# Supplementary material for: Synthesis, crystal structure, Hirshfeld surface analysis, DFT and NBO study of ethyl 1-(4-fluoro­phen­yl)-4-[(4-fluoro­phen­yl)amino]-2,6-diphenyl-1,2,5,6-tetra­hydro­pyridine-3-carboxyl­ate
Source: Acta Crystallogr E Crystallogr Commun. 2023 Sep 8;79(Pt 10):877–82. doi: 10.1107/S205698902300748X (PMC10561203; doi:10.1107/S205698902300748X)
Supplement: Supplementary file 1 [file e-79-00877-sup1.cif]

##############################################################################
#                                                                            #
# This CIF contains the data in a paper accepted for publication in          #
# Acta Crystallographica Section E. It conforms to the requirements of       #
# Notes for Authors for Acta Crystallographica Section E, and has been       #
# peer reviewed under the auspices of the IUCr Commission on Journals.       #
#                                                                            #
# Full details of the Crystallographic Information File format               #
# are given in the paper "The Crystallographic Information File (CIF):       #
# a New Standard Archive File for Crystallography" by S. R. Hall, F. H.      #
# Allen and I. D. Brown [Acta Cryst. (1991), A47, 655-685].                  #
#                                                                            #
# The current version of the core CIF dictionary is obtainable from          #
# ftp://ftp.iucr.org/pub/cif_core.dic.                                       #
#                                                                            #
# Software is freely available for graphical display of the structure(s)     #
# in this CIF. For information consult the CIF software page                 #
# http://www.iucr.org/resources/cif/software.                                #
#                                                                            #
# This file may be used for bona fide research purposes within the           #
# scientific community so long as proper attribution is given to the journal # 
# article from which it was obtained.                                        #
#                                                                            #
##############################################################################
data_I
_audit_creation_method     'SHELXL-2019/3'
_journal_date_recd_electronic     2023-08-14
_journal_date_accepted     2023-08-26
_journal_name_full     'Acta Crystallographica, Section E'
_journal_year     2023
_journal_volume     79
_journal_issue     10
_journal_page_first     0
_journal_page_last     0
_journal_paper_category     GO
_journal_paper_doi     10.1107/S205698902300748X
_journal_coeditor_code     HB8074
_publ_contact_author_name     'Sushil K. Gupta'
_publ_contact_author_address
;
School of Studies in Chemistry
Jiwaji University
Gwalior 474011
India
;
_publ_contact_author_email     skggwr@gmail.com
_publ_contact_author_fax     ?
_publ_contact_author_phone     ?
_publ_section_title
;\
Synthesis, crystal structure and Hirshfeld surface analysis of ethyl
1-(4-fluorophenyl)-4-[(4-fluorophenyl)amino]-2,6-diphenyl-1,2,5,6-\
tetrahydropyridine-3-carboxylate
;
loop_
    _publ_author_name
    _publ_author_footnote
    _publ_author_address
    'Bansal, Ravi' .
;
School of Studies in Chemistry
Jiwaji University
Gwalior 474011
India
;
    'Butcher, Ray J.' .
;
Department of Chemistry
Howard University
525 College Street NW
Washington
DC 20059
USA
;
    'Gupta, Sushil K.' .
;
School of Studies in Chemistry
Jiwaji University
Gwalior 474011
India
;
_publ_section_synopsis
;
The one-pot synthesis, crystal structure and Hirshfeld surface analysis of a
highly functionalized tetrahydropyridine are reported.
;
_chemical_name_systematic
;\
Ethyl
1-(4-fluorophenyl)-4-[(4-fluorophenyl)amino]-2,6-diphenyl-1,2,5,6-\
tetrahydropyridine-3-carboxylate
;
_chemical_name_common     ?
_chemical_formula_moiety     'C32 H28 F2 N2 O2'
_chemical_formula_sum     'C32 H28 F2 N2 O2'
_chemical_formula_iupac     'C32 H28 F2 N2 O2'
_chemical_formula_weight     510.56
_chemical_melting_point     ?
_chemical_absolute_configuration     unk
_space_group_crystal_system     monoclinic
_space_group_name_H-M_alt     'P 21'
_space_group_name_Hall     'P 2yb'
loop_
    _space_group_symop_operation_xyz
    'x, y, z'
    '-x, y+1/2, -z'
_cell_length_a     8.8072(12)
_cell_length_b     17.795(2)
_cell_length_c     16.222(2)
_cell_angle_alpha     90
_cell_angle_beta     91.317(9)
_cell_angle_gamma     90
_cell_volume     2541.7(6)
_cell_formula_units_Z     4
_cell_measurement_reflns_used     8110
_cell_measurement_theta_min     2.51
_cell_measurement_theta_max     25.94
_cell_measurement_temperature     100(2)
_exptl_crystal_description     plate
_exptl_crystal_colour     colorless
_exptl_crystal_size_max     0.31
_exptl_crystal_size_mid     0.24
_exptl_crystal_size_min     0.09
_exptl_crystal_density_diffrn     1.334
_exptl_crystal_density_meas     ?
_exptl_crystal_density_method     ?
_exptl_crystal_F_000     1072
_exptl_absorpt_coefficient_mu     0.093
_exptl_absorpt_correction_type     multi-scan
_exptl_absorpt_process_details
;
(SADABS; Sheldrick, 1996)
;
_exptl_absorpt_correction_T_min     0.5438
_exptl_absorpt_correction_T_max     0.7454
_diffrn_ambient_temperature     100(2)
_diffrn_source     ?
_diffrn_radiation_type     MoK\a
_diffrn_radiation_wavelength     0.71073
_diffrn_measurement_device_type     'Bruker APEX-II CCD'
_diffrn_measurement_method     \w
_diffrn_detector_area_resol_mean     ?
_diffrn_reflns_number     44124
_diffrn_reflns_av_R_equivalents     0.1526
_diffrn_reflns_av_unetI/netI     0.1351
_diffrn_reflns_theta_min     1.699
_diffrn_reflns_theta_max     26.890
_diffrn_reflns_theta_full     25.242
_diffrn_measured_fraction_theta_max     0.991
_diffrn_measured_fraction_theta_full     0.999
_diffrn_reflns_limit_h_min     -11
_diffrn_reflns_limit_h_max     11
_diffrn_reflns_limit_k_min     -22
_diffrn_reflns_limit_k_max     22
_diffrn_reflns_limit_l_min     -20
_diffrn_reflns_limit_l_max     20
_refine_special_details
;
Refined as a 2-component twin.
;
_reflns_number_total     10842
_reflns_number_gt     8132
_reflns_threshold_expression     'I > 2\s(I)'
_refine_ls_structure_factor_coef     Fsqd
_refine_ls_matrix_type     full
_refine_ls_R_factor_all     0.1470
_refine_ls_R_factor_gt     0.1177
_refine_ls_wR_factor_gt     0.2970
_refine_ls_wR_factor_ref     0.3238
_refine_ls_goodness_of_fit_ref     1.167
_refine_ls_restrained_S_all     1.167
_refine_ls_number_reflns     10842
_refine_ls_number_parameters     689
_refine_ls_number_restraints     75
_refine_ls_hydrogen_treatment     mixed
_refine_ls_weighting_scheme     calc
_refine_ls_weighting_details
                      'w=1/[\s^2^(Fo^2^)+(0.2000P)^2^] where P=(Fo^2^+2Fc^2^)/3'
_atom_sites_solution_hydrogens     mixed
_atom_sites_solution_primary     dual
_atom_sites_solution_secondary     difmap
_refine_ls_shift/su_max     0.001
_refine_ls_shift/su_mean     0.000
_refine_diff_density_max     1.039
_refine_diff_density_min     -0.542
_refine_ls_extinction_method     none
_refine_ls_extinction_coef     .
_refine_ls_abs_structure_details
;
Flack <i>x</i> determined using 2653 quotients [(I+)-(I-)]/[(I+)+(I-)]
(Parsons <i>et al.</i>,  2013)
;
_refine_ls_abs_structure_Flack     -0.4(7)
loop_
    _atom_type_symbol
    _atom_type_description
    _atom_type_scat_dispersion_real
    _atom_type_scat_dispersion_imag
    _atom_type_scat_source
    'C' 'C' 0.0033 0.0016
                         'International Tables Vol C Tables 4.2.6.8 and 6.1.1.4'
    'H' 'H' 0.0000 0.0000
                         'International Tables Vol C Tables 4.2.6.8 and 6.1.1.4'
    'N' 'N' 0.0061 0.0033
                         'International Tables Vol C Tables 4.2.6.8 and 6.1.1.4'
    'O' 'O' 0.0106 0.0060
                         'International Tables Vol C Tables 4.2.6.8 and 6.1.1.4'
    'F' 'F' 0.0171 0.0103
                         'International Tables Vol C Tables 4.2.6.8 and 6.1.1.4'
_computing_data_collection
;
APEX2 (Bruker, 2005)
;
_computing_cell_refinement
;
SAINT (Bruker, 2005)
;
_computing_data_reduction
;
SAINT (Bruker, 2005)
;
_computing_structure_solution
;
SHELXT (Sheldrick, 2015a)
;
_computing_structure_refinement
;
SHELXL2019 (Sheldrick, 2015b)
;
_computing_molecular_graphics
;
SHELXTL (Sheldrick, 2008)
;
_computing_publication_material
;
publCIF (Westrip, 2010)
;
loop_
    _atom_site_type_symbol
    _atom_site_label
    _atom_site_fract_x
    _atom_site_fract_y
    _atom_site_fract_z
    _atom_site_U_iso_or_equiv
    _atom_site_adp_type
    _atom_site_calc_flag
    _atom_site_occupancy
    _atom_site_disorder_assembly
    _atom_site_disorder_group
    F F1A 1.2145(9) 0.6537(4) -0.0730(4) 0.0282(18) Uani d 1 . .
    F F2A 0.5317(9) 0.4785(4) 0.6692(4) 0.0288(18) Uani d 1 . .
    O O1A 0.9193(11) 0.8004(4) 0.4287(5) 0.0213(18) Uani d 1 . .
    O O2A 0.9079(10) 0.8507(4) 0.3013(5) 0.0202(19) Uani d 1 . .
    N N1A 0.8252(12) 0.6508(6) 0.1882(6) 0.019(2) Uani d 1 . .
    N N2A 0.8030(13) 0.6640(5) 0.4451(6) 0.021(2) Uani d 1 . .
    H H2AA 0.854(14) 0.700(5) 0.466(8) 0.025 Uiso d 1 . .
    C C1A 0.7854(14) 0.7253(6) 0.2229(7) 0.017(2) Uani d 1 . .
    H H1AA 0.853893 0.762724 0.196791 0.020 Uiso calc 1 . .
    C C2A 0.8189(14) 0.7291(6) 0.3160(7) 0.017(2) Uani d 1 . .
    C C3A 0.7776(13) 0.6676(7) 0.3607(7) 0.016(2) Uani d 1 . .
    C C4A 0.7204(14) 0.6012(6) 0.3143(7) 0.018(2) Uani d 1 . .
    H H4AA 0.616757 0.611138 0.291943 0.021 Uiso calc 1 . .
    H H4AB 0.716095 0.556989 0.351191 0.021 Uiso calc 1 . .
    C C5A 0.8287(14) 0.5858(6) 0.2437(7) 0.016(2) Uani d 1 . .
    H H5AA 0.934099 0.578633 0.266529 0.019 Uiso calc 1 . .
    C C6A 0.6241(13) 0.7476(6) 0.1984(7) 0.017(2) Uani d 1 . .
    C C7A 0.5398(14) 0.8000(7) 0.2428(8) 0.024(3) Uani d 1 . .
    H H7AA 0.582800 0.819602 0.292566 0.028 Uiso calc 1 . .
    C C8A 0.3983(14) 0.8244(7) 0.2180(8) 0.022(3) Uani d 1 . .
    H H8AA 0.343692 0.857768 0.252109 0.027 Uiso calc 1 . .
    C C9A 0.3332(17) 0.8006(7) 0.1425(8) 0.028(3) Uani d 1 . .
    H H9AA 0.236874 0.818845 0.124048 0.033 Uiso calc 1 . .
    C C10A 0.4142(14) 0.7492(6) 0.0953(8) 0.020(2) Uani d 1 . .
    H H10A 0.371490 0.731408 0.044588 0.024 Uiso calc 1 . .
    C C11A 0.5557(14) 0.7239(7) 0.1215(8) 0.023(3) Uani d 1 . .
    H H11A 0.609210 0.689818 0.087717 0.028 Uiso calc 1 . .
    C C12A 0.9314(13) 0.6528(6) 0.1248(6) 0.013(2) Uani d 1 . .
    C C13A 0.9190(13) 0.7101(7) 0.0646(7) 0.018(2) Uani d 1 . .
    H H13A 0.844532 0.748345 0.069360 0.021 Uiso calc 1 . .
    C C14A 1.0168(15) 0.7099(7) -0.0016(8) 0.021(3) Uani d 1 . .
    H H14A 1.011386 0.748455 -0.042093 0.026 Uiso calc 1 . .
    C C15A 1.1210(14) 0.6530(7) -0.0073(7) 0.020(2) Uani d 1 . .
    C C16A 1.1361(15) 0.5967(7) 0.0496(7) 0.021(3) Uani d 1 . .
    H H16A 1.211869 0.559163 0.044266 0.025 Uiso calc 1 . .
    C C17A 1.0379(13) 0.5957(7) 0.1156(7) 0.018(2) Uani d 1 . .
    H H17A 1.043535 0.555931 0.154614 0.021 Uiso calc 1 . .
    C C18A 0.7769(13) 0.5144(7) 0.1994(7) 0.017(2) Uani d 1 . .
    C C19A 0.6800(14) 0.5125(7) 0.1287(7) 0.019(2) Uani d 1 . .
    H H19A 0.646179 0.558704 0.105421 0.023 Uiso calc 1 . .
    C C20A 0.6324(14) 0.4458(8) 0.0921(8) 0.025(3) Uani d 1 . .
    H H20A 0.570601 0.446242 0.043302 0.029 Uiso calc 1 . .
    C C21A 0.6779(17) 0.3771(7) 0.1290(7) 0.025(3) Uani d 1 . .
    H H21A 0.646713 0.330565 0.105462 0.029 Uiso calc 1 . .
    C C22A 0.7687(16) 0.3787(7) 0.2000(8) 0.025(3) Uani d 1 . .
    H H22A 0.797499 0.332583 0.225436 0.030 Uiso calc 1 . .
    C C23A 0.8181(15) 0.4449(7) 0.2344(7) 0.021(3) Uani d 1 . .
    H H23A 0.881145 0.443783 0.282642 0.025 Uiso calc 1 . .
    C C24A 0.7268(13) 0.6141(7) 0.4997(7) 0.015(2) Uani d 1 . .
    C C25A 0.5808(13) 0.5914(7) 0.4869(7) 0.017(2) Uani d 1 . .
    H H25A 0.524947 0.607559 0.439395 0.021 Uiso calc 1 . .
    C C26A 0.5136(15) 0.5440(7) 0.5442(7) 0.019(2) Uani d 1 . .
    H H26A 0.414461 0.524402 0.534433 0.023 Uiso calc 1 . .
    C C27A 0.5950(14) 0.5262(7) 0.6154(7) 0.019(3) Uani d 1 . .
    C C28A 0.7379(13) 0.5508(7) 0.6313(7) 0.020(2) Uani d 1 . .
    H H28A 0.789702 0.537041 0.681068 0.024 Uiso calc 1 . .
    C C29A 0.8093(15) 0.5970(7) 0.5731(7) 0.021(3) Uani d 1 . .
    H H29A 0.908936 0.615946 0.582808 0.025 Uiso calc 1 . .
    C C30A 0.8857(13) 0.7933(6) 0.3544(7) 0.017(2) Uani d 1 . .
    C C31A 0.9685(15) 0.9203(6) 0.3367(8) 0.020(2) Uani d 1 . .
    H H31A 1.019282 0.949562 0.293281 0.024 Uiso calc 1 . .
    H H31B 1.045222 0.908244 0.380241 0.024 Uiso calc 1 . .
    C C32A 0.8443(17) 0.9665(7) 0.3726(8) 0.029(3) Uani d 1 . .
    H H32A 0.887315 1.012885 0.395932 0.044 Uiso calc 1 . .
    H H32B 0.769217 0.979120 0.329256 0.044 Uiso calc 1 . .
    H H32C 0.795121 0.937857 0.416099 0.044 Uiso calc 1 . .
    F F1B 0.7271(9) 0.3382(5) 0.5895(4) 0.0304(18) Uani d 1 . .
    F F2B -0.0100(10) 0.5223(4) -0.1668(4) 0.0329(19) Uani d 1 . .
    O O1B 0.4225(11) 0.2050(5) 0.0798(5) 0.0229(19) Uani d 1 . .
    O O2B 0.4196(10) 0.1528(4) 0.2072(5) 0.0198(18) Uani d 1 . .
    N N1B 0.3238(11) 0.3488(5) 0.3190(5) 0.0145(19) Uani d 1 . .
    N N2B 0.2858(12) 0.3375(6) 0.0594(6) 0.018(2) Uani d 1 . .
    H H2BA 0.354557 0.308190 0.037569 0.022 Uiso calc 1 . .
    C C1B 0.2806(12) 0.2748(7) 0.2817(7) 0.017(2) Uani d 1 . .
    H H1BA 0.348035 0.236205 0.308500 0.021 Uiso calc 1 . .
    C C2B 0.3132(13) 0.2727(7) 0.1889(7) 0.016(2) Uani d 1 . .
    C C3B 0.2687(13) 0.3315(6) 0.1419(7) 0.017(2) Uani d 1 . .
    C C4B 0.2144(13) 0.3993(7) 0.1903(7) 0.017(2) Uani d 1 . .
    H H4BA 0.111102 0.389769 0.210747 0.021 Uiso calc 1 . .
    H H4BB 0.209976 0.444022 0.153993 0.021 Uiso calc 1 . .
    C C5B 0.3249(15) 0.4137(6) 0.2634(7) 0.019(3) Uani d 1 . .
    H H5BA 0.429634 0.420071 0.241909 0.022 Uiso calc 1 . .
    C C6B 0.1226(13) 0.2530(6) 0.2997(6) 0.013(2) Uani d 1 . .
    C C7B 0.0376(14) 0.1990(6) 0.2501(7) 0.017(2) Uani d 1 . .
    H H7BA 0.082555 0.179232 0.202045 0.020 Uiso calc 1 . .
    C C8B -0.1027(16) 0.1759(8) 0.2695(8) 0.026(3) Uani d 1 . .
    H H8BA -0.155672 0.142312 0.233550 0.031 Uiso calc 1 . .
    C C9B -0.1726(14) 0.2003(7) 0.3418(8) 0.022(3) Uani d 1 . .
    H H9BA -0.268637 0.181456 0.357452 0.026 Uiso calc 1 . .
    C C10B -0.0921(16) 0.2548(8) 0.3905(8) 0.030(3) Uani d 1 . .
    H H10B -0.137923 0.275706 0.437790 0.036 Uiso calc 1 . .
    C C11B 0.0476(13) 0.2767(7) 0.3700(7) 0.015(2) Uani d 1 . .
    H H11B 0.099352 0.310785 0.405830 0.018 Uiso calc 1 . .
    C C12B 0.4325(12) 0.3468(7) 0.3852(7) 0.016(2) Uani d 1 . .
    C C13B 0.4196(16) 0.2909(7) 0.4453(7) 0.023(3) Uani d 1 . .
    H H13B 0.341036 0.254565 0.439633 0.027 Uiso calc 1 . .
    C C14B 0.5194(16) 0.2871(7) 0.5134(7) 0.023(3) Uani d 1 . .
    H H14B 0.510508 0.248077 0.552897 0.028 Uiso calc 1 . .
    C C15B 0.6305(14) 0.3409(7) 0.5221(7) 0.020(2) Uani d 1 . .
    C C16B 0.6480(14) 0.3964(7) 0.4645(7) 0.021(2) Uani d 1 . .
    H H16B 0.727042 0.432396 0.470803 0.025 Uiso calc 1 . .
    C C17B 0.5467(14) 0.3994(6) 0.3957(7) 0.017(2) Uani d 1 . .
    H H17B 0.557315 0.438215 0.356067 0.020 Uiso calc 1 . .
    C C18B 0.2774(14) 0.4867(6) 0.3053(7) 0.019(3) Uani d 1 . .
    C C19B 0.1929(14) 0.4892(7) 0.3747(8) 0.023(3) Uani d 1 . .
    H H19B 0.162808 0.443980 0.400826 0.028 Uiso calc 1 . .
    C C20B 0.1509(16) 0.5585(7) 0.4072(7) 0.026(3) Uani d 1 . .
    H H20B 0.092136 0.559260 0.455561 0.031 Uiso calc 1 . .
    C C21B 0.1912(13) 0.6262(7) 0.3719(8) 0.023(3) Uani d 1 . .
    H H21B 0.158869 0.672692 0.394300 0.027 Uiso calc 1 . .
    C C22B 0.2821(16) 0.6237(8) 0.3014(8) 0.027(3) Uani d 1 . .
    H H22B 0.315915 0.668761 0.276449 0.033 Uiso calc 1 . .
    C C23B 0.3213(13) 0.5542(6) 0.2691(7) 0.017(2) Uani d 1 . .
    H H23B 0.380027 0.552553 0.220758 0.020 Uiso calc 1 . .
    C C24B 0.2059(14) 0.3854(6) 0.0048(6) 0.016(2) Uani d 1 . .
    C C25B 0.0596(13) 0.4079(7) 0.0145(7) 0.017(2) Uani d 1 . .
    H H25B 0.006401 0.391756 0.061630 0.020 Uiso calc 1 . .
    C C26B -0.0124(15) 0.4534(7) -0.0424(7) 0.022(3) Uani d 1 . .
    H H26B -0.113603 0.469611 -0.033848 0.026 Uiso calc 1 . .
    C C27B 0.0630(14) 0.4757(7) -0.1124(7) 0.020(2) Uani d 1 . .
    C C28B 0.2055(13) 0.4519(7) -0.1262(7) 0.018(2) Uani d 1 . .
    H H28B 0.254965 0.466150 -0.175180 0.022 Uiso calc 1 . .
    C C29B 0.2809(14) 0.4058(6) -0.0677(7) 0.019(2) Uani d 1 . .
    H H29B 0.381249 0.388659 -0.076974 0.023 Uiso calc 1 . .
    C C30B 0.3901(13) 0.2085(6) 0.1534(7) 0.015(2) Uani d 1 . .
    C C31B 0.4960(13) 0.0880(6) 0.1744(8) 0.018(2) Uani d 1 . .
    H H31C 0.549866 0.061068 0.219784 0.022 Uiso calc 1 . .
    H H31D 0.572414 0.104610 0.134489 0.022 Uiso calc 1 . .
    C C32B 0.3846(19) 0.0354(7) 0.1322(8) 0.032(3) Uani d 1 . .
    H H32D 0.439203 -0.008036 0.110512 0.048 Uiso calc 1 . .
    H H32E 0.309921 0.018318 0.171926 0.048 Uiso calc 1 . .
    H H32F 0.332443 0.061810 0.086729 0.048 Uiso calc 1 . .
loop_
    _atom_site_aniso_label
    _atom_site_aniso_U_11
    _atom_site_aniso_U_22
    _atom_site_aniso_U_33
    _atom_site_aniso_U_12
    _atom_site_aniso_U_13
    _atom_site_aniso_U_23
    F1A 0.035(4) 0.028(4) 0.022(4) 0.003(3) 0.015(3) 0.000(3)
    F2A 0.049(5) 0.023(4) 0.015(3) -0.002(3) 0.007(3) 0.011(3)
    O1A 0.032(5) 0.017(4) 0.015(4) -0.001(4) 0.001(4) -0.004(3)
    O2A 0.036(5) 0.010(4) 0.014(4) -0.005(3) 0.003(4) 0.002(3)
    N1A 0.023(5) 0.018(5) 0.017(5) 0.005(4) 0.011(4) -0.001(4)
    N2A 0.039(6) 0.013(5) 0.010(4) -0.006(4) 0.006(4) 0.004(4)
    C1A 0.032(7) 0.010(5) 0.009(5) -0.001(5) 0.006(5) -0.005(4)
    C2A 0.024(6) 0.012(5) 0.015(6) -0.001(4) 0.005(5) -0.001(4)
    C3A 0.015(5) 0.022(6) 0.013(5) 0.002(5) 0.008(4) -0.001(4)
    C4A 0.025(6) 0.012(5) 0.016(5) -0.002(5) 0.007(5) 0.000(4)
    C5A 0.018(6) 0.015(5) 0.015(6) -0.001(5) 0.005(4) 0.003(4)
    C6A 0.009(5) 0.017(5) 0.025(6) -0.003(4) 0.010(4) -0.008(5)
    C7A 0.012(6) 0.027(7) 0.032(7) 0.004(5) 0.013(5) -0.010(5)
    C8A 0.018(6) 0.029(7) 0.020(6) 0.005(5) 0.007(5) 0.000(5)
    C9A 0.039(8) 0.019(6) 0.025(7) 0.000(6) 0.000(6) -0.006(5)
    C10A 0.024(6) 0.015(5) 0.022(6) -0.006(5) 0.004(5) -0.002(5)
    C11A 0.017(6) 0.027(6) 0.027(6) -0.011(5) 0.014(5) -0.018(5)
    C12A 0.019(6) 0.008(5) 0.014(5) -0.003(4) 0.006(4) -0.005(4)
    C13A 0.014(4) 0.020(5) 0.020(5) 0.003(4) 0.007(4) -0.003(4)
    C14A 0.031(7) 0.021(6) 0.012(5) 0.002(5) 0.003(5) 0.004(5)
    C15A 0.019(5) 0.023(5) 0.017(4) 0.002(4) 0.013(4) 0.001(4)
    C16A 0.038(7) 0.017(5) 0.008(5) 0.002(5) 0.009(5) -0.001(4)
    C17A 0.016(6) 0.023(6) 0.014(5) -0.005(5) 0.005(4) -0.001(5)
    C18A 0.017(6) 0.021(6) 0.014(5) -0.003(5) 0.011(4) -0.005(4)
    C19A 0.020(6) 0.027(6) 0.010(5) 0.001(5) 0.002(4) 0.003(5)
    C20A 0.021(6) 0.030(6) 0.023(6) -0.006(6) 0.000(5) -0.003(5)
    C21A 0.048(9) 0.012(5) 0.014(6) -0.008(5) 0.008(5) -0.008(5)
    C22A 0.037(8) 0.017(6) 0.021(6) 0.011(6) 0.006(6) -0.001(5)
    C23A 0.024(6) 0.018(6) 0.020(6) -0.003(5) 0.002(5) 0.000(5)
    C24A 0.013(4) 0.017(4) 0.016(4) 0.007(4) 0.007(4) 0.003(4)
    C25A 0.016(5) 0.023(5) 0.013(4) 0.007(4) 0.008(4) 0.004(4)
    C26A 0.027(6) 0.015(5) 0.016(5) -0.001(5) 0.006(5) -0.003(4)
    C27A 0.021(6) 0.020(6) 0.017(6) 0.005(5) 0.012(5) 0.007(5)
    C28A 0.018(6) 0.028(6) 0.014(5) 0.013(5) 0.004(5) 0.006(5)
    C29A 0.031(7) 0.019(6) 0.013(5) 0.003(5) 0.003(5) 0.002(5)
    C30A 0.012(5) 0.016(5) 0.022(6) 0.001(4) 0.006(4) -0.001(5)
    C31A 0.030(5) 0.012(4) 0.019(5) -0.002(4) 0.001(4) -0.006(4)
    C32A 0.043(8) 0.018(6) 0.026(7) 0.003(6) 0.001(6) -0.006(5)
    F1B 0.037(5) 0.038(4) 0.016(3) -0.002(4) -0.005(3) 0.003(3)
    F2B 0.058(6) 0.026(4) 0.015(3) 0.010(4) -0.001(3) 0.004(3)
    O1B 0.036(5) 0.016(4) 0.017(4) 0.002(4) 0.010(4) -0.002(3)
    O2B 0.026(5) 0.012(4) 0.022(4) 0.004(3) 0.010(3) -0.002(3)
    N1B 0.020(5) 0.011(4) 0.013(4) 0.002(4) 0.002(4) 0.001(4)
    N2B 0.022(5) 0.018(5) 0.015(5) 0.002(4) 0.006(4) -0.005(4)
    C1B 0.005(5) 0.028(6) 0.019(6) 0.006(4) 0.003(4) -0.007(5)
    C2B 0.010(5) 0.023(6) 0.016(5) -0.003(4) 0.010(4) -0.007(5)
    C3B 0.018(6) 0.012(5) 0.023(6) -0.002(4) 0.008(5) 0.000(4)
    C4B 0.013(4) 0.019(5) 0.020(5) 0.002(4) 0.010(4) 0.000(4)
    C5B 0.035(7) 0.011(5) 0.011(5) -0.002(5) 0.011(5) -0.002(4)
    C6B 0.017(4) 0.014(4) 0.009(3) 0.005(3) 0.002(3) -0.001(3)
    C7B 0.024(6) 0.015(5) 0.011(5) 0.000(5) 0.003(4) -0.002(4)
    C8B 0.026(7) 0.030(7) 0.023(6) 0.001(6) 0.000(5) -0.010(5)
    C9B 0.015(5) 0.026(5) 0.025(5) -0.004(4) 0.007(4) 0.002(4)
    C10B 0.026(5) 0.034(5) 0.031(5) 0.011(5) 0.004(4) -0.010(5)
    C11B 0.014(4) 0.020(4) 0.012(4) 0.003(4) 0.003(4) -0.005(4)
    C12B 0.007(5) 0.027(6) 0.015(5) 0.004(5) 0.005(4) -0.002(5)
    C13B 0.039(7) 0.014(5) 0.015(5) -0.001(5) 0.001(5) -0.002(4)
    C14B 0.041(8) 0.018(6) 0.011(5) 0.006(5) 0.000(5) -0.001(5)
    C15B 0.024(6) 0.023(6) 0.013(5) 0.005(5) -0.004(5) -0.002(5)
    C16B 0.018(6) 0.019(6) 0.025(6) 0.002(5) 0.001(5) -0.002(5)
    C17B 0.025(6) 0.007(5) 0.019(6) -0.001(4) 0.007(5) 0.003(4)
    C18B 0.031(7) 0.008(5) 0.020(6) -0.002(5) 0.003(5) 0.001(4)
    C19B 0.023(6) 0.023(6) 0.023(6) 0.006(5) 0.012(5) -0.001(5)
    C20B 0.040(8) 0.022(6) 0.016(6) 0.008(6) 0.003(5) -0.007(5)
    C21B 0.010(5) 0.022(6) 0.036(7) 0.003(5) 0.001(5) -0.011(5)
    C22B 0.035(8) 0.020(6) 0.027(7) 0.000(6) 0.005(6) 0.004(5)
    C23B 0.011(5) 0.016(5) 0.023(6) 0.004(4) 0.006(5) 0.005(5)
    C24B 0.026(6) 0.016(5) 0.007(5) -0.006(5) 0.006(4) 0.002(4)
    C25B 0.010(5) 0.027(6) 0.013(5) -0.008(5) 0.004(4) 0.002(5)
    C26B 0.025(6) 0.024(6) 0.016(6) 0.005(5) 0.008(5) -0.001(5)
    C27B 0.026(6) 0.019(6) 0.015(5) -0.003(5) -0.004(5) 0.004(5)
    C28B 0.022(5) 0.021(5) 0.012(4) -0.005(4) -0.001(4) 0.009(4)
    C29B 0.022(6) 0.018(6) 0.017(6) -0.001(5) 0.005(5) 0.000(5)
    C30B 0.020(6) 0.014(5) 0.013(5) -0.001(4) 0.008(4) 0.002(4)
    C31B 0.011(5) 0.016(5) 0.027(6) 0.002(4) 0.007(4) -0.002(5)
    C32B 0.059(10) 0.009(5) 0.028(7) -0.004(6) 0.005(7) -0.005(5)
_geom_special_details
;
All e.s.d.'s (except the e.s.d. in the dihedral angle between two l.s. planes)
are estimated using the full covariance matrix. The cell e.s.d.'s are taken
into account individually in the estimation of e.s.d.'s in distances, angles
and torsion angles; correlations between e.s.d.'s in cell parameters are only
used when they are defined by crystal symmetry. An approximate (isotropic)
treatment of cell e.s.d.'s is used for estimating e.s.d.'s involving l.s.
planes.
;
loop_
    _geom_bond_atom_site_label_1
    _geom_bond_atom_site_label_2
    _geom_bond_site_symmetry_2
    _geom_bond_distance
    _geom_bond_publ_flag
    F1A C15A . 1.362(12) ?
    F2A C27A . 1.347(13) ?
    O1A C30A . 1.242(15) ?
    O2A C30A . 1.352(14) ?
    O2A C31A . 1.461(14) ?
    N1A C12A . 1.407(13) ?
    N1A C5A . 1.466(14) ?
    N1A C1A . 1.485(14) ?
    N2A C3A . 1.383(15) ?
    N2A C24A . 1.432(14) ?
    N2A H2AA . 0.85(3) ?
    C1A C6A . 1.520(17) ?
    C1A C2A . 1.533(16) ?
    C1A H1AA . 1.0000 ?
    C2A C3A . 1.366(16) ?
    C2A C30A . 1.423(16) ?
    C3A C4A . 1.484(16) ?
    C4A C5A . 1.532(15) ?
    C4A H4AA . 0.9900 ?
    C4A H4AB . 0.9900 ?
    C5A C18A . 1.524(16) ?
    C5A H5AA . 1.0000 ?
    C6A C7A . 1.402(15) ?
    C6A C11A . 1.436(17) ?
    C7A C8A . 1.372(18) ?
    C7A H7AA . 0.9500 ?
    C8A C9A . 1.406(19) ?
    C8A H8AA . 0.9500 ?
    C9A C10A . 1.399(17) ?
    C9A H9AA . 0.9500 ?
    C10A C11A . 1.383(19) ?
    C10A H10A . 0.9500 ?
    C11A H11A . 0.9500 ?
    C12A C17A . 1.392(16) ?
    C12A C13A . 1.413(16) ?
    C13A C14A . 1.393(16) ?
    C13A H13A . 0.9500 ?
    C14A C15A . 1.370(18) ?
    C14A H14A . 0.9500 ?
    C15A C16A . 1.367(16) ?
    C16A C17A . 1.392(15) ?
    C16A H16A . 0.9500 ?
    C17A H17A . 0.9500 ?
    C18A C23A . 1.406(17) ?
    C18A C19A . 1.413(17) ?
    C19A C20A . 1.389(18) ?
    C19A H19A . 0.9500 ?
    C20A C21A . 1.415(19) ?
    C20A H20A . 0.9500 ?
    C21A C22A . 1.387(19) ?
    C21A H21A . 0.9500 ?
    C22A C23A . 1.370(18) ?
    C22A H22A . 0.9500 ?
    C23A H23A . 0.9500 ?
    C24A C25A . 1.359(17) ?
    C24A C29A . 1.413(17) ?
    C25A C26A . 1.396(16) ?
    C25A H25A . 0.9500 ?
    C26A C27A . 1.382(17) ?
    C26A H26A . 0.9500 ?
    C27A C28A . 1.352(18) ?
    C28A C29A . 1.412(16) ?
    C28A H28A . 0.9500 ?
    C29A H29A . 0.9500 ?
    C31A C32A . 1.498(18) ?
    C31A H31A . 0.9900 ?
    C31A H31B . 0.9900 ?
    C32A H32A . 0.9800 ?
    C32A H32B . 0.9800 ?
    C32A H32C . 0.9800 ?
    F1B C15B . 1.370(13) ?
    F2B C27B . 1.361(14) ?
    O1B C30B . 1.235(14) ?
    O2B C30B . 1.343(14) ?
    O2B C31B . 1.442(13) ?
    N1B C12B . 1.423(15) ?
    N1B C5B . 1.465(14) ?
    N1B C1B . 1.496(15) ?
    N2B C3B . 1.354(15) ?
    N2B C24B . 1.407(16) ?
    N2B H2BA . 0.8800 ?
    C1B C6B . 1.480(15) ?
    C1B C2B . 1.540(15) ?
    C1B H1BA . 1.0000 ?
    C2B C3B . 1.347(17) ?
    C2B C30B . 1.454(15) ?
    C3B C4B . 1.523(15) ?
    C4B C5B . 1.539(18) ?
    C4B H4BA . 0.9900 ?
    C4B H4BB . 0.9900 ?
    C5B C18B . 1.529(15) ?
    C5B H5BA . 1.0000 ?
    C6B C11B . 1.395(14) ?
    C6B C7B . 1.451(16) ?
    C7B C8B . 1.347(18) ?
    C7B H7BA . 0.9500 ?
    C8B C9B . 1.405(17) ?
    C8B H8BA . 0.9500 ?
    C9B C10B . 1.430(19) ?
    C9B H9BA . 0.9500 ?
    C10B C11B . 1.340(18) ?
    C10B H10B . 0.9500 ?
    C11B H11B . 0.9500 ?
    C12B C17B . 1.382(16) ?
    C12B C13B . 1.398(16) ?
    C13B C14B . 1.397(18) ?
    C13B H13B . 0.9500 ?
    C14B C15B . 1.373(19) ?
    C14B H14B . 0.9500 ?
    C15B C16B . 1.371(17) ?
    C16B C17B . 1.414(17) ?
    C16B H16B . 0.9500 ?
    C17B H17B . 0.9500 ?
    C18B C19B . 1.365(16) ?
    C18B C23B . 1.395(16) ?
    C19B C20B . 1.394(17) ?
    C19B H19B . 0.9500 ?
    C20B C21B . 1.384(18) ?
    C20B H20B . 0.9500 ?
    C21B C22B . 1.411(18) ?
    C21B H21B . 0.9500 ?
    C22B C23B . 1.390(18) ?
    C22B H22B . 0.9500 ?
    C23B H23B . 0.9500 ?
    C24B C25B . 1.362(17) ?
    C24B C29B . 1.409(15) ?
    C25B C26B . 1.373(17) ?
    C25B H25B . 0.9500 ?
    C26B C27B . 1.386(16) ?
    C26B H26B . 0.9500 ?
    C27B C28B . 1.349(18) ?
    C28B C29B . 1.409(17) ?
    C28B H28B . 0.9500 ?
    C29B H29B . 0.9500 ?
    C31B C32B . 1.509(18) ?
    C31B H31C . 0.9900 ?
    C31B H31D . 0.9900 ?
    C32B H32D . 0.9800 ?
    C32B H32E . 0.9800 ?
    C32B H32F . 0.9800 ?
loop_
    _geom_angle_atom_site_label_1
    _geom_angle_atom_site_label_2
    _geom_angle_atom_site_label_3
    _geom_angle_site_symmetry_1
    _geom_angle_site_symmetry_3
    _geom_angle
    _geom_angle_publ_flag
    C30A O2A C31A . . 116.6(9) ?
    C12A N1A C5A . . 117.6(9) ?
    C12A N1A C1A . . 115.0(9) ?
    C5A N1A C1A . . 118.2(8) ?
    C3A N2A C24A . . 125.0(11) ?
    C3A N2A H2AA . . 116(9) ?
    C24A N2A H2AA . . 118(9) ?
    N1A C1A C6A . . 111.2(10) ?
    N1A C1A C2A . . 111.8(10) ?
    C6A C1A C2A . . 113.9(9) ?
    N1A C1A H1AA . . 106.5 ?
    C6A C1A H1AA . . 106.5 ?
    C2A C1A H1AA . . 106.5 ?
    C3A C2A C30A . . 121.5(11) ?
    C3A C2A C1A . . 116.1(10) ?
    C30A C2A C1A . . 122.3(10) ?
    C2A C3A N2A . . 121.6(11) ?
    C2A C3A C4A . . 117.3(10) ?
    N2A C3A C4A . . 120.7(10) ?
    C3A C4A C5A . . 108.2(9) ?
    C3A C4A H4AA . . 110.1 ?
    C5A C4A H4AA . . 110.1 ?
    C3A C4A H4AB . . 110.1 ?
    C5A C4A H4AB . . 110.1 ?
    H4AA C4A H4AB . . 108.4 ?
    N1A C5A C18A . . 111.5(9) ?
    N1A C5A C4A . . 108.2(9) ?
    C18A C5A C4A . . 108.5(9) ?
    N1A C5A H5AA . . 109.5 ?
    C18A C5A H5AA . . 109.5 ?
    C4A C5A H5AA . . 109.5 ?
    C7A C6A C11A . . 115.2(11) ?
    C7A C6A C1A . . 122.8(11) ?
    C11A C6A C1A . . 121.5(10) ?
    C8A C7A C6A . . 123.2(13) ?
    C8A C7A H7AA . . 118.4 ?
    C6A C7A H7AA . . 118.4 ?
    C7A C8A C9A . . 120.7(12) ?
    C7A C8A H8AA . . 119.7 ?
    C9A C8A H8AA . . 119.7 ?
    C10A C9A C8A . . 118.1(13) ?
    C10A C9A H9AA . . 120.9 ?
    C8A C9A H9AA . . 120.9 ?
    C11A C10A C9A . . 120.7(12) ?
    C11A C10A H10A . . 119.6 ?
    C9A C10A H10A . . 119.6 ?
    C10A C11A C6A . . 121.9(11) ?
    C10A C11A H11A . . 119.0 ?
    C6A C11A H11A . . 119.0 ?
    C17A C12A N1A . . 121.4(10) ?
    C17A C12A C13A . . 119.6(10) ?
    N1A C12A C13A . . 118.7(10) ?
    C14A C13A C12A . . 119.5(11) ?
    C14A C13A H13A . . 120.3 ?
    C12A C13A H13A . . 120.3 ?
    C15A C14A C13A . . 118.7(11) ?
    C15A C14A H14A . . 120.7 ?
    C13A C14A H14A . . 120.7 ?
    F1A C15A C16A . . 118.9(11) ?
    F1A C15A C14A . . 117.7(11) ?
    C16A C15A C14A . . 123.4(10) ?
    C15A C16A C17A . . 118.4(11) ?
    C15A C16A H16A . . 120.8 ?
    C17A C16A H16A . . 120.8 ?
    C16A C17A C12A . . 120.3(11) ?
    C16A C17A H17A . . 119.8 ?
    C12A C17A H17A . . 119.8 ?
    C23A C18A C19A . . 116.8(11) ?
    C23A C18A C5A . . 118.1(10) ?
    C19A C18A C5A . . 124.8(11) ?
    C20A C19A C18A . . 122.6(11) ?
    C20A C19A H19A . . 118.7 ?
    C18A C19A H19A . . 118.7 ?
    C19A C20A C21A . . 118.5(11) ?
    C19A C20A H20A . . 120.7 ?
    C21A C20A H20A . . 120.7 ?
    C22A C21A C20A . . 119.1(11) ?
    C22A C21A H21A . . 120.4 ?
    C20A C21A H21A . . 120.4 ?
    C23A C22A C21A . . 121.8(12) ?
    C23A C22A H22A . . 119.1 ?
    C21A C22A H22A . . 119.1 ?
    C22A C23A C18A . . 121.1(12) ?
    C22A C23A H23A . . 119.5 ?
    C18A C23A H23A . . 119.5 ?
    C25A C24A C29A . . 122.0(10) ?
    C25A C24A N2A . . 123.1(11) ?
    C29A C24A N2A . . 114.5(11) ?
    C24A C25A C26A . . 119.5(11) ?
    C24A C25A H25A . . 120.2 ?
    C26A C25A H25A . . 120.2 ?
    C27A C26A C25A . . 118.3(12) ?
    C27A C26A H26A . . 120.8 ?
    C25A C26A H26A . . 120.8 ?
    F2A C27A C28A . . 118.5(11) ?
    F2A C27A C26A . . 118.1(11) ?
    C28A C27A C26A . . 123.2(11) ?
    C27A C28A C29A . . 119.2(11) ?
    C27A C28A H28A . . 120.4 ?
    C29A C28A H28A . . 120.4 ?
    C28A C29A C24A . . 117.5(11) ?
    C28A C29A H29A . . 121.3 ?
    C24A C29A H29A . . 121.3 ?
    O1A C30A O2A . . 120.4(10) ?
    O1A C30A C2A . . 126.4(11) ?
    O2A C30A C2A . . 113.1(10) ?
    O2A C31A C32A . . 110.8(10) ?
    O2A C31A H31A . . 109.5 ?
    C32A C31A H31A . . 109.5 ?
    O2A C31A H31B . . 109.5 ?
    C32A C31A H31B . . 109.5 ?
    H31A C31A H31B . . 108.1 ?
    C31A C32A H32A . . 109.5 ?
    C31A C32A H32B . . 109.5 ?
    H32A C32A H32B . . 109.5 ?
    C31A C32A H32C . . 109.5 ?
    H32A C32A H32C . . 109.5 ?
    H32B C32A H32C . . 109.5 ?
    C30B O2B C31B . . 115.9(8) ?
    C12B N1B C5B . . 118.2(10) ?
    C12B N1B C1B . . 116.3(9) ?
    C5B N1B C1B . . 116.8(9) ?
    C3B N2B C24B . . 127.3(10) ?
    C3B N2B H2BA . . 116.4 ?
    C24B N2B H2BA . . 116.4 ?
    C6B C1B N1B . . 112.5(9) ?
    C6B C1B C2B . . 112.6(10) ?
    N1B C1B C2B . . 111.4(10) ?
    C6B C1B H1BA . . 106.7 ?
    N1B C1B H1BA . . 106.7 ?
    C2B C1B H1BA . . 106.7 ?
    C3B C2B C30B . . 121.2(10) ?
    C3B C2B C1B . . 118.5(10) ?
    C30B C2B C1B . . 120.3(10) ?
    C2B C3B N2B . . 125.7(10) ?
    C2B C3B C4B . . 114.5(10) ?
    N2B C3B C4B . . 119.3(10) ?
    C3B C4B C5B . . 109.2(10) ?
    C3B C4B H4BA . . 109.8 ?
    C5B C4B H4BA . . 109.8 ?
    C3B C4B H4BB . . 109.8 ?
    C5B C4B H4BB . . 109.8 ?
    H4BA C4B H4BB . . 108.3 ?
    N1B C5B C18B . . 112.9(9) ?
    N1B C5B C4B . . 109.3(10) ?
    C18B C5B C4B . . 108.1(10) ?
    N1B C5B H5BA . . 108.8 ?
    C18B C5B H5BA . . 108.8 ?
    C4B C5B H5BA . . 108.8 ?
    C11B C6B C7B . . 113.9(10) ?
    C11B C6B C1B . . 123.2(10) ?
    C7B C6B C1B . . 122.7(10) ?
    C8B C7B C6B . . 122.5(10) ?
    C8B C7B H7BA . . 118.7 ?
    C6B C7B H7BA . . 118.7 ?
    C7B C8B C9B . . 121.5(12) ?
    C7B C8B H8BA . . 119.2 ?
    C9B C8B H8BA . . 119.2 ?
    C8B C9B C10B . . 116.8(11) ?
    C8B C9B H9BA . . 121.6 ?
    C10B C9B H9BA . . 121.6 ?
    C11B C10B C9B . . 120.4(11) ?
    C11B C10B H10B . . 119.8 ?
    C9B C10B H10B . . 119.8 ?
    C10B C11B C6B . . 124.8(12) ?
    C10B C11B H11B . . 117.6 ?
    C6B C11B H11B . . 117.6 ?
    C17B C12B C13B . . 117.8(11) ?
    C17B C12B N1B . . 123.4(11) ?
    C13B C12B N1B . . 118.7(11) ?
    C14B C13B C12B . . 121.7(12) ?
    C14B C13B H13B . . 119.2 ?
    C12B C13B H13B . . 119.2 ?
    C15B C14B C13B . . 118.8(11) ?
    C15B C14B H14B . . 120.6 ?
    C13B C14B H14B . . 120.6 ?
    F1B C15B C16B . . 119.4(11) ?
    F1B C15B C14B . . 119.1(11) ?
    C16B C15B C14B . . 121.5(11) ?
    C15B C16B C17B . . 119.1(11) ?
    C15B C16B H16B . . 120.4 ?
    C17B C16B H16B . . 120.4 ?
    C12B C17B C16B . . 121.0(11) ?
    C12B C17B H17B . . 119.5 ?
    C16B C17B H17B . . 119.5 ?
    C19B C18B C23B . . 118.7(11) ?
    C19B C18B C5B . . 123.7(10) ?
    C23B C18B C5B . . 117.5(10) ?
    C18B C19B C20B . . 119.7(12) ?
    C18B C19B H19B . . 120.2 ?
    C20B C19B H19B . . 120.2 ?
    C21B C20B C19B . . 122.8(11) ?
    C21B C20B H20B . . 118.6 ?
    C19B C20B H20B . . 118.6 ?
    C20B C21B C22B . . 117.6(11) ?
    C20B C21B H21B . . 121.2 ?
    C22B C21B H21B . . 121.2 ?
    C23B C22B C21B . . 119.0(12) ?
    C23B C22B H22B . . 120.5 ?
    C21B C22B H22B . . 120.5 ?
    C22B C23B C18B . . 122.2(11) ?
    C22B C23B H23B . . 118.9 ?
    C18B C23B H23B . . 118.9 ?
    C25B C24B N2B . . 124.4(10) ?
    C25B C24B C29B . . 119.0(11) ?
    N2B C24B C29B . . 116.4(10) ?
    C24B C25B C26B . . 121.3(10) ?
    C24B C25B H25B . . 119.4 ?
    C26B C25B H25B . . 119.4 ?
    C25B C26B C27B . . 119.8(11) ?
    C25B C26B H26B . . 120.1 ?
    C27B C26B H26B . . 120.1 ?
    C28B C27B F2B . . 120.7(10) ?
    C28B C27B C26B . . 120.8(11) ?
    F2B C27B C26B . . 118.5(11) ?
    C27B C28B C29B . . 119.8(10) ?
    C27B C28B H28B . . 120.1 ?
    C29B C28B H28B . . 120.1 ?
    C28B C29B C24B . . 119.3(11) ?
    C28B C29B H29B . . 120.4 ?
    C24B C29B H29B . . 120.4 ?
    O1B C30B O2B . . 123.0(10) ?
    O1B C30B C2B . . 122.9(11) ?
    O2B C30B C2B . . 114.1(9) ?
    O2B C31B C32B . . 111.0(10) ?
    O2B C31B H31C . . 109.4 ?
    C32B C31B H31C . . 109.4 ?
    O2B C31B H31D . . 109.4 ?
    C32B C31B H31D . . 109.4 ?
    H31C C31B H31D . . 108.0 ?
    C31B C32B H32D . . 109.5 ?
    C31B C32B H32E . . 109.5 ?
    H32D C32B H32E . . 109.5 ?
    C31B C32B H32F . . 109.5 ?
    H32D C32B H32F . . 109.5 ?
    H32E C32B H32F . . 109.5 ?
loop_
    _geom_torsion_atom_site_label_1
    _geom_torsion_atom_site_label_2
    _geom_torsion_atom_site_label_3
    _geom_torsion_atom_site_label_4
    _geom_torsion_site_symmetry_1
    _geom_torsion_site_symmetry_2
    _geom_torsion_site_symmetry_3
    _geom_torsion_site_symmetry_4
    _geom_torsion
    _geom_torsion_publ_flag
    C12A N1A C1A C6A . . . . 109.5(11) ?
    C5A N1A C1A C6A . . . . -104.3(12) ?
    C12A N1A C1A C2A . . . . -122.0(11) ?
    C5A N1A C1A C2A . . . . 24.2(15) ?
    N1A C1A C2A C3A . . . . -43.2(14) ?
    C6A C1A C2A C3A . . . . 83.8(13) ?
    N1A C1A C2A C30A . . . . 138.3(11) ?
    C6A C1A C2A C30A . . . . -94.6(13) ?
    C30A C2A C3A N2A . . . . -2.1(18) ?
    C1A C2A C3A N2A . . . . 179.4(11) ?
    C30A C2A C3A C4A . . . . -175.2(11) ?
    C1A C2A C3A C4A . . . . 6.3(16) ?
    C24A N2A C3A C2A . . . . 160.7(11) ?
    C24A N2A C3A C4A . . . . -26.4(18) ?
    C2A C3A C4A C5A . . . . 47.0(14) ?
    N2A C3A C4A C5A . . . . -126.2(12) ?
    C12A N1A C5A C18A . . . . -68.8(13) ?
    C1A N1A C5A C18A . . . . 145.9(10) ?
    C12A N1A C5A C4A . . . . 171.9(10) ?
    C1A N1A C5A C4A . . . . 26.6(14) ?
    C3A C4A C5A N1A . . . . -62.8(12) ?
    C3A C4A C5A C18A . . . . 176.1(10) ?
    N1A C1A C6A C7A . . . . 157.8(11) ?
    C2A C1A C6A C7A . . . . 30.4(15) ?
    N1A C1A C6A C11A . . . . -30.9(15) ?
    C2A C1A C6A C11A . . . . -158.3(11) ?
    C11A C6A C7A C8A . . . . 3.5(18) ?
    C1A C6A C7A C8A . . . . 175.3(12) ?
    C6A C7A C8A C9A . . . . -4(2) ?
    C7A C8A C9A C10A . . . . 2.5(19) ?
    C8A C9A C10A C11A . . . . -1.3(18) ?
    C9A C10A C11A C6A . . . . 1.4(18) ?
    C7A C6A C11A C10A . . . . -2.3(17) ?
    C1A C6A C11A C10A . . . . -174.2(11) ?
    C5A N1A C12A C17A . . . . -1.1(16) ?
    C1A N1A C12A C17A . . . . 145.3(11) ?
    C5A N1A C12A C13A . . . . 172.6(10) ?
    C1A N1A C12A C13A . . . . -41.0(15) ?
    C17A C12A C13A C14A . . . . -2.0(17) ?
    N1A C12A C13A C14A . . . . -175.7(11) ?
    C12A C13A C14A C15A . . . . 1.2(19) ?
    C13A C14A C15A F1A . . . . 179.4(11) ?
    C13A C14A C15A C16A . . . . -1(2) ?
    F1A C15A C16A C17A . . . . -178.7(11) ?
    C14A C15A C16A C17A . . . . 2(2) ?
    C15A C16A C17A C12A . . . . -2.7(18) ?
    N1A C12A C17A C16A . . . . 176.3(11) ?
    C13A C12A C17A C16A . . . . 2.8(17) ?
    N1A C5A C18A C23A . . . . 160.1(10) ?
    C4A C5A C18A C23A . . . . -80.8(13) ?
    N1A C5A C18A C19A . . . . -25.1(15) ?
    C4A C5A C18A C19A . . . . 94.0(12) ?
    C23A C18A C19A C20A . . . . -3.1(16) ?
    C5A C18A C19A C20A . . . . -178.0(11) ?
    C18A C19A C20A C21A . . . . 2.6(17) ?
    C19A C20A C21A C22A . . . . -0.3(18) ?
    C20A C21A C22A C23A . . . . -1.4(19) ?
    C21A C22A C23A C18A . . . . 0.8(19) ?
    C19A C18A C23A C22A . . . . 1.4(16) ?
    C5A C18A C23A C22A . . . . 176.6(11) ?
    C3A N2A C24A C25A . . . . -32.1(18) ?
    C3A N2A C24A C29A . . . . 154.7(11) ?
    C29A C24A C25A C26A . . . . -5.9(17) ?
    N2A C24A C25A C26A . . . . -178.6(10) ?
    C24A C25A C26A C27A . . . . 4.7(17) ?
    C25A C26A C27A F2A . . . . -177.9(10) ?
    C25A C26A C27A C28A . . . . -1.9(18) ?
    F2A C27A C28A C29A . . . . 176.1(10) ?
    C26A C27A C28A C29A . . . . 0.1(18) ?
    C27A C28A C29A C24A . . . . -1.1(17) ?
    C25A C24A C29A C28A . . . . 4.1(17) ?
    N2A C24A C29A C28A . . . . 177.4(10) ?
    C31A O2A C30A O1A . . . . -1.6(15) ?
    C31A O2A C30A C2A . . . . 176.8(10) ?
    C3A C2A C30A O1A . . . . 3.2(19) ?
    C1A C2A C30A O1A . . . . -178.4(12) ?
    C3A C2A C30A O2A . . . . -175.1(11) ?
    C1A C2A C30A O2A . . . . 3.3(15) ?
    C30A O2A C31A C32A . . . . -82.5(13) ?
    C12B N1B C1B C6B . . . . 110.8(11) ?
    C5B N1B C1B C6B . . . . -102.2(12) ?
    C12B N1B C1B C2B . . . . -121.7(10) ?
    C5B N1B C1B C2B . . . . 25.2(13) ?
    C6B C1B C2B C3B . . . . 80.7(14) ?
    N1B C1B C2B C3B . . . . -46.7(14) ?
    C6B C1B C2B C30B . . . . -99.2(12) ?
    N1B C1B C2B C30B . . . . 133.4(11) ?
    C30B C2B C3B N2B . . . . 1.5(19) ?
    C1B C2B C3B N2B . . . . -178.4(11) ?
    C30B C2B C3B C4B . . . . -170.2(10) ?
    C1B C2B C3B C4B . . . . 9.9(15) ?
    C24B N2B C3B C2B . . . . 160.3(12) ?
    C24B N2B C3B C4B . . . . -28.4(18) ?
    C2B C3B C4B C5B . . . . 44.4(13) ?
    N2B C3B C4B C5B . . . . -127.8(12) ?
    C12B N1B C5B C18B . . . . -67.5(13) ?
    C1B N1B C5B C18B . . . . 146.2(10) ?
    C12B N1B C5B C4B . . . . 172.2(9) ?
    C1B N1B C5B C4B . . . . 25.9(13) ?
    C3B C4B C5B N1B . . . . -62.7(11) ?
    C3B C4B C5B C18B . . . . 174.1(9) ?
    N1B C1B C6B C11B . . . . -27.8(15) ?
    C2B C1B C6B C11B . . . . -154.6(11) ?
    N1B C1B C6B C7B . . . . 158.7(10) ?
    C2B C1B C6B C7B . . . . 31.9(15) ?
    C11B C6B C7B C8B . . . . 1.8(17) ?
    C1B C6B C7B C8B . . . . 175.8(12) ?
    C6B C7B C8B C9B . . . . -3(2) ?
    C7B C8B C9B C10B . . . . 4.3(19) ?
    C8B C9B C10B C11B . . . . -4.5(19) ?
    C9B C10B C11B C6B . . . . 4(2) ?
    C7B C6B C11B C10B . . . . -2.1(17) ?
    C1B C6B C11B C10B . . . . -176.1(13) ?
    C5B N1B C12B C17B . . . . -5.6(15) ?
    C1B N1B C12B C17B . . . . 140.9(11) ?
    C5B N1B C12B C13B . . . . 171.2(10) ?
    C1B N1B C12B C13B . . . . -42.3(13) ?
    C17B C12B C13B C14B . . . . -0.9(17) ?
    N1B C12B C13B C14B . . . . -177.8(10) ?
    C12B C13B C14B C15B . . . . 1.5(18) ?
    C13B C14B C15B F1B . . . . 178.9(10) ?
    C13B C14B C15B C16B . . . . -1.9(18) ?
    F1B C15B C16B C17B . . . . -179.2(10) ?
    C14B C15B C16B C17B . . . . 1.6(18) ?
    C13B C12B C17B C16B . . . . 0.6(16) ?
    N1B C12B C17B C16B . . . . 177.4(10) ?
    C15B C16B C17B C12B . . . . -1.0(17) ?
    N1B C5B C18B C19B . . . . -22.1(18) ?
    C4B C5B C18B C19B . . . . 98.9(14) ?
    N1B C5B C18B C23B . . . . 159.1(11) ?
    C4B C5B C18B C23B . . . . -79.9(13) ?
    C23B C18B C19B C20B . . . . 0.8(19) ?
    C5B C18B C19B C20B . . . . -178.0(13) ?
    C18B C19B C20B C21B . . . . 0(2) ?
    C19B C20B C21B C22B . . . . -2(2) ?
    C20B C21B C22B C23B . . . . 3(2) ?
    C21B C22B C23B C18B . . . . -2(2) ?
    C19B C18B C23B C22B . . . . 0.1(19) ?
    C5B C18B C23B C22B . . . . 178.9(13) ?
    C3B N2B C24B C25B . . . . -31.2(19) ?
    C3B N2B C24B C29B . . . . 153.9(11) ?
    N2B C24B C25B C26B . . . . -178.5(11) ?
    C29B C24B C25B C26B . . . . -3.8(18) ?
    C24B C25B C26B C27B . . . . 1.6(19) ?
    C25B C26B C27B C28B . . . . 1.4(19) ?
    C25B C26B C27B F2B . . . . -178.5(11) ?
    F2B C27B C28B C29B . . . . 177.8(10) ?
    C26B C27B C28B C29B . . . . -2.1(19) ?
    C27B C28B C29B C24B . . . . -0.2(18) ?
    C25B C24B C29B C28B . . . . 3.1(17) ?
    N2B C24B C29B C28B . . . . 178.2(10) ?
    C31B O2B C30B O1B . . . . 1.5(17) ?
    C31B O2B C30B C2B . . . . -179.9(10) ?
    C3B C2B C30B O1B . . . . 2.1(19) ?
    C1B C2B C30B O1B . . . . -178.0(11) ?
    C3B C2B C30B O2B . . . . -176.4(11) ?
    C1B C2B C30B O2B . . . . 3.4(15) ?
    C30B O2B C31B C32B . . . . -82.7(12) ?
loop_
    _geom_hbond_atom_site_label_D
    _geom_hbond_atom_site_label_H
    _geom_hbond_atom_site_label_A
    _geom_hbond_site_symmetry_A
    _geom_hbond_distance_DH
    _geom_hbond_distance_HA
    _geom_hbond_distance_DA
    _geom_hbond_angle_DHA
    _geom_hbond_publ_flag
    N2A H2AA O1A . 0.85(3) 1.98(10) 2.652(13) 136(12) yes
    N2B H2BA O1B . 0.88 2.04 2.664(13) 127 yes
    C31A H31A F2B 2_655 0.99 2.43 3.327(14) 151 yes
    C31A H31B F1B 2_756 0.99 2.40 3.257(15) 144 yes
    C31B H31C F2A 2_646 0.99 2.45 3.213(15) 134 yes
    C31B H31D F1A 2_745 0.99 2.32 3.281(13) 165 yes
    C5A H5AA Cg9 2_645 1.00 2.91 3.907(13) 178 yes
    C5B H5BA Cg4 2_555 1.00 2.96 3.958(14) 174 yes
    C22A H22A Cg7 2_645 0.95 2.87 3.770(14) 159 yes
    C22B H22B Cg2 2_555 0.95 2.94 3.857(15) 162 yes
    C29A H29A Cg7 1_456 0.95 2.71 3.437(13) 134 yes
    C29B H29B Cg2 1_655 0.95 2.84 3.595(13) 138 yes
_shelx_space_group_comment
;
The symmetry employed for this shelxl refinement is uniquely defined
by the following loop, which should always be used as a source of
symmetry information in preference to the above space-group names.
They are only intended as comments.
;
_shelx_estimated_absorpt_T_min     ?
_shelx_estimated_absorpt_T_max     ?
_shelx_hkl_file
;
   1   0   0    0.14    0.24
  -1   0   0    1.81    0.53
  -1   0   0    1.83    0.52
  -2   0   0  266.05   35.37
   2   0   0  254.96   35.35
  -3   0   0    5.33    1.73
  -3   0   0    5.55    1.63
   3   0   0    3.18    1.51
  -3   0   0    6.34    1.29
   3   0   0    5.36    1.68
   4   0   0    8.63    2.63
  -4   0   0   11.64    3.55
  -4   0   0   10.67    2.04
   4   0   0    8.38    2.58
  -4   0   0   10.24    2.70
   5   0   0   22.41    5.02
  -5   0   0   25.20    5.33
  -5   0   0   24.03    3.90
  -5   0   0   28.25    5.28
   5   0   0   31.57    5.54
   6   0   0   15.14    4.63
   6   0   0   27.16    4.29
  -6   0   0   22.68    3.65
  -6   0   0   23.62    5.33
  -7   0   0    1.51    1.48
  -7   0   0    0.16    2.91
   7   0   0    0.51    1.21
   7   0   0    1.24    2.44
   7   0   0   -3.00    1.75
  -7   0   0   -1.16    4.30
  -8   0   0   71.55    9.91
   8   0   0   62.85   10.97
   8   0   0   53.15   11.01
  -8   0   0   67.73   11.17
   8   0   0   72.43   10.79
  -8   0   0   82.09   11.99
  -9   0   0   11.07    6.14
   9   0   0    2.62    2.37
   9   0   0    3.38    3.33
  -9   0   0    9.40    4.87
   9   0   0    7.32    4.31
  10   0   0   25.40    5.44
  10   0   0    6.77    4.99
 -10   0   0   25.76    8.55
 -10   0   0   14.36    3.78
 -10   0   0   28.06    7.28
 -11   0   0   -7.42    9.55
 -11   0   0    0.01    4.59
  -1  -1   0  434.80   68.80
   1  -1   0  591.90   68.96
  -2  -1   0  506.07   66.56
  -2  -1   0  454.50   66.51
  -2  -1   0  479.68   66.19
   2  -1   0  491.69   66.61
  -2   1   0  532.82   66.31
  -2   1   0  547.10   66.68
   2   1   0  439.26   66.51
  -3  -1   0   80.66   12.79
  -3  -1   0   72.17   12.70
  -3  -1   0   90.81   12.31
   3  -1   0   95.15   12.95
  -3   1   0   88.86   12.41
  -3   1   0  110.92   13.48
   3   1   0   87.97   12.77
  -3   1   0  105.72   12.79
   4  -1   0   54.88    9.69
  -4  -1   0   63.47    9.92
  -4  -1   0   72.18    9.32
   4  -1   0   68.43   10.06
  -4  -1   0   72.69   10.15
  -4   1   0   72.34    9.91
  -4   1   0   69.22    9.45
   4   1   0   59.24    9.86
  -4   1   0   75.81   10.21
   5  -1   0   90.78   12.43
  -5  -1   0   97.03   12.84
  -5  -1   0   91.90   11.67
   5  -1   0   80.22   12.56
  -5  -1   0   72.74   12.32
  -5   1   0   87.62   12.70
  -5   1   0   81.06   12.33
   5   1   0   72.49   12.26
  -6  -1   0    7.33    2.91
   6  -1   0   11.09    3.38
  -6  -1   0    7.00    3.00
   6  -1   0    3.83    2.46
   6   1   0   19.28    3.29
  -6   1   0    1.97    2.31
  -6   1   0   14.22    2.41
  -6   1   0    7.81    2.97
   6   1   0   12.25    3.34
  -7  -1   0    8.19    2.03
  -7  -1   0   -0.41    2.66
   7  -1   0   -0.21    2.01
   7  -1   0    7.57    2.40
   7  -1   0    4.49    2.59
  -7  -1   0    7.60    3.85
   7   1   0    0.52    2.34
   7   1   0    6.35    2.16
  -7   1   0    7.04    2.15
  -7   1   0    3.94    2.77
   7   1   0    2.16    2.35
  -7   1   0    0.22    2.32
  -8  -1   0   20.77    3.86
   8  -1   0   16.72    5.21
   8  -1   0   15.73    5.38
  -8  -1   0   20.23    5.72
   8  -1   0   22.00    4.94
  -8  -1   0   11.24    4.90
  -8   1   0   16.60    5.10
   8   1   0   17.74    5.40
   8   1   0   23.12    4.82
  -8   1   0   22.23    4.30
  -8   1   0   22.67    6.04
  -9  -1   0   29.92    4.99
  -9  -1   0   30.65    8.32
   9  -1   0   38.66    7.41
   9  -1   0   29.07    7.37
  -9  -1   0   21.50    6.90
  -9   1   0   62.67   11.20
  -9   1   0   15.42    6.44
   9   1   0   39.34    6.91
  -9   1   0   38.17    6.21
 -10  -1   0   26.51    7.95
 -10  -1   0   47.18   12.31
  10  -1   0   10.50    6.13
 -10  -1   0   16.22    3.51
  10  -1   0   22.57    5.60
  10   1   0    9.10    4.28
  10   1   0   11.04    6.49
 -10   1   0   31.01    9.63
 -10   1   0    8.86    6.35
 -10   1   0   22.82    4.12
  11  -1   0   -6.52    6.24
 -11  -1   0    6.66    2.54
 -11  -1   0   -5.48    9.13
 -11   1   0    1.66    2.86
  11   1   0   -6.77    5.74
 -11   1   0   -2.93    7.16
   1  -2   0  125.47   20.09
  -1  -2   0  142.76   19.95
   1  -2   0  163.38   20.01
  -1   2   0  156.63   20.00
   1   2   0  157.04   19.94
   1   2   0  137.89   19.92
  -2  -2   0   19.82    3.46
   2  -2   0   25.63    3.45
   2  -2   0   22.03    3.71
  -2   2   0   22.67    3.64
   2   2   0   26.58    3.52
  -2   2   0   18.43    3.28
   3  -2   0  252.12   37.98
  -3  -2   0  262.66   37.90
  -3   2   0  300.45   37.83
  -3   2   0  301.18   38.15
  -3   2   0  272.12   37.59
  -4  -2   0  123.64   15.72
   4  -2   0   95.91   15.28
   4  -2   0  113.20   15.73
  -4  -2   0  104.47   15.53
  -4  -2   0  119.35   14.84
   4   2   0   89.77   15.38
   4   2   0   90.74   15.33
  -4   2   0  111.84   15.07
  -4   2   0  132.60   15.96
  -4   2   0  114.08   15.41
   5  -2   0   68.85   10.90
  -5  -2   0   64.31   10.66
   5  -2   0   71.14   10.80
  -5  -2   0   73.07    9.86
  -5  -2   0   76.26   10.96
   5   2   0   66.55   10.72
  -5   2   0   67.82   10.51
  -5   2   0   74.26   10.15
  -5   2   0   78.63   11.20
   6  -2   0   52.40    9.95
  -6  -2   0   68.38   10.66
  -6  -2   0   66.96    9.26
  -6  -2   0   63.74   10.35
   6  -2   0   78.50   10.27
   6  -2   0   63.20   10.49
  -6   2   0   73.81    9.62
  -6   2   0   80.47   11.13
  -6   2   0   60.03   10.07
   6   2   0   66.82    9.87
   6   2   0   58.80   10.15
   7  -2   0    8.74    3.81
  -7  -2   0   12.23    4.44
  -7  -2   0    7.54    3.55
   7  -2   0   12.69    3.05
   7  -2   0    5.15    3.04
  -7  -2   0   14.44    2.46
  -7   2   0    7.71    4.26
   7   2   0    3.96    3.13
  -7   2   0    3.53    2.86
   7   2   0   11.71    2.93
  -7   2   0   16.95    3.21
   8  -2   0   16.52    4.36
  -8  -2   0   22.08    5.41
   8  -2   0   16.28    4.90
   8  -2   0    5.93    4.22
  -8  -2   0   23.02    5.41
  -8  -2   0   13.40    2.89
   8   2   0   12.38    3.61
  -8   2   0   12.03    5.65
  -8   2   0   13.14    3.27
   8   2   0   10.44    3.90
  -8   2   0    9.12    3.87
  -9  -2   0   16.96    3.43
  -9  -2   0   23.74    7.08
   9  -2   0   19.51    5.02
   9  -2   0   18.34    5.15
   9  -2   0   16.30    6.22
  -9  -2   0   19.05    5.88
  -9   2   0   10.77    4.92
   9   2   0   20.18    4.60
   9   2   0    9.29    4.77
  -9   2   0   22.08    4.41
  -9   2   0   29.28    8.46
 -10  -2   0    4.79    2.10
  10  -2   0    5.86    4.50
  10  -2   0    1.11    5.12
  10  -2   0   13.94    4.53
 -10  -2   0    8.33    7.51
 -10  -2   0    9.18    7.30
 -10   2   0    4.17    5.43
  10   2   0    7.46    3.78
 -10   2   0    2.58    2.53
 -10   2   0   16.27    7.79
  11  -2   0   -6.65    6.56
 -11  -2   0   -1.53    8.46
 -11   2   0  -22.33   18.52
  11   2   0    0.51    6.26
 -11   2   0    3.78    3.01
   0  -3   0    0.07    0.30
   0  -3   0   -0.37    0.42
   0  -3   0   -0.03    0.18
   0   3   0   -0.10    0.40
   0   3   0    0.07    0.43
  -1  -3   0    6.16    0.97
   1  -3   0    3.77    1.23
   1  -3   0    6.16    1.10
  -1   3   0    7.63    1.43
  -1   3   0    6.35    1.26
  -1   3   0    4.05    1.22
  -2  -3   0   14.79    2.87
  -2  -3   0   12.83    2.57
   2  -3   0   20.08    3.11
  -2   3   0   17.36    2.64
   2   3   0   19.56    2.60
  -2   3   0   17.20    3.02
  -3  -3   0  123.71   16.74
   3  -3   0  122.32   16.82
  -3  -3   0  103.20   16.48
  -3   3   0  106.62   16.29
  -3   3   0  137.27   16.51
  -3   3   0  119.71   16.79
   4  -3   0   28.64    4.96
  -4  -3   0   23.56    4.62
  -4  -3   0   26.18    4.56
  -4  -3   0   29.08    3.82
   4  -3   0   19.84    4.16
   4   3   0   25.14    4.39
  -4   3   0   28.09    4.38
  -4   3   0   28.27    4.15
  -4   3   0   28.42    4.90
  -5  -3   0   14.91    2.34
   5  -3   0   12.70    4.31
  -5  -3   0   11.93    3.69
   5  -3   0   11.54    3.48
  -5  -3   0   21.61    4.02
   5   3   0   10.16    3.13
   5   3   0   15.28    3.05
  -5   3   0   15.69    3.31
  -5   3   0   21.40    3.44
  -6  -3   0   32.67    6.95
  -6  -3   0   52.10    7.61
  -6  -3   0   47.26    5.95
   6  -3   0   53.66    7.15
   6  -3   0   35.76    6.71
   6   3   0   34.39    6.78
  -6   3   0   42.77    7.38
  -6   3   0   34.55    6.85
   7  -3   0   21.93    5.11
  -7  -3   0   16.09    2.93
  -7  -3   0   22.23    5.44
   7   3   0   10.70    4.41
  -7   3   0   23.47    4.32
  -7   3   0   21.44    5.82
   7   3   0   21.74    4.09
  -8  -3   0   14.22    2.61
   8  -3   0   13.79    4.58
   8  -3   0   16.76    4.34
   8  -3   0    9.71    4.10
  -8  -3   0   18.19    5.50
  -8  -3   0    8.00    4.78
  -8   3   0   13.98    3.67
  -8   3   0   13.88    5.85
   8   3   0   13.44    3.57
  -8   3   0    7.57    4.35
  -9  -3   0   34.38    7.78
   9  -3   0   28.50    6.29
  -9  -3   0   48.77    9.54
   9  -3   0   23.73    7.50
   9  -3   0   25.12    6.26
  -9  -3   0   27.26    4.22
   9   3   0   17.17    5.89
  -9   3   0   19.04    6.38
  -9   3   0   38.45    9.76
  -9   3   0   32.13    5.69
 -10  -3   0    2.29    6.79
 -10  -3   0    2.89    5.61
  10  -3   0    6.47    3.57
  10  -3   0   15.06    6.36
  10  -3   0    4.99    4.40
  10   3   0    2.03    4.25
 -10   3   0    6.79    7.39
 -10   3   0    4.94    2.95
 -10   3   0   -5.31    4.83
  11  -3   0   -2.16    6.79
 -11  -3   0    8.90    9.29
  11   3   0   12.85    6.30
 -11   3   0   26.18   11.17
   0  -4   0   13.68    2.53
   0  -4   0   18.32    2.30
   0  -4   0   14.86    2.36
   0   4   0   12.69    2.39
   1  -4   0  442.74   57.00
  -1  -4   0  421.18   56.64
   1  -4   0  433.74   56.87
   1   4   0  387.28   56.76
   2  -4   0  360.58   60.35
  -2  -4   0  489.63   60.17
   2   4   0  429.04   60.03
  -2   4   0  498.60   60.22
   3  -4   0   74.50   11.55
  -3  -4   0   74.91   11.56
   3  -4   0   89.34   11.30
  -3   4   0   73.05   11.53
  -3   4   0   67.58   11.11
  -3   4   0   93.94   11.30
  -4  -4   0   11.54    1.80
   4  -4   0    7.98    2.70
   4  -4   0   10.72    2.49
  -4  -4   0    6.48    2.38
  -4  -4   0    7.74    2.78
  -4   4   0    9.77    2.40
  -4   4   0    8.38    2.21
  -4   4   0    8.62    2.98
   4   4   0   10.17    2.27
   5  -4   0  156.72   23.28
  -5  -4   0  147.64   23.55
   5  -4   0  157.28   23.72
  -5  -4   0  180.99   22.56
  -5  -4   0  178.77   23.61
   5   4   0  160.90   22.91
  -5   4   0  187.42   24.01
  -5   4   0  156.80   23.22
   5   4   0  167.89   23.27
  -6  -4   0   63.06   10.94
   6  -4   0   65.00   10.57
  -6   4   0   74.96   10.32
  -6   4   0   79.64   11.71
   6   4   0   70.26   10.22
   7  -4   0   17.80    4.97
  -7  -4   0   30.35    6.29
   7  -4   0   25.73    5.93
  -7  -4   0   16.98    5.30
  -7  -4   0   20.33    3.20
   7  -4   0   25.73    5.17
  -7   4   0   23.22    4.71
  -7   4   0   22.82    5.88
  -7   4   0   12.44    4.31
   7   4   0   24.81    4.06
   8  -4   0   17.61    4.75
  -8  -4   0   17.78    5.21
  -8  -4   0   17.43    2.75
   8  -4   0   14.86    4.93
  -8  -4   0   20.97    5.86
   8  -4   0   15.37    5.40
  -8   4   0   19.29    4.17
   8   4   0   17.85    3.89
   8   4   0    7.71    3.66
  -8   4   0    9.07    3.88
  -8   4   0   22.54    6.88
   9  -4   0   12.60    4.13
  -9  -4   0    5.53    5.49
   9  -4   0    5.61    5.16
   9  -4   0   10.46    4.14
  -9   4   0    6.51    2.97
  -9   4   0    5.90    6.44
   9   4   0    7.58    3.68
  -9   4   0    4.35    4.38
  10  -4   0    6.88    6.07
 -10  -4   0    4.59    5.97
  10  -4   0    2.35    3.63
  10  -4   0    0.88    2.89
 -10  -4   0    3.97    5.46
 -10   4   0    3.57    5.22
 -10   4   0    6.90    2.92
  10   4   0    5.66    4.57
 -10   4   0   -6.12    7.19
  11  -4   0   -0.28    7.18
 -11  -4   0   -2.55    8.65
 -11   4   0   17.85   11.62
   0  -5   0    0.34    0.36
   0  -5   0    0.00    0.44
   0  -5   0    0.18    0.64
   0   5   0    0.26    0.67
   0   5   0    0.29    0.68
  -1  -5   0  258.34   35.23
   1  -5   0  259.37   35.05
  -1  -5   0  259.34   34.67
   1  -5   0  262.39   34.97
  -1   5   0  280.32   34.97
   1   5   0  268.76   34.88
  -1   5   0  224.98   34.91
  -1   5   0  245.79   34.96
  -2   5   0   17.02    3.04
   2   5   0   16.21    2.32
  -2   5   0   16.86    3.19
   3  -5   0   82.96   10.62
   3  -5   0   62.54   10.87
  -3  -5   0   85.47   11.04
  -3   5   0   56.32   10.43
  -3   5   0   74.18   10.98
   3   5   0   79.35   10.30
  -3   5   0   78.44   10.56
   3   5   0   73.59   10.35
  -4  -5   0    6.75    2.36
   4  -5   0   10.19    2.56
  -4  -5   0    9.84    3.05
   4  -5   0   10.72    3.27
  -4   5   0   11.02    2.60
   4   5   0   10.54    2.30
  -4   5   0   10.98    2.49
   4   5   0    9.78    1.99
  -4   5   0   10.58    3.16
  -5  -5   0    4.55    1.18
   5  -5   0    4.05    1.98
   5  -5   0    3.74    1.89
   5  -5   0    5.72    2.48
  -5  -5   0    2.02    1.72
  -5  -5   0    5.92    2.70
   5   5   0    4.48    1.39
  -5   5   0    1.09    1.66
  -5   5   0    3.70    2.18
  -5   5   0    3.09    1.59
   5   5   0    1.00    1.26
  -6  -5   0   45.48    5.93
   6  -5   0   38.27    6.68
   6  -5   0   43.85    8.38
  -6  -5   0   37.27    7.13
  -6  -5   0   29.13    7.33
   6  -5   0   40.31    6.96
  -6   5   0   47.89    8.68
  -6   5   0   40.35    6.48
   6   5   0   35.75    6.64
   6   5   0   41.57    6.23
  -6   5   0   44.95    6.82
  -7  -5   0    2.93    3.16
   7  -5   0    8.27    3.59
   7  -5   0   11.49    3.44
  -7  -5   0    7.98    3.29
   7  -5   0   11.47    3.64
  -7   5   0    5.16    2.89
  -7   5   0   12.84    3.15
   7   5   0    2.47    2.49
  -7   5   0   10.26    4.18
   7   5   0   12.55    2.68
   8  -5   0   54.17    9.24
   8  -5   0   38.54    9.21
  -8  -5   0   38.70    8.90
   8  -5   0   43.88    8.47
  -8  -5   0   46.73    9.26
  -8   5   0   37.80    6.82
   8   5   0   44.12    6.80
  -8   5   0   30.14    7.36
  -8   5   0   51.80   10.56
   9  -5   0   16.44    4.37
  -9  -5   0    9.28    5.79
  -9  -5   0   13.28    6.26
   9  -5   0   14.34    6.19
   9  -5   0    8.61    4.16
   9   5   0   10.01    3.24
  -9   5   0   12.35    5.04
  -9   5   0    7.24   12.00
   9   5   0    4.00    4.20
  -9   5   0   18.99    4.31
  10  -5   0    7.94    4.85
  10  -5   0    6.98    6.77
 -10  -5   0   14.33   13.09
 -10  -5   0    2.91    5.68
  10  -5   0   15.85    5.69
 -10   5   0   12.12    3.39
  10   5   0    3.68    5.24
 -10   5   0    7.29    5.62
 -10   5   0    7.46    6.28
   0  -6   0   14.00    2.50
   0  -6   0   14.39    2.35
   0  -6   0   18.40    3.35
   0   6   0   20.06    3.30
   0   6   0   16.28    3.27
   1  -6   0   31.28    4.89
   1  -6   0   30.47    4.79
  -1  -6   0   33.58    4.48
  -1  -6   0   27.04    5.00
   1  -6   0   34.04    4.70
   1   6   0   29.59    4.69
  -1   6   0   35.79    4.84
  -1   6   0   28.38    4.80
  -1   6   0   31.25    4.77
  -2  -6   0   48.05    7.09
   2  -6   0   57.32    7.37
   2  -6   0   52.24    7.67
  -2   6   0   43.31    7.23
  -2   6   0   52.95    7.39
  -2   6   0   52.09    7.54
   2   6   0   48.36    7.19
   3  -6   0   65.88    9.97
  -3  -6   0   80.51    9.64
   3   6   0   63.56    9.06
  -3   6   0   60.67    9.56
   3   6   0   53.93    9.10
  -3   6   0   55.18    9.83
  -3   6   0   80.02    9.63
   3   6   0   80.97    9.41
  -4  -6   0    4.22    2.23
   4  -6   0    6.08    1.80
   4  -6   0    4.87    1.77
  -4  -6   0    3.18    1.81
   4  -6   0    5.52    2.58
  -4   6   0    5.99    2.09
   4   6   0    2.85    1.26
  -4   6   0    5.13    1.63
  -4   6   0    5.54    2.30
   4   6   0    3.13    0.98
  -5  -6   0   17.22    2.84
   5  -6   0   19.69    4.67
   5  -6   0   23.42    4.41
   5  -6   0   20.91    4.17
  -5  -6   0   20.19    4.31
  -5  -6   0   15.59    4.45
  -5   6   0   22.27    4.32
   5   6   0   15.45    3.55
  -5   6   0   15.67    3.61
   5   6   0   20.37    3.15
  -5   6   0   26.39    5.49
   6  -6   0   29.68    5.33
   6  -6   0   26.41    5.92
   6  -6   0   21.48    4.86
  -6  -6   0   20.39    5.08
  -6  -6   0   26.23    5.55
   6   6   0   21.18    3.54
  -6   6   0   24.25    4.77
   6   6   0   12.86    3.72
  -6   6   0   18.50    5.52
  -6   6   0   17.72    4.16
   7  -6   0    0.95    2.47
   7  -6   0    5.42    2.71
  -7  -6   0    0.55    2.46
  -7  -6   0   -3.22    2.92
   7  -6   0    2.93    2.75
  -7   6   0    2.09    2.41
  -7   6   0    1.53    3.44
   7   6   0   -0.25    2.05
   7   6   0    2.32    1.58
  -7   6   0    1.85    1.86
  -8  -6   0   22.23    6.34
   8  -6   0   18.96    5.42
   8  -6   0   19.30    5.01
   8  -6   0   16.41    5.40
  -8  -6   0   22.69    6.01
  -8   6   0   17.60    7.33
   8   6   0   18.41    3.96
  -8   6   0   19.80    4.89
  -9  -6   0   16.33    6.10
   9  -6   0   15.51    5.59
   9  -6   0    9.61    4.05
   9  -6   0   15.02    4.56
  -9  -6   0   19.03    6.05
   9   6   0   14.01    3.75
  -9   6   0   10.54    4.90
   9   6   0    4.24    4.31
  -9   6   0   17.26    7.68
  -9   6   0   11.09    4.03
 -10  -6   0    4.26    7.17
  10  -6   0    6.43    4.49
  10  -6   0   15.83    5.71
 -10  -6   0   17.59    7.39
 -10   6   0   15.82    4.00
 -10   6   0    8.47    6.60
 -10   6   0   -1.20    5.34
  10   6   0    7.94    5.21
   0  -7   0    1.34    1.10
   0  -7   0    1.64    0.82
   0  -7   0    0.83    0.47
   0   7   0    0.78    0.99
   0   7   0    0.44    0.77
   1  -7   0   -0.14    0.74
  -1  -7   0   -0.56    0.84
   1  -7   0    1.16    0.70
   1  -7   0    1.13    0.88
  -1  -7   0    0.75    0.48
  -1   7   0    2.34    1.20
  -1   7   0    0.12    0.90
   1   7   0    1.29    0.95
  -1   7   0    0.01    0.77
  -2  -7   0    0.34    0.61
   2  -7   0   -0.10    0.76
   2  -7   0    0.16    0.69
   2  -7   0    1.46    1.46
  -2   7   0    0.29    0.79
  -2   7   0   -0.93    0.78
   2   7   0    0.14    0.93
  -2   7   0   -0.41    0.77
   3  -7   0   22.36    4.18
   3  -7   0   27.63    4.16
   3  -7   0   25.49    5.20
  -3  -7   0   27.89    4.02
  -3   7   0   22.04    3.96
   3   7   0   25.83    3.97
  -3   7   0   21.33    4.04
  -3   7   0   25.30    5.02
   4  -7   0   31.46    4.63
   4  -7   0   38.92    5.72
  -4  -7   0   22.96    4.51
   4  -7   0   31.72    4.78
  -4  -7   0   31.12    6.12
  -4   7   0   27.16    4.61
   4   7   0   21.77    3.97
   4   7   0   27.11    3.90
  -4   7   0   35.10    6.23
  -4   7   0   27.40    4.51
   5  -7   0   29.66    4.85
   5  -7   0   29.68    6.14
  -5  -7   0   19.13    5.16
  -5  -7   0   19.95    4.74
   5  -7   0   22.00    4.83
   5   7   0   19.78    3.96
  -5   7   0   24.00    4.88
  -5   7   0   30.38    5.98
   5   7   0   28.94    3.85
   6  -7   0    3.22    1.97
  -6  -7   0    1.00    2.11
  -6  -7   0   -0.52    2.66
   6  -7   0    1.43    2.07
   6  -7   0    1.27    2.06
  -6   7   0    0.93    2.27
  -6   7   0   -0.36    1.51
   6   7   0   -0.43    0.91
  -6   7   0    1.54    1.91
   6   7   0    1.32    1.77
  -7  -7   0   23.40    6.07
   7  -7   0   21.76    5.54
   7  -7   0   41.21    6.83
  -7   7   0   26.04    7.07
   7   7   0   26.62    4.38
   7   7   0   22.01    5.08
  -7   7   0   28.62    5.65
   8  -7   0    3.48    3.77
  -8  -7   0   13.74    5.53
   8  -7   0   11.99    4.50
   8  -7   0   13.00    4.13
  -8  -7   0   26.69    6.04
   8   7   0    8.32    3.71
   8   7   0   14.57    3.10
  -8   7   0   13.84    3.93
  -8   7   0    6.67    3.92
  -8   7   0   13.91    5.45
  -9  -7   0   40.08    8.62
   9  -7   0   12.78    5.69
   9  -7   0   19.99    5.73
   9  -7   0   15.51    4.92
  -9  -7   0   14.29   10.27
   9   7   0   17.76    5.15
  -9   7   0   25.51    8.67
  -9   7   0   24.18    5.42
   9   7   0   17.91    3.98
  -9   7   0   18.21    5.86
 -10  -7   0   -6.55    6.03
  10  -7   0   11.03    4.98
  10  -7   0    1.51    5.05
 -10   7   0   10.49    5.83
 -10   7   0    2.97    6.65
 -10   7   0    6.16    3.20
  10   7   0    6.37    5.98
   0  -8   0    7.63    1.70
   0  -8   0    9.78    2.58
   0  -8   0    7.55    1.94
   0   8   0    9.37    2.54
   0   8   0   11.26    2.57
  -1  -8   0    8.09    2.66
   1  -8   0   11.16    1.98
   1  -8   0   11.74    2.76
   1  -8   0   15.19    2.81
  -1  -8   0   10.50    1.79
  -1   8   0   13.10    2.88
  -1   8   0    6.22    2.30
  -1   8   0    9.41    2.15
   1   8   0   10.17    2.64
  -2  -8   0   52.88    8.91
   2  -8   0   43.43    8.50
  -2  -8   0   62.08    8.14
  -2   8   0   50.34    8.40
   2   8   0   66.34    8.45
  -2   8   0   63.75    8.65
  -2   8   0   64.27    8.60
   3  -8   0    5.79    2.41
   3  -8   0    3.41    1.46
  -3  -8   0    3.56    1.24
   3   8   0    1.44    1.41
  -3   8   0    4.82    1.86
  -3   8   0    3.54    1.53
  -3   8   0    5.09    1.89
  -4  -8   0    1.77    1.56
  -4  -8   0    3.30    2.37
   4  -8   0    4.81    1.76
   4  -8   0    5.11    1.93
   4  -8   0    6.07    2.30
   4   8   0    1.60    1.54
  -4   8   0    4.61    2.27
  -4   8   0    1.93    1.27
  -4   8   0    2.80    1.71
   5  -8   0   -1.07    1.63
  -5  -8   0    4.83    2.74
  -5  -8   0   -2.14    1.71
   5  -8   0    1.22    1.16
  -5   8   0    0.35    1.83
  -5   8   0    0.20    1.37
   5   8   0    0.08    0.53
   5   8   0   -0.09    0.78
  -5   8   0   -0.86    1.30
   6  -8   0    1.05    2.00
  -6  -8   0    1.36    3.17
  -6  -8   0   -1.43    0.93
   6  -8   0    6.12    2.86
   6  -8   0   -0.15    1.96
  -6  -8   0    4.11    2.52
  -6   8   0    1.52    1.96
  -6   8   0    1.63    3.14
   6   8   0    4.21    1.22
  -6   8   0    7.20    2.65
   6   8   0    1.19    1.47
   7  -8   0   16.23    4.68
  -7  -8   0   11.07    4.46
  -7  -8   0   13.39    4.99
   7  -8   0   18.63    4.78
   7  -8   0   18.52    5.67
  -7   8   0    8.50    4.33
   7   8   0   14.67    2.93
  -7   8   0   15.28    4.30
   7   8   0   14.16    3.54
   8  -8   0    1.90    3.14
  -8  -8   0    6.31    4.64
  -8  -8   0    1.54    4.01
   8  -8   0    1.77    3.17
   8  -8   0    0.24    4.06
   8   8   0    0.66    1.44
   8   8   0   -0.18    2.35
  -8   8   0   -1.93    3.83
  -8   8   0    4.97    3.38
  -8   8   0   -1.62    2.08
  -9  -8   0   29.35    7.52
   9  -8   0   25.74    6.35
  -9  -8   0   23.76    7.73
   9  -8   0   30.84    6.91
   9  -8   0   19.36    7.22
  -9   8   0   22.47    5.72
  -9   8   0    6.18    5.11
  -9   8   0   42.66   10.87
   9   8   0   20.65    4.15
 -10  -8   0    7.49    6.71
  10  -8   0    0.44    4.11
  10  -8   0    5.18    6.72
  10   8   0    1.74    4.42
 -10   8   0   -8.46    6.13
 -10   8   0   -4.96    4.90
 -10   8   0    0.86    2.73
   0  -9   0   -0.14    0.73
   0  -9   0    3.77    1.92
   0  -9   0   -0.33    0.48
   0   9   0   -1.30    0.98
   0   9   0   -0.10    1.05
  -1  -9   0    4.20    1.07
   1  -9   0    2.36    1.46
   1  -9   0    1.70    1.00
  -1  -9   0    3.70    1.91
   1  -9   0    1.96    1.46
   1   9   0    0.79    1.22
  -1   9   0    3.20    1.57
  -1   9   0    2.83    1.35
  -1   9   0    3.00    1.55
  -2  -9   0    5.28    1.43
  -2  -9   0    6.76    2.66
   2  -9   0    5.32    1.66
   2  -9   0    6.79    1.95
   2  -9   0    8.62    2.51
   2   9   0    7.35    2.08
  -2   9   0    6.55    2.18
  -2   9   0    7.03    2.12
  -2   9   0    6.07    1.94
  -3  -9   0    2.41    1.13
   3  -9   0    2.27    1.47
   3  -9   0    3.31    1.89
   3  -9   0    1.91    1.38
  -3   9   0    2.30    1.54
  -3   9   0    0.83    1.10
  -3   9   0    2.01    1.69
   3   9   0    1.33    1.52
  -4  -9   0    1.39    1.96
   4  -9   0   -0.96    1.04
   4  -9   0   -0.33    1.39
  -4  -9   0   -0.13    1.33
   4  -9   0    1.08    1.84
  -4   9   0   -0.73    1.47
   4   9   0    1.15    1.61
  -4   9   0    1.02    1.29
  -4   9   0    0.94    1.95
   5  -9   0   24.98    5.26
   5  -9   0   36.71    5.93
  -5  -9   0   34.56    5.71
   5  -9   0   36.34    7.19
  -5  -9   0   26.92    6.77
  -5   9   0   33.26    5.56
  -5   9   0   35.19    6.98
  -6  -9   0   17.06    5.10
   6  -9   0   35.92    5.83
   6  -9   0   13.29    4.25
   6  -9   0   26.25    6.07
  -6  -9   0   21.08    4.96
  -6   9   0   16.18    4.86
  -6   9   0   24.96    5.08
   6   9   0   19.31    3.08
   7  -9   0    6.88    3.27
  -7  -9   0    8.30    4.15
   7  -9   0    3.95    3.32
  -7  -9   0    4.13    3.57
   7  -9   0   14.46    3.85
  -7   9   0    6.16    4.36
  -7   9   0    7.58    3.42
   7   9   0    6.11    1.53
   8  -9   0    9.45    5.02
   8  -9   0   22.60    5.32
  -8  -9   0   15.08    6.46
  -8  -9   0   10.41    5.03
   8  -9   0   18.95    5.30
  -8   9   0   10.95    4.01
  -8   9   0    7.40    6.48
  -8   9   0    3.28    3.63
   8   9   0   12.37    2.53
   8   9   0   13.25    3.96
   9  -9   0    5.01    4.01
   9  -9   0    5.89    4.12
  -9  -9   0    1.41    5.80
  -9  -9   0   12.30    5.79
   9  -9   0    7.52    3.77
  -9   9   0    9.03    3.81
  -9   9   0   -5.23    3.89
   9   9   0    4.99    2.05
  -9   9   0   10.87    7.88
   9   9   0    4.25    2.98
  10  -9   0    3.98    6.03
  10  -9   0    6.56    5.03
 -10  -9   0    1.20    6.05
  10   9   0    6.99    3.84
 -10   9   0    7.32    7.51
 -10   9   0    5.87    3.85
   0 -10   0    1.16    0.84
   0 -10   0    2.62    1.71
   0 -10   0    1.43    1.16
   0  10   0    1.26    1.62
   0  10   0    2.82    1.62
   1 -10   0    5.21    1.76
   1 -10   0   13.66    2.85
   1 -10   0   10.95    2.81
  -1 -10   0    8.12    3.01
  -1 -10   0    8.66    1.82
  -1 -10   0    8.26    1.93
  -1  10   0    8.89    2.56
  -1  10   0   12.34    3.02
  -2 -10   0   64.16    9.82
  -2 -10   0   60.19    8.70
   2 -10   0   67.16    9.25
   2 -10   0   70.00    9.64
  -2  10   0   50.79    9.06
  -2  10   0   61.92    9.24
   2  10   0   66.48    9.16
  -2  10   0   55.83    9.14
   3 -10   0  111.13   14.16
  -3 -10   0   92.14   13.17
  -3 -10   0   80.08   14.08
   3 -10   0   91.71   13.50
  -3  10   0  102.25   13.70
   3  10   0   88.26   13.34
  -3  10   0   91.34   13.73
   4 -10   0   26.24    5.56
  -4 -10   0   26.52    4.18
   4 -10   0   27.35    4.22
   4 -10   0   21.17    4.51
  -4 -10   0   23.94    5.56
  -4  10   0   23.19    5.64
  -4  10   0   14.02    3.96
  -4  10   0   26.28    5.08
   4  10   0   14.52    3.93
  -5 -10   0   19.95    5.40
   5 -10   0   33.11    5.04
   5 -10   0   39.45    6.99
   5 -10   0   19.58    4.63
  -5 -10   0   20.36    4.36
  -5  10   0   11.97    3.87
  -5  10   0   21.86    4.89
  -5  10   0   23.86    5.50
  -6  10   0   18.66    5.04
   7 -10   0   14.11    4.27
  -7 -10   0   11.28    4.16
   7 -10   0   13.48    5.27
   7 -10   0   16.99    4.43
  -7 -10   0   15.60    5.42
  -7  10   0    3.45    3.04
  -7  10   0   12.60    5.83
  -7  10   0   10.51    3.66
   8 -10   0    3.40    5.44
  -8 -10   0    8.40    5.49
   8 -10   0   14.17    4.22
  -8 -10   0   13.84    4.89
   8 -10   0   11.77    4.46
  -8  10   0    2.22    5.59
  -8  10   0    7.67    3.47
  -8  10   0   -0.64    3.29
   9 -10   0    5.18    4.71
  -9 -10   0    8.13    4.99
   9 -10   0    1.60    6.03
  -9 -10   0    8.92    6.08
   9 -10   0    1.95    4.08
  -9  10   0    0.84    4.39
   9  10   0    2.73    1.45
  -9  10   0    1.48    6.71
  10 -10   0   11.21    8.30
 -10 -10   0    5.40    7.74
 -10  10   0    8.26    7.31
   0 -11   0    1.21    1.58
   0 -11   0    0.25    1.03
   0 -11   0   -0.53    0.68
   0  11   0   -0.72    1.14
   0  11   0   -0.52    1.40
   1 -11   0   29.07    4.52
  -1 -11   0   26.31    4.42
  -1 -11   0   25.71    4.26
  -1 -11   0   33.02    6.33
   1 -11   0   27.12    4.86
  -1  11   0   25.30    5.35
   1  11   0   31.86    4.89
  -1  11   0   29.54    5.77
   2 -11   0    6.91    2.49
   2 -11   0    5.58    1.68
  -2 -11   0    4.54    2.59
  -2 -11   0    4.86    1.43
  -2  11   0    0.93    1.87
  -2  11   0    5.72    2.12
  -2  11   0    3.97    1.65
   2  11   0    5.31    2.21
  -3 -11   0   15.52    4.42
   3 -11   0   20.74    3.93
   3 -11   0   17.33    4.18
  -3 -11   0   13.12    3.03
   3 -11   0   17.33    3.59
   3  11   0   16.67    3.90
  -3  11   0   12.35    3.37
  -3  11   0   22.65    4.40
   4 -11   0    1.46    1.61
  -4 -11   0   -1.18    2.13
   4 -11   0   -0.89    1.94
  -4 -11   0    0.07    1.43
   4  11   0    0.93    1.85
  -4  11   0    1.04    1.65
  -4  11   0    1.83    2.21
  -4  11   0    5.78    2.06
  -5 -11   0   11.66    4.25
   5 -11   0    9.62    3.09
   5 -11   0   22.33    5.05
  -5 -11   0    8.69    2.94
   5 -11   0   11.23    3.30
  -5  11   0    4.47    2.58
   5  11   0    8.29    2.94
  -5  11   0   10.61    3.97
  -5  11   0   19.46    3.94
   6 -11   0    4.13    2.96
  -6 -11   0    2.44    3.70
   6 -11   0    5.00    3.80
   6 -11   0   20.01    4.53
  -6 -11   0    8.15    3.38
  -6  11   0    2.38    2.56
  -6  11   0   10.88    3.71
  -6  11   0   10.37    3.55
  -7 -11   0   29.20    6.27
  -7 -11   0   25.81    6.90
   7 -11   0   27.83    7.32
   7 -11   0   26.58    6.05
   7 -11   0   23.45    5.97
  -7  11   0   24.60    7.29
  -7  11   0   17.18    5.53
  -8 -11   0   11.77    6.84
  -8 -11   0   24.82    6.40
   8 -11   0   18.82    5.58
   8 -11   0   18.14    6.12
   8 -11   0   21.37    5.59
  -8  11   0   10.72    4.26
  -8  11   0   10.22    4.79
  -8  11   0   14.89    5.95
   9 -11   0   10.22    4.95
   9 -11   0    6.14    5.32
  -9 -11   0   16.22    6.63
   9 -11   0   10.81    6.00
  -9  11   0    8.53   11.71
  -9  11   0    3.61    3.35
  -9  11   0    5.42    4.75
   0 -12   0    4.92    2.53
   0 -12   0    4.80    1.50
   0 -12   0    2.84    1.60
   0  12   0    4.92    2.10
  -1 -12   0    9.79    2.48
   1 -12   0   10.29    2.45
  -1 -12   0   11.90    3.66
  -1 -12   0    8.72    2.16
   1 -12   0   10.92    3.22
   1 -12   0   14.82    3.30
   1  12   0    9.33    3.06
  -1  12   0   15.33    3.45
  -1  12   0    6.96    2.74
  -2 -12   0   29.27    6.71
  -2 -12   0   28.90    4.69
   2 -12   0   31.90    5.28
   2 -12   0   30.81    5.05
   2 -12   0   37.19    5.80
  -2  12   0   24.70    5.75
  -2  12   0   29.91    5.99
   2  12   0   33.19    5.26
  -2  12   0   27.44    5.01
   3 -12   0   49.72    9.43
   3 -12   0   72.07   10.45
  -3 -12   0   60.10   10.45
   3 -12   0   68.94    9.75
  -3 -12   0   65.49    9.31
  -3  12   0   65.88    9.88
   3  12   0   68.21    9.70
  -3  12   0   64.62    9.85
   4 -12   0   -1.40    1.76
   4 -12   0    1.24    1.82
  -4 -12   0   -0.10    1.63
   4 -12   0    1.38    2.52
  -4 -12   0   -0.01    2.55
  -4  12   0    1.43    1.73
  -4  12   0    2.27    1.95
  -4  12   0    3.04    2.05
   5 -12   0    6.53    3.26
  -5 -12   0    4.20    2.51
  -5 -12   0    1.05    3.08
  -5 -12   0    8.08    3.97
   5 -12   0    5.01    2.55
  -5  12   0    5.04    3.23
   5  12   0    3.70    2.79
  -5  12   0    5.58    2.60
  -5  12   0    1.82    2.26
   6 -12   0   36.35    5.85
  -6 -12   0   14.43    4.07
  -6 -12   0    5.14    3.96
   6 -12   0    9.12    3.69
   6 -12   0   19.86    5.53
  -6  12   0   17.87    5.45
  -6  12   0   21.81    4.45
   7 -12   0   16.34    4.87
  -7 -12   0    9.07    5.86
  -7 -12   0   10.08    4.59
   7 -12   0   22.56    5.79
   7 -12   0   19.14    6.39
  -7  12   0   12.97    5.81
  -7  12   0    2.86    3.53
  -7  12   0   19.58    5.10
   8 -12   0   16.34    5.53
   8 -12   0   14.38    7.03
  -8 -12   0    7.11    6.22
  -8 -12   0   16.70    5.50
   8 -12   0   15.06    4.98
  -8  12   0    1.70    3.90
  -8  12   0   11.06    7.07
  -8  12   0   16.97    4.96
   9 -12   0    3.83    4.24
  -9 -12   0   17.51    6.65
   9 -12   0   12.58    5.46
   9 -12   0   21.64    8.56
  -9  12   0    6.32    4.96
  -9  12   0   13.16    4.43
  -9  12   0   17.10    8.82
   0 -13   0   -0.10    1.99
   0 -13   0    1.22    1.10
   0 -13   0   -0.47    1.13
   0  13   0   -0.99    1.40
   1 -13   0   75.84   10.15
   1 -13   0   67.88   10.15
   1 -13   0   72.03    9.64
  -1 -13   0   67.71   10.54
  -1 -13   0   59.68    9.34
  -1 -13   0   66.68    9.59
  -1  13   0   63.16    9.94
   1  13   0   59.60    9.86
  -1  13   0   52.36    9.97
   2 -13   0   60.79    7.76
   2 -13   0   55.07    8.24
   2 -13   0   50.86    7.83
  -2 -13   0   42.73    7.13
  -2 -13   0   52.64    8.69
  -2  13   0   46.74    7.63
  -2  13   0   41.29    7.71
   2  13   0   53.65    7.86
  -2  13   0   40.10    7.72
   3 -13   0   87.68   14.80
  -3 -13   0  102.88   15.92
  -3 -13   0  112.08   14.63
  -3  13   0   75.05   14.87
   3  13   0  126.78   15.23
  -3  13   0  117.63   15.28
   4 -13   0   87.22   12.19
  -4 -13   0   50.00   11.59
   4 -13   0   93.11   11.49
  -4 -13   0   71.10   10.75
   4 -13   0   67.02   10.92
   4  13   0   66.36   10.86
  -4  13   0   83.30   11.51
  -4  13   0   69.53   11.26
  -5 -13   0   16.25    5.07
  -5 -13   0   14.90    4.97
   5 -13   0   14.91    3.94
  -5 -13   0    7.31    3.26
   5 -13   0   16.23    4.91
  -5  13   0    7.22    3.36
  -5  13   0   26.55    4.85
  -5  13   0   16.60    4.40
   6 -13   0   18.91    5.00
  -6 -13   0   14.62    4.96
  -6 -13   0    9.62    4.01
   6 -13   0   14.11    4.32
  -6 -13   0    6.97    4.55
   6 -13   0   15.41    5.51
  -6  13   0   15.75    4.37
  -6  13   0   14.20    4.46
  -7 -13   0   16.37    5.03
   7 -13   0   14.36    5.20
   7 -13   0   16.11    4.86
   7 -13   0   23.59    7.07
  -7 -13   0   21.42    9.29
  -7  13   0   10.73    4.36
  -7  13   0   13.90    5.56
   8 -13   0   10.84    4.50
   8 -13   0   17.81    5.58
   8 -13   0   11.80    7.44
  -8 -13   0   12.50    6.96
  -8 -13   0   17.90    5.86
  -8  13   0    9.63    7.83
  -8  13   0    6.50    4.07
  -8  13   0   10.56    4.05
   9 -13   0    5.05    7.48
   9 -13   0    3.81    5.91
  -9 -13   0    4.49    5.28
  -9  13   0    8.47    4.28
   0 -14   0   -0.03    1.00
   0 -14   0    2.36    2.53
   0 -14   0    0.65    1.49
   0  14   0   -0.33    1.63
   1 -14   0   17.32    3.48
   1 -14   0   16.98    4.06
  -1 -14   0   14.59    3.12
   1 -14   0   15.73    4.22
  -1 -14   0   14.43    4.66
  -1 -14   0   16.88    3.54
  -1  14   0   17.38    4.43
  -1  14   0   16.83    4.26
   1  14   0    8.40    3.63
  -2 -14   0    7.29    2.25
   2 -14   0    9.91    3.17
  -2 -14   0    5.21    1.93
   2 -14   0    7.82    2.92
   2 -14   0   13.25    2.85
  -2 -14   0   12.39    4.35
   2  14   0   10.27    3.36
  -2  14   0   12.33    3.67
  -2  14   0    6.26    3.18
  -3 -14   0   54.93    8.06
   3 -14   0   58.40    8.62
   3 -14   0   71.13    8.80
  -3 -14   0   58.21    9.76
  -3  14   0   41.98    8.40
  -3  14   0   36.93    8.26
   3  14   0   53.04    8.56
  -3  14   0   55.96    8.50
   4 -14   0    1.32    2.09
   4 -14   0    7.39    3.72
  -4 -14   0    4.75    3.06
  -4 -14   0    1.84    2.12
   4  14   0    2.22    2.77
  -4  14   0    9.73    3.20
  -4  14   0    1.80    2.17
  -4  14   0    3.55    2.47
  -5 -14   0   52.50   11.69
   5 -14   0   70.25   11.04
   5 -14   0   71.22   10.43
  -5 -14   0   78.37   12.02
   5 -14   0   61.62    9.86
  -5  14   0   55.77   10.05
  -5  14   0   54.15   10.39
   5  14   0   61.57    9.83
   6 -14   0    5.85    3.28
   6 -14   0    0.48    3.02
  -6 -14   0   -1.80    3.12
  -6 -14   0    6.62    4.75
  -6 -14   0   -1.07    5.50
  -6  14   0    1.57    2.56
  -6  14   0   10.00    4.32
   7 -14   0   17.79    6.58
   7 -14   0   11.47    4.50
  -7 -14   0   14.16    6.72
  -7 -14   0    3.49    5.21
  -7 -14   0    2.00    4.19
   7 -14   0   26.74    5.82
  -7  14   0   21.94    5.72
  -7  14   0   18.86    6.36
  -8 -14   0    4.87    6.14
   8 -14   0   27.32    8.85
   8 -14   0   30.53    7.33
  -8 -14   0   15.27    6.85
   8 -14   0   27.06    6.67
  -8  14   0   18.93    5.64
  -8  14   0   23.74    7.50
   0 -15   0   -0.60    1.14
   0 -15   0    1.69    1.94
   0 -15   0    2.04    2.46
   0  15   0    3.41    2.33
  -1 -15   0  145.22   20.92
   1 -15   0  153.03   20.94
  -1 -15   0  145.90   20.70
  -1 -15   0  147.69   21.94
   1 -15   0  164.52   21.54
   1 -15   0  165.06   21.65
  -1  15   0  150.66   21.48
   1  15   0  149.93   21.38
  -1  15   0  119.60   21.29
   2 -15   0    3.76    2.14
  -2 -15   0    1.93    1.67
  -2 -15   0    2.63    2.92
  -2 -15   0    2.20    1.51
   2 -15   0    3.21    1.82
   2 -15   0    3.69    2.48
   2  15   0    2.62    2.52
  -2  15   0    3.83    2.59
  -2  15   0    0.23    2.19
  -3 -15   0   34.02    8.44
   3 -15   0   47.67    6.99
   3 -15   0   42.25    7.01
   3 -15   0   49.65    7.94
  -3  15   0   37.02    8.02
  -3  15   0   30.14    7.48
  -3  15   0   34.86    6.73
   3  15   0   42.07    7.05
   4 -15   0   57.24    8.19
  -4 -15   0   51.36    7.80
  -4 -15   0   30.86    9.19
   4 -15   0   75.86   10.01
   4 -15   0   47.73    8.67
  -4  15   0   43.15    9.18
  -4  15   0   34.22    8.38
   4  15   0   60.48    8.39
  -4  15   0   39.64    8.08
   5 -15   0    4.20    2.70
   5 -15   0    7.89    3.23
   5 -15   0    3.37    2.78
  -5 -15   0    0.79    2.65
  -5 -15   0   -2.23    3.90
  -5 -15   0    1.76    4.21
   5  15   0    3.86    3.35
  -5  15   0   -1.94    2.73
  -5  15   0    4.16    2.87
  -6 -15   0   -1.07    3.91
  -6 -15   0    9.58    5.89
   6 -15   0    5.99    3.62
   6 -15   0    1.64    3.15
   6 -15   0    2.62    3.23
  -6 -15   0    1.13    3.13
  -6  15   0    6.55    2.95
  -6  15   0    1.47    3.93
  -6  15   0    0.28    2.77
   7 -15   0   10.72    6.07
  -7 -15   0   23.07    5.32
   7 -15   0   11.58    4.31
  -7 -15   0    4.61    5.22
  -7 -15   0   10.10    6.76
   7 -15   0   19.28    5.80
  -7  15   0   12.77    4.59
  -7  15   0   16.97    5.53
  -7  15   0    4.86    4.17
   8 -15   0    7.02    7.61
  -8 -15   0    8.44    5.39
   8 -15   0   15.62    5.40
   8 -15   0    8.68    4.96
  -8  15   0    4.61    3.91
   0 -16   0  285.64   38.37
   0 -16   0  265.88   37.66
   0 -16   0  271.69   37.32
   0  16   0  262.02   37.93
   1 -16   0    1.72    2.13
  -1 -16   0    0.97    1.31
  -1 -16   0    0.92    1.49
   1 -16   0    3.52    2.66
   1 -16   0    0.72    1.72
  -1 -16   0   -1.13    2.61
   1  16   0   -0.37    1.77
  -1  16   0    2.53    4.83
  -1  16   0    3.01    2.58
  -2 -16   0    9.86    2.84
   2 -16   0   15.85    3.72
   2 -16   0   21.65    4.85
  -2 -16   0   14.97    3.27
   2 -16   0   11.99    3.83
  -2 -16   0   11.50    4.56
   2  16   0   14.19    3.99
  -2  16   0   15.61    4.34
  -2  16   0   11.15    4.30
   3 -16   0    6.35    2.58
  -3 -16   0    3.63    2.03
   3 -16   0    5.52    2.89
  -3 -16   0    0.91    3.57
   3 -16   0   11.11    3.77
  -3  16   0    3.91    2.70
  -3  16   0    6.72    2.62
   3  16   0    7.25    3.38
  -3  16   0    4.24    3.96
  -4 -16   0    5.23    2.36
  -4 -16   0    4.06    4.49
   4 -16   0    4.71    2.49
   4 -16   0    5.22    2.92
   4 -16   0    3.25    3.57
  -4  16   0    3.82    2.67
   4  16   0    2.60    2.85
  -4  16   0    4.93    2.84
  -4  16   0    2.12    2.75
   5 -16   0   29.59    6.32
  -5 -16   0   27.54    7.74
   5 -16   0   32.51    7.36
  -5 -16   0   36.84    5.73
   5 -16   0   41.76    6.10
  -5 -16   0   12.27    6.15
  -5  16   0   16.35    5.44
  -5  16   0   25.47    6.44
   5  16   0   25.81    6.17
  -5  16   0   22.92    6.30
  -6 -16   0    1.64    3.56
   6 -16   0   -4.28    4.10
   6 -16   0    0.05    2.34
  -6 -16   0   -1.88    4.61
   6 -16   0    4.13    3.60
  -6 -16   0   -3.49    4.78
  -6  16   0   -1.94    2.24
  -6  16   0   -1.94    4.01
  -6  16   0    4.23    3.19
   7 -16   0   15.71    5.62
  -7 -16   0   -0.04    5.87
  -7 -16   0    5.36    4.83
   7 -16   0    3.15    4.37
  -7  16   0   12.25    4.42
  -7  16   0    0.56    3.81
   0 -17   0    2.19    1.64
   0 -17   0   -0.75    1.71
   0 -17   0   -1.27    2.47
   0  17   0   -1.93    1.90
  -1 -17   0   31.30    5.54
  -1 -17   0   24.51    5.23
   1 -17   0   34.14    7.11
  -1 -17   0   36.28    7.67
   1 -17   0   30.01    5.34
   1 -17   0   28.27    6.10
   1  17   0   25.24    6.67
  -1  17   0   31.51    6.88
   2 -17   0   12.85    4.02
   2 -17   0   14.98    4.13
  -2 -17   0   11.60    4.26
   2 -17   0   12.21    3.40
  -2 -17   0    8.82    2.95
  -2 -17   0    7.58    4.44
  -2  17   0    7.61    3.83
  -2  17   0   14.47    4.19
   2  17   0    5.79    3.50
  -3 -17   0   15.31    3.52
  -3 -17   0   15.11    3.62
   3 -17   0   23.19    5.77
   3 -17   0   16.46    3.99
  -3 -17   0   12.44    5.43
   3 -17   0   18.80    4.63
  -3  17   0   11.06    4.56
   3  17   0   15.68    4.89
   4 -17   0   21.94    4.84
  -4 -17   0   12.44    3.17
   4 -17   0   10.72    3.97
   4 -17   0   10.93    4.98
  -4  17   0   11.44    4.34
   4  17   0    8.99    4.15
  -4  17   0   10.96    4.06
  -4  17   0    5.71    3.37
   5 -17   0    5.06    3.77
   5 -17   0    6.09    3.27
  -5 -17   0   -2.12    3.83
   5 -17   0    9.57    4.80
  -5 -17   0    4.25    3.27
  -5  17   0    9.92    3.98
  -5  17   0    5.27    3.24
  -5  17   0    0.54    2.32
   5  17   0    5.95    4.07
   6 -17   0   -2.04    4.86
  -6 -17   0   -3.97    3.51
   6 -17   0    3.01    2.83
  -6 -17   0    3.55    5.46
   6 -17   0   10.69    3.91
  -6 -17   0   -0.46    5.16
   6  17   0   -1.44    4.08
  -6  17   0   -2.39    3.40
  -6  17   0    1.03    2.60
   7 -17   0    4.98    6.64
   7 -17   0    0.84    3.55
  -7 -17   0    1.45    4.37
  -7  17   0    1.27    2.61
   0 -18   0    9.81    3.49
   0 -18   0    9.35    2.97
   0 -18   0   12.80    4.93
   0  18   0   12.43    4.46
  -1 -18   0    4.59    1.84
   1 -18   0    3.73    2.28
   1 -18   0    4.16    3.07
  -1 -18   0    1.84    3.51
   1 -18   0    4.15    3.43
  -1 -18   0    2.31    2.26
   1  18   0    1.05    2.69
  -1  18   0    3.58    2.65
   2 -18   0  135.92   16.78
  -2 -18   0   98.02   15.16
   2 -18   0  115.49   16.24
  -2 -18   0  108.87   16.84
  -2 -18   0  106.74   15.40
  -2  18   0   83.11   15.85
   2  18   0  105.93   16.00
  -3 -18   0    2.23    2.07
   3 -18   0    2.62    2.98
  -3 -18   0    1.19    2.05
   3 -18   0    5.62    3.58
   3 -18   0    3.61    2.52
  -3 -18   0   -0.48    3.65
  -3  18   0    2.20    2.52
   3  18   0   -0.80    2.31
  -3  18   0    0.72    3.21
  -4 -18   0   13.57    3.78
   4 -18   0   19.02    5.05
   4 -18   0   34.89   11.54
   4 -18   0   28.76    5.39
  -4 -18   0    7.69    5.40
  -4  18   0   15.72    4.91
   4  18   0   17.54    5.04
  -4  18   0    8.95    4.06
  -4  18   0   22.04    5.28
   5 -18   0    2.80    3.51
   5 -18   0    2.20    4.41
  -5 -18   0    4.57    5.69
   5 -18   0    2.63    3.07
  -5 -18   0    1.03    4.48
  -5 -18   0    2.26    3.45
   5  18   0    3.73    4.05
  -5  18   0   -0.78    3.63
  -5  18   0    3.24    3.09
  -6 -18   0   -1.35    5.57
   6 -18   0    0.49    5.35
  -6 -18   0   -1.20    3.80
   6 -18   0    6.64    4.09
   6 -18   0    8.77    4.39
  -6  18   0    5.13    4.10
  -6  18   0    3.29    3.13
   6  18   0   -2.19    4.52
   0 -19   0    2.52    2.31
   0 -19   0   -1.66    2.87
   0  19   0   -1.15    2.36
  -1 -19   0    3.31    3.52
   1 -19   0    3.49    1.94
   1 -19   0    1.80    3.27
  -1  19   0    1.29    1.90
   1  19   0    1.75    2.66
   2 -19   0    6.01    2.94
  -2 -19   0    1.36    4.00
   2 -19   0    3.06    3.65
   2 -19   0    3.62    3.11
  -2 -19   0    0.15    1.95
   2  19   0    4.18    3.27
  -2  19   0    3.53    2.98
   3 -19   0   45.83    7.86
  -3 -19   0   36.01    6.72
  -3 -19   0   30.94    8.50
   3 -19   0   52.85    7.61
   3 -19   0   40.32    8.44
  -3 -19   0   40.71    6.92
   3  19   0   45.11    8.91
  -3  19   0   30.76    8.17
  -3  19   0   40.42    8.94
  -4 -19   0    0.50    2.14
   4 -19   0    5.60    2.91
   4 -19   0    6.68    3.78
  -4 -19   0    1.57    4.41
   4 -19   0    2.41    3.90
  -4 -19   0    1.86    2.75
  -4  19   0    3.66    2.74
   4  19   0   -3.03    3.27
  -4  19   0   -0.21    3.75
   5 -19   0    1.75    3.73
   5 -19   0    1.90    5.00
  -5 -19   0    4.72    3.97
  -5 -19   0    5.37    6.11
   5 -19   0    1.72    4.22
  -5 -19   0    5.66    5.56
  -5  19   0   -2.17    3.64
   5  19   0   -0.08    4.08
  -5  19   0    1.04    2.64
  -6 -19   0    0.60    4.23
   6 -19   0    9.56    5.04
   6 -19   0   -4.38    5.56
   0 -20   0   71.94   12.08
   0 -20   0   90.95   13.60
   0 -20   0   81.33   12.71
   0  20   0   86.04   13.16
   1 -20   0   25.87    6.01
  -1 -20   0   24.06    6.37
  -1 -20   0   16.87    4.65
   1 -20   0   21.25    5.91
  -1 -20   0   16.38    4.19
   1 -20   0   19.43    4.47
  -1  20   0   12.79    5.19
   2 -20   0    5.92    2.72
  -2 -20   0    6.11    2.71
   2 -20   0    8.26    4.18
  -2 -20   0    3.71    4.54
  -2 -20   0    2.81    2.47
   2 -20   0    7.82    3.72
   2  20   0    8.92    3.53
  -2  20   0    0.33    3.06
  -3 -20   0    8.01    5.44
   3 -20   0    5.63    3.88
  -3 -20   0    4.59    2.77
   3 -20   0   11.43    3.66
  -3 -20   0    7.27    3.12
   3 -20   0   12.13    4.21
  -3  20   0    6.38    4.40
  -3  20   0    8.96    4.30
   3  20   0    3.60    3.53
   4 -20   0   26.96    7.04
  -4 -20   0   11.94    3.80
   4 -20   0   26.52    5.69
   4 -20   0   19.02    5.72
  -4 -20   0   12.25    4.01
  -4 -20   0    1.15    5.72
   4  20   0   20.94    6.13
  -4  20   0   13.92    5.70
  -4  20   0   18.90    5.78
   5 -20   0   -2.71    3.53
  -5 -20   0    4.27    2.78
  -5 -20   0    5.96    4.33
   5 -20   0    1.66    3.85
   0 -21   0   -1.18    2.72
   0 -21   0    2.03    2.56
   0  21   0   -1.37    2.76
  -1 -21   0    3.46    2.57
  -1 -21   0    2.88    4.08
   1 -21   0   -1.29    2.61
  -1 -21   0    3.03    2.60
   1 -21   0    0.41    3.16
   1 -21   0   -0.31    3.61
   1  21   0    1.64    2.87
  -1  21   0    2.83    3.25
   2 -21   0    2.20    2.67
  -2 -21   0    0.94    2.78
  -2 -21   0   -2.29    4.64
   2 -21   0    3.71    3.43
   2 -21   0   -2.89    3.72
  -2 -21   0   -1.35    2.25
   2  21   0    0.32    3.15
  -2  21   0   -0.75    2.42
  -3 -21   0    0.30    5.06
   3 -21   0   -5.91    3.53
   3 -21   0    1.58    3.28
  -3 -21   0   -1.01    3.08
  -3 -21   0    1.38    2.39
   3 -21   0   -4.54    3.37
  -3  21   0   -0.77    2.48
   4 -21   0    8.44    4.28
  -4 -21   0    2.70    3.67
   4 -21   0   -1.21    4.37
   0 -22   0   31.33    6.70
   0 -22   0   40.65    9.10
   0 -22   0   32.03    6.89
   0  22   0   30.72    8.01
   1 -22   0    1.67    3.95
  -1 -22   0    3.40    3.32
   1 -22   0    1.06    3.15
   1 -22   0    5.32    4.11
  -1 -22   0   -6.86    4.07
  -1 -22   0   -0.40    2.62
  -1  22   0    1.44    2.90
   1  22   0    0.10    2.80
  -2 -22   0    3.40    2.88
  -2 -22   0    4.13    2.98
   2 -22   0   -3.02    3.83
   2 -22   0    5.37    2.94
  -2  22   0   -0.66    2.76
   2  22   0    1.91    3.89
 -11   0   1   -9.35    8.99
 -11   0   1    4.74    2.79
  11   0  -1   -8.97    9.82
 -10   0   1   17.76    8.40
 -10   0   1    7.76    7.43
 -10   0   1   22.69    4.24
  10   0  -1   19.98    5.27
   9   0  -1    8.27    3.99
   9   0  -1    6.51    3.16
   9   0  -1    2.96    3.78
  -9   0   1   11.37    4.61
  -9   0   1    4.30    4.44
  -9   0   1    7.31    2.85
  -8   0   1   78.35   11.78
   8   0  -1   58.03   11.01
   8   0  -1   53.70   10.83
  -8   0   1   79.59   11.46
   8   0  -1   74.81   10.75
  -7   0   1   -0.92    1.35
   7   0  -1    1.10    2.31
   7   0  -1    1.95    2.16
  -7   0   1    0.94    2.29
  -7   0   1   -1.05    2.43
   7   0  -1    0.06    1.53
   6   0  -1   26.32    3.98
  -6   0   1   10.69    3.98
  -6   0   1   21.42    3.40
   6   0  -1   20.25    4.94
   6   0  -1   14.67    4.13
  -6   0   1   26.82    5.29
  -5   0   1   95.79   11.49
  -5   0   1   77.85   12.04
   5   0  -1   69.72   11.90
  -5   0   1   87.12   12.41
   5   0  -1   76.89   11.69
  -4   0   1   85.60   10.77
   4   0  -1   65.86   11.14
   4   0  -1   66.49   11.10
  -4   0   1   77.51   11.22
  -4   0   1   84.16   11.47
   4   0  -1   82.33   11.02
  -3   0   1  300.29   35.92
   3   0  -1  252.76   35.54
  -3   0   1  222.19   35.66
  -3   0   1  242.31   35.35
   3   0  -1  298.76   35.80
  -2   0   1  598.40   90.51
  -2   0   1  752.99   90.86
   1   0  -1   96.94   13.56
  -1   0   1  109.34   13.61
   1   0  -1  115.16   13.63
  -1   0   1   85.78   13.58
  -1   0   1   91.86   13.54
   1   0   1   52.37    7.15
  -1   0  -1   52.74    7.15
  -1   0  -1   48.56    6.93
  -2   0  -1  920.99  118.26
  -2   0  -1  952.49  117.84
   2   0   1  755.58  118.14
  -3   0  -1  217.83   27.73
  -3   0  -1  186.27   26.93
  -4   0  -1   51.78    6.87
  -4   0  -1   57.73    7.94
   4   0   1   40.35    7.24
  -4   0  -1   48.06    7.38
  -5   0  -1   12.45    3.28
   5   0   1   11.05    3.39
  -5   0  -1   13.81    2.63
   5   0   1   16.47    3.73
  -5   0  -1   12.33    3.65
  -6   0  -1   25.50    4.00
  -6   0  -1   23.81    5.30
   6   0   1   24.76    5.40
   6   0   1   23.71    5.43
  -6   0  -1   33.77    6.42
  -7   0  -1   10.41    3.93
   7   0   1   13.33    3.85
  -7   0  -1   17.14    2.87
   7   0   1   11.53    3.88
  -7   0  -1    3.99    2.91
   8   0   1   38.79    9.52
  -8   0  -1   49.86    9.32
   8   0   1   66.08    9.26
  -8   0  -1   82.52   11.21
  -8   0  -1   51.43    8.05
  -9   0  -1    1.16    1.87
  -9   0  -1   -3.24    3.87
   9   0   1   -1.57    2.94
  -9   0  -1   -0.48    3.80
   9   0   1    3.50    2.43
 -10   0  -1    6.00    6.93
 -10   0  -1    9.68    5.58
  10   0   1    0.99    3.78
 -10   0  -1    5.80    2.37
  10   0   1    1.26    4.97
 -11   0  -1    9.73    3.04
  11   0   1   -3.95    5.61
 -11   0  -1   15.06    8.19
  11  -1  -1    4.04    6.28
 -11  -1   1   -2.94    6.73
 -11   1   1   13.10    9.97
 -11   1   1    3.67    2.98
  11   1  -1   -4.64    6.51
  10  -1  -1   26.90    6.96
 -10  -1   1    4.49    8.07
  10  -1  -1   14.93    6.50
 -10  -1   1   31.68    9.37
  10  -1  -1   34.02    6.86
 -10   1   1   23.06    5.05
  10   1  -1   15.69    6.26
  10   1  -1   34.04    6.48
 -10   1   1   29.64    7.92
  -9  -1   1   43.06    7.92
   9  -1  -1   20.49    5.46
   9  -1  -1   20.25    5.98
   9  -1  -1   30.73    7.45
  -9  -1   1   33.15    8.55
   9   1  -1   30.90    6.07
   9   1  -1   15.12    7.14
  -9   1   1   26.56    5.22
  -9   1   1   25.09    7.06
   9   1  -1   23.25    6.38
  -9   1   1   38.96    8.96
  -8  -1   1   20.37    5.69
  -8  -1   1   28.21    4.21
  -8  -1   1    5.07    4.90
   8  -1  -1   18.37    4.54
   8  -1  -1   21.14    5.61
  -8   1   1   27.34    4.57
   8   1  -1   19.69    4.43
   8   1  -1   11.13    4.84
  -8   1   1   20.73    5.77
  -8   1   1   12.91    4.53
  -7  -1   1    8.03    2.16
  -7  -1   1    4.64    2.86
   7  -1  -1    6.45    3.28
  -7  -1   1    9.41    3.87
   7  -1  -1    4.77    2.93
   7  -1  -1    5.56    2.40
   7   1  -1    6.90    3.30
  -7   1   1    7.83    3.15
   7   1  -1    8.81    2.64
  -7   1   1    2.51    4.00
   6  -1  -1   15.05    4.34
  -6  -1   1   15.51    4.45
  -6  -1   1   24.12    3.49
   6  -1  -1   18.72    4.56
   6  -1  -1   25.30    4.15
   6   1  -1   20.64    4.11
  -6   1   1   13.23    4.16
  -6   1   1   24.02    5.29
  -6   1   1   24.23    3.56
   6   1  -1   22.99    4.98
  -5  -1   1   87.99   12.01
   5  -1  -1   72.95   11.60
  -5  -1   1   82.55   11.84
  -5  -1   1   81.42   11.02
   5   1  -1   65.99   11.59
   5   1  -1   82.92   11.39
  -5   1   1   88.63   11.80
  -5   1   1   69.06   11.77
   4  -1  -1    2.34    1.63
  -4  -1   1    4.31    1.18
   4  -1  -1    3.70    1.33
  -4  -1   1    1.74    1.47
   4  -1  -1    5.03    1.71
  -4  -1   1    3.00    1.86
  -4   1   1    1.48    1.59
   4   1  -1    1.24    1.44
  -4   1   1    1.00    0.98
   4   1  -1    2.41    1.04
  -4   1   1    2.20    1.50
  -3  -1   1  114.55   14.89
   3  -1  -1  107.04   14.75
  -3  -1   1  100.00   14.38
  -3  -1   1  104.54   14.86
   3  -1  -1  110.09   14.69
   3  -1  -1  101.34   14.87
  -3   1   1  107.89   14.80
   3   1  -1  107.72   14.58
  -3   1   1  107.83   14.48
  -3   1   1  116.74   15.39
   3   1  -1   87.15   14.71
  -2  -1   1  743.63   92.17
   2  -1  -1  687.98   92.16
  -2  -1   1  689.22   92.06
   2  -1  -1  646.10   92.03
  -2  -1   1  781.75   91.85
  -2   1   1  642.74   91.86
   2   1  -1  609.13   92.02
  -2   1   1  698.08   92.19
   2   1  -1  649.24   92.08
   1  -1  -1   73.12    9.79
   1  -1  -1   66.99    9.85
  -1  -1   1   77.46    9.70
  -1  -1   1   71.62    9.72
   1   1  -1   72.59    9.71
  -1   1   1   76.13    9.80
   1   1  -1   73.77    9.74
  -1   1   1   62.16    9.70
  -1   1   1   64.46    9.84
   0   1   1   23.63    3.38
  -1   1  -1   65.41    9.11
  -2  -1  -1  560.20   71.51
  -2  -1  -1  538.17   71.92
  -2  -1  -1  521.22   71.96
   2  -1   1  524.52   71.78
  -2   1  -1  560.91   71.67
  -2   1  -1  477.46   72.58
   3  -1   1   37.73    6.16
  -3  -1  -1   41.25    5.54
  -3  -1  -1   37.84    6.13
  -3   1  -1   46.41    6.40
  -3   1  -1   41.34    5.70
   3   1   1   36.11    6.00
  -4  -1  -1   12.84    3.06
  -4  -1  -1   10.25    1.82
   4  -1   1   12.23    2.90
   4  -1   1    8.06    2.68
  -4  -1  -1   17.27    3.41
  -4   1  -1   12.47    2.83
   4   1   1   11.93    2.99
   4   1   1    8.44    2.65
  -4   1  -1   13.16    3.18
  -4   1  -1   12.88    2.06
   5  -1   1   46.57    6.25
  -5  -1  -1   30.27    5.59
  -5  -1  -1   32.10    4.80
  -5   1  -1   36.49    5.01
  -5   1  -1   37.21    5.58
   5   1   1   31.61    5.58
  -5   1  -1   33.82    6.18
   5   1   1   21.87    5.73
   6  -1   1   13.27    3.73
  -6  -1  -1   14.47    3.99
  -6  -1  -1   19.62    2.81
  -6  -1  -1   25.16    4.81
   6  -1   1   16.37    4.30
  -6   1  -1   21.89    4.99
  -6   1  -1   18.33    3.00
   6   1   1   15.34    4.11
   6   1   1   13.32    3.96
  -6   1  -1   10.84    3.67
  -7  -1  -1    2.01    5.17
   7  -1   1   11.16    4.03
   7  -1   1   10.38    3.76
  -7  -1  -1   11.81    2.34
  -7  -1  -1    9.64    4.18
  -7   1  -1   11.44    4.11
  -7   1  -1    4.44    2.90
  -7   1  -1   12.52    2.62
   7   1   1    4.79    3.07
   8  -1   1   26.95    6.91
  -8  -1  -1   28.91    4.73
   8  -1   1   38.84    6.87
  -8  -1  -1   49.19    8.58
   8  -1   1   18.90    6.02
  -8  -1  -1   24.06    6.32
  -8   1  -1   26.24    6.34
  -8   1  -1   34.95    5.84
   8   1   1   37.25    6.59
  -8   1  -1   41.55    8.49
  -9  -1  -1   17.97    5.91
  -9  -1  -1    9.34    2.51
  -9  -1  -1   15.02    5.39
   9  -1   1    5.05    4.37
   9  -1   1   13.94    4.28
   9   1   1    0.17    3.65
   9   1   1   11.71    4.02
  -9   1  -1    7.25    4.51
  -9   1  -1   11.78    2.95
  -9   1  -1   18.45    6.31
 -10  -1  -1   21.86    7.83
  10  -1   1   33.38    6.72
 -10  -1  -1   24.57    4.20
  10  -1   1   11.16    6.23
 -10  -1  -1   40.33    9.60
 -10   1  -1   33.06    5.25
 -10   1  -1   26.17    9.38
 -10   1  -1   14.30    6.77
  10   1   1   23.45    6.14
 -11  -1  -1    5.29    9.40
  11  -1   1    0.16    6.16
 -11   1  -1    7.25    2.85
 -11   1  -1   -3.22   10.09
  11   1   1   -1.92    5.83
 -11  -2   1    3.88    2.45
  11  -2  -1    3.20    6.46
 -11  -2   1    2.01    9.37
  11   2  -1   -6.33    5.82
 -11   2   1    2.11    2.85
 -11   2   1    7.38    8.46
 -10  -2   1    2.13    2.36
  10  -2  -1    6.24    3.21
 -10  -2   1   10.38    7.37
  10  -2  -1    4.84    4.18
  10  -2  -1   10.39    6.12
 -10  -2   1    7.85    5.94
 -10   2   1    7.32    6.01
  10   2  -1    3.00    4.52
  10   2  -1    5.14    3.79
 -10   2   1    1.09    7.74
 -10   2   1    6.01    3.03
   9  -2  -1   18.60    6.44
   9  -2  -1   20.27    5.40
  -9  -2   1   18.55    7.02
  -9  -2   1   21.12    4.05
   9  -2  -1   20.95    5.78
  -9  -2   1   13.92    6.13
  -9   2   1   20.06    4.61
  -9   2   1   25.27    7.12
   9   2  -1   23.76    5.08
   8  -2  -1   18.26    4.66
  -8  -2   1   20.79    5.24
   8  -2  -1   15.80    4.85
  -8  -2   1   17.87    3.43
   8  -2  -1   11.64    4.84
  -8  -2   1   23.84    5.83
  -8   2   1   20.39    5.82
   8   2  -1   17.28    4.04
   8   2  -1    7.91    4.14
  -8   2   1   19.39    4.27
   8   2  -1   16.85    5.20
   7  -2  -1   13.47    3.60
  -7  -2   1   14.68    2.77
  -7  -2   1   13.90    5.45
   7  -2  -1    6.99    3.71
   7  -2  -1   13.26    3.99
  -7  -2   1    4.91    3.57
   7   2  -1   12.17    4.07
   7   2  -1    3.39    2.74
  -7   2   1   14.57    4.81
   7   2  -1   10.21    2.84
  -7   2   1    5.36    5.11
  -7   2   1   12.49    3.04
   6  -2  -1   47.83    7.69
   6  -2  -1   44.99    7.27
  -6   2   1   65.11    8.45
   6   2  -1   29.63    6.95
  -5  -2   1    5.86    2.30
  -5  -2   1    4.13    2.31
   5  -2  -1    5.31    2.21
   5   2  -1    5.14    2.39
  -5   2   1   12.41    3.06
   5   2  -1    6.15    2.20
  -5   2   1    4.88    2.08
  -5   2   1    4.82    1.76
   4  -2  -1   79.80   10.48
  -4  -2   1   66.00    9.96
  -4  -2   1   61.62   10.57
  -4  -2   1   86.75   10.77
   4  -2  -1   69.55   10.43
   4  -2  -1   81.36   10.88
   4   2  -1   71.37   10.19
  -4   2   1   76.29   10.19
   4   2  -1   65.18   10.53
  -4   2   1   76.82   10.88
  -4   2   1   65.70   10.45
   3  -2  -1  104.79   14.90
  -3  -2   1   96.52   15.02
   3  -2  -1  119.61   15.00
  -3  -2   1  106.04   14.98
   3  -2  -1  116.69   15.22
  -3  -2   1   97.09   14.56
  -3   2   1  116.59   14.76
   3   2  -1  105.74   14.71
   3   2  -1  103.46   15.11
   3   2  -1   90.89   14.82
  -3   2   1  123.92   15.04
  -3   2   1  107.55   15.18
  -2  -2   1  400.09   57.68
  -2  -2   1  397.14   57.47
   2  -2  -1  432.05   57.55
   2   2  -1  474.46   57.48
  -2   2   1  432.51   57.42
   2   2  -1  443.07   57.36
  -2   2   1  397.89   57.69
  -1  -2   1  209.24   28.03
   1  -2  -1  217.04   28.25
   1  -2  -1  193.34   28.31
  -1  -2   1  200.42   28.04
  -1   2   1  202.76   28.15
  -1   2   1  227.56   28.26
   0  -2  -1    8.64    1.30
   0  -2   1    7.77    1.19
   0  -2  -1    6.04    1.32
   0   2  -1    8.40    1.17
   0   2  -1    8.08    1.35
   0   2   1    8.92    1.43
  -1  -2  -1  290.70   37.62
  -1   2  -1  230.38   37.60
  -1   2  -1  310.39   37.45
   2  -2   1  279.28   41.64
  -2  -2  -1  343.95   41.92
  -2   2  -1  305.82   41.66
  -3  -2  -1   49.48    8.38
   3  -2   1   70.06    8.31
   3  -2   1   51.14    8.44
  -3  -2  -1   57.08    7.74
  -3   2  -1   63.12    8.66
  -3   2  -1   52.88    8.03
  -4  -2  -1   75.54   11.63
   4  -2   1   66.36   11.30
  -4  -2  -1   71.30   10.84
   4  -2   1   86.23   11.92
  -4  -2  -1   85.94   11.82
  -4   2  -1   86.96   11.48
  -4   2  -1  103.46   12.15
  -4   2  -1   80.52   11.13
  -5  -2  -1   16.25    4.26
   5  -2   1   18.75    4.36
  -5  -2  -1   17.44    2.79
  -5  -2  -1   22.95    4.86
  -5   2  -1   22.36    4.74
  -5   2  -1   19.87    4.10
  -5   2  -1   18.54    3.15
   6  -2   1    3.76    2.83
  -6  -2  -1    7.69    1.57
   6  -2   1    4.82    2.34
  -6  -2  -1    5.10    2.46
  -6   2  -1    9.16    3.52
  -6   2  -1    3.78    2.44
  -6   2  -1    6.90    2.07
  -7  -2  -1   17.06    2.75
  -7  -2  -1   18.53    5.29
   7  -2   1   14.74    4.31
   7  -2   1    9.32    4.15
  -7  -2  -1   13.67    4.20
  -7   2  -1   10.67    3.64
  -7   2  -1   10.47    4.98
  -7   2  -1   18.08    4.39
   8  -2   1   33.64    7.03
  -8  -2  -1   17.81    6.07
  -8  -2  -1   38.88    8.17
   8  -2   1   35.97    6.51
   8  -2   1   32.48    7.32
  -8  -2  -1   22.74    4.12
  -8   2  -1   31.63    7.95
  -8   2  -1   28.84    5.39
   8   2   1   29.28    5.82
  -8   2  -1   26.07    6.20
   9  -2   1   14.96    5.71
   9  -2   1   11.26    4.54
  -9  -2  -1   19.64    3.26
   9  -2   1   18.35    4.94
  -9  -2  -1   27.13    6.85
  -9  -2  -1   27.05    7.33
  -9   2  -1   28.84    7.84
  -9   2  -1   19.76    6.28
  -9   2  -1   23.89    4.40
   9   2   1   13.46    4.39
   9   2   1    5.34    4.91
 -10  -2  -1    7.33    2.15
  10  -2   1   20.97    5.31
  10  -2   1   -3.70    5.49
 -10  -2  -1    9.27    7.49
  10   2   1    2.72    4.68
 -10   2  -1   12.71    5.55
 -10   2  -1   26.47    7.58
  10   2   1   22.03    5.49
 -10   2  -1   11.82    3.57
 -11  -2  -1   -2.63    9.19
  11  -2   1    5.00    6.36
  11   2   1    8.99    7.52
 -11   2  -1  -12.26   10.52
 -11  -3   1   13.67    9.70
  11  -3  -1    5.15    7.22
  11   3  -1   18.95    7.18
 -11   3   1   17.06   11.18
 -10  -3   1    4.24    6.24
  10  -3  -1    5.15    3.66
  10  -3  -1    3.36    3.93
  10  -3  -1    5.30    5.36
 -10  -3   1    2.38    5.32
 -10  -3   1    4.21    2.06
  10   3  -1   -1.90    4.16
 -10   3   1    4.96    3.13
 -10   3   1    0.98    7.15
 -10   3   1   -7.10    5.53
   9  -3  -1   16.17    7.07
  -9  -3   1   34.61    4.93
   9  -3  -1   45.42    7.08
  -9  -3   1   22.38    7.20
   9  -3  -1   33.54    7.51
  -9  -3   1   40.69    9.01
  -9   3   1   31.77    6.22
   9   3  -1   15.99    6.51
  -9   3   1   37.02   10.07
  -8  -3   1   19.52    5.04
  -8  -3   1    5.52    4.21
   8  -3  -1   11.78    4.36
   8  -3  -1   17.16    4.15
  -8  -3   1   15.18    2.77
   8  -3  -1    7.94    4.26
  -8   3   1   12.96    3.48
  -8   3   1   14.28    5.24
   8   3  -1    4.11    3.46
   8   3  -1   17.24    3.49
  -8   3   1    4.42    3.57
  -7  -3   1   22.57    5.61
   7  -3  -1   19.92    5.13
  -7  -3   1   26.67    5.98
   7  -3  -1   14.68    4.87
   7  -3  -1   25.99    4.98
  -7  -3   1   22.01    3.46
   7   3  -1   21.74    4.29
  -7   3   1   18.69    6.09
  -7   3   1   26.97    4.69
   7   3  -1   11.41    4.25
  -6  -3   1   17.88    4.84
   6  -3  -1   20.14    4.88
   6   3  -1   29.33    4.94
  -6   3   1   31.79    5.94
   5  -3  -1   30.70    6.69
  -5  -3   1   50.18    7.29
   5  -3  -1   48.63    6.93
  -5  -3   1   50.80    6.32
   5  -3  -1   42.26    7.35
  -5  -3   1   41.34    7.21
  -5   3   1   43.67    7.31
   5   3  -1   38.61    6.47
  -5   3   1   41.03    6.90
  -5   3   1   54.01    6.71
   4  -3  -1   89.54   11.62
  -4  -3   1   68.99   10.99
   4  -3  -1   87.93   12.01
   4  -3  -1   78.80   11.51
  -4  -3   1   83.71   11.67
  -4  -3   1   75.50   11.72
  -4   3   1   86.12   12.02
   4   3  -1   64.06   11.82
   4   3  -1   76.77   11.19
  -4   3   1   93.50   11.68
  -4   3   1   84.08   11.32
  -3  -3   1  252.39   36.11
   3  -3  -1  297.07   36.53
  -3  -3   1  239.37   36.27
   3  -3  -1  280.90   36.20
  -3   3   1  286.03   36.02
   3   3  -1  225.55   36.25
   3   3  -1  277.23   35.88
  -3   3   1  262.29   36.42
   2  -3  -1   16.27    2.65
  -2  -3   1   14.16    2.75
   2  -3  -1   16.74    2.97
   2  -3  -1   16.92    2.64
  -2  -3   1   13.83    2.49
  -2   3   1   15.94    2.55
  -2   3   1   16.06    2.59
   2   3  -1   14.55    2.37
   2   3  -1   18.32    2.34
  -2   3   1   15.99    2.95
   1  -3  -1  673.82   87.75
  -1   3   1  700.35   87.74
  -1   3   1  633.54   87.65
   1   3  -1  597.17   87.65
   0  -3   1   37.61    5.28
   0  -3  -1   41.17    5.40
   0  -3   1   37.31    5.41
   0  -3  -1   38.37    5.56
   0   3   1   40.29    5.35
   0   3  -1   36.92    5.21
   0   3  -1   39.87    5.46
   0   3   1   34.71    5.53
  -1  -3  -1  590.54   80.20
  -1   3  -1  658.26   80.29
   1   3   1  608.48   80.17
   1   3   1  539.70   80.09
  -1   3  -1  585.38   80.10
  -2  -3  -1   10.11    2.03
   2  -3   1   12.37    1.79
  -2   3  -1    8.64    2.25
   2   3   1    9.99    1.55
   3  -3   1  249.94   32.10
   3  -3   1  207.42   31.57
  -3  -3  -1  208.32   31.79
  -3   3  -1  228.74   31.57
  -3   3  -1  278.33   32.20
  -4  -3  -1   68.82   10.92
   4  -3   1   77.79   10.67
  -4  -3  -1   70.93    9.98
   4  -3   1   83.89   11.29
  -4  -3  -1   69.80   10.90
  -4   3  -1   86.55   10.74
  -4   3  -1   74.80   10.47
   4   3   1   56.77   10.61
  -4   3  -1   86.25   11.31
  -5  -3  -1   19.51    3.09
   5  -3   1   20.81    4.87
  -5  -3  -1   26.37    5.07
  -5   3  -1   18.13    3.47
  -5   3  -1   27.31    5.26
  -5   3  -1   28.81    4.21
  -6  -3  -1   31.92    5.94
   6  -3   1   24.53    4.33
  -6  -3  -1   26.46    5.25
  -6   3  -1   15.53    4.03
  -6   3  -1   32.61    6.16
   6   3   1   17.12    4.34
   7  -3   1    8.96    3.76
  -7  -3  -1    8.98    5.02
  -7  -3  -1    7.25    3.77
   7  -3   1    9.53    3.46
  -7  -3  -1    6.74    2.19
  -7   3  -1    6.61    3.13
  -7   3  -1   16.43    3.35
   7   3   1    5.29    2.90
  -7   3  -1   16.72    4.95
   7   3   1   18.45    3.63
  -8  -3  -1    8.62    4.16
   8  -3   1    6.03    3.24
   8  -3   1    4.95    3.81
  -8  -3  -1    5.23    4.01
   8  -3   1    5.20    3.02
   8   3   1   -0.56    2.63
  -8   3  -1    3.33    4.14
   8   3   1    4.48    2.11
  -8   3  -1    5.38    3.43
  -8   3  -1    4.09    2.14
  -9  -3  -1   20.51    6.93
   9  -3   1   20.17    5.06
   9  -3   1   18.21    5.32
  -9  -3  -1   14.92    6.00
   9  -3   1    4.22    4.13
  -9   3  -1   15.92    3.69
   9   3   1    2.60    6.31
  -9   3  -1   12.35    5.88
  -9   3  -1    9.33    4.78
   9   3   1   18.34    4.79
  10  -3   1   -8.06    4.94
  10  -3   1    5.13    4.18
 -10  -3  -1    5.88    5.38
 -10  -3  -1    8.65    6.00
 -10   3  -1    3.35    2.68
 -10   3  -1    0.85    5.02
  10   3   1   10.16    5.08
 -10   3  -1    7.00   10.35
 -11  -3  -1    9.66    9.76
  11  -3   1   -3.63    6.67
 -11   3  -1    4.26   10.57
  11   3   1    7.06    5.91
  11  -4  -1    0.51    6.89
 -11  -4   1   -0.74    8.84
 -11   4   1    0.08   10.70
 -10  -4   1    3.89    6.47
  10  -4  -1    2.95    4.07
  10  -4  -1    8.12    4.58
 -10  -4   1   -0.59    5.53
  10  -4  -1   -0.40    5.50
 -10  -4   1    3.84    2.06
 -10   4   1    5.12    6.06
  10   4  -1    4.82    4.07
 -10   4   1    8.13   12.03
 -10   4   1    8.44    3.24
   9  -4  -1   10.09    3.71
  -9  -4   1   12.79    5.83
  -9  -4   1   -1.84    4.59
  -9  -4   1    8.72    2.19
   9  -4  -1    4.83    3.46
   9  -4  -1    6.44    5.19
  -9   4   1    4.95    6.60
  -9   4   1   12.13    3.33
   9   4  -1    9.60    3.35
   9   4  -1    3.06    3.57
  -9   4   1    6.44    4.80
  -8  -4   1   24.76    5.78
  -8  -4   1   11.64    5.16
   8  -4  -1   19.72    4.99
   8  -4  -1   14.36    4.88
   8  -4  -1   15.32    5.38
  -8  -4   1   20.75    3.23
   8   4  -1   17.81    3.77
  -8   4   1   16.14    5.66
  -8   4   1    4.56    4.03
  -8   4   1   14.68    3.98
  -7  -4   1   24.01    5.71
  -7  -4   1   20.89    3.36
   7  -4  -1   23.65    5.48
  -7  -4   1    8.71    4.44
  -7   4   1   26.24    4.86
   7   4  -1   21.38    3.85
  -7   4   1   24.77    6.26
   6  -4  -1   94.29   12.49
  -6  -4   1   93.67   12.75
   6  -4  -1   71.34   12.17
  -6  -4   1   89.76   11.50
   6  -4  -1   81.23   12.72
  -6  -4   1   60.96   12.39
  -6   4   1   99.17   12.10
  -6   4   1   97.58   13.30
   6   4  -1   61.52   12.00
   6   4  -1   87.27   11.85
  -6   4   1   79.34   12.29
  -5  -4   1   56.43    7.91
  -5  -4   1   43.54    7.37
   5  -4  -1   45.59    7.20
   5  -4  -1   46.05    7.24
   5   4  -1   46.19    6.80
  -5   4   1   42.46    7.15
  -5   4   1   45.51    6.95
   4  -4  -1    5.40    2.27
  -4  -4   1    7.85    2.72
   4  -4  -1    8.78    2.36
  -4  -4   1   10.88    2.62
   4  -4  -1    7.04    2.16
  -4   4   1   12.27    2.49
   4   4  -1   10.00    1.88
   4   4  -1    6.23    1.80
  -4   4   1    8.72    2.28
  -4   4   1    9.36    2.91
  -3  -4   1  168.60   26.97
  -3  -4   1  199.34   27.39
   3  -4  -1  163.97   27.28
   3  -4  -1  190.33   27.13
   3  -4  -1  225.01   27.21
  -3   4   1  179.72   27.36
   3   4  -1  207.26   26.88
  -3   4   1  234.11   27.20
   3   4  -1  197.76   26.74
  -3   4   1  205.82   27.03
   2  -4  -1  136.62   16.52
   2  -4  -1  138.45   16.84
  -2  -4   1  115.88   16.63
   2   4  -1  108.44   16.29
  -2   4   1  112.63   16.41
  -2   4   1  105.89   16.62
   1  -4  -1  655.65   86.10
   1  -4  -1  678.01   86.05
  -1   4   1  632.25   86.05
  -1   4   1  649.16   85.91
   1   4  -1  635.37   85.92
  -1   4   1  576.86   85.96
   0  -4  -1  855.62  120.67
   0   4   1  923.43  120.48
  -1  -4  -1  644.91   87.43
  -1  -4  -1  621.42   87.06
  -1   4  -1  696.26   87.23
   1   4   1  667.51   87.00
  -1   4  -1  653.27   87.18
   1   4   1  670.75   87.03
  -1   4  -1  576.82   87.03
  -2  -4  -1  127.83   17.98
   2  -4   1  119.93   18.18
   2  -4   1  135.10   17.85
   2   4   1  151.84   18.57
  -2   4  -1  110.11   18.07
  -2   4  -1  141.76   18.06
  -3  -4  -1  113.45   15.60
   3  -4   1  115.90   15.89
  -3  -4  -1  121.32   15.87
  -3   4  -1   95.80   15.33
  -4  -4  -1    6.10    2.75
  -4  -4  -1    8.66    2.67
  -4  -4  -1   10.80    1.44
   4  -4   1    9.48    2.42
   4  -4   1    9.57    2.84
  -4   4  -1    9.20    2.86
  -4   4  -1   11.05    2.44
  -4   4  -1   10.46    2.60
  -5  -4  -1   14.64    3.83
   5  -4   1   16.58    3.66
  -5  -4  -1   10.89    3.38
   5  -4   1   13.10    3.78
  -5   4  -1   15.48    3.99
  -5   4  -1   16.08    3.37
   6  -4   1   25.12    4.90
  -6  -4  -1   17.88    4.71
  -6  -4  -1   18.89    5.03
   6  -4   1   22.11    5.30
  -6   4  -1   35.98    6.48
  -6   4  -1   25.01    4.44
   6   4   1   10.42    4.59
  -6   4  -1   16.10    4.11
   7  -4   1    6.84    2.72
  -7  -4  -1    5.24    3.31
   7  -4   1    3.69    2.72
  -7  -4  -1    6.52    3.06
   7  -4   1    1.92    3.40
   7   4   1    3.74    1.75
   7   4   1    4.27    2.51
  -7   4  -1    5.87    3.36
  -7   4  -1    7.98    2.62
  -7   4  -1    1.09    2.61
  -8  -4  -1    8.22    4.80
  -8  -4  -1   18.59    6.18
   8  -4   1   18.68    4.63
   8  -4   1    9.12    4.60
   8  -4   1   12.10    4.29
   8   4   1   13.65    3.54
  -8   4  -1   18.90    5.81
  -8   4  -1    7.32    4.06
  -8   4  -1   16.48    3.81
   8   4   1   11.46    3.91
  -9  -4  -1   10.76    6.07
   9  -4   1    3.84    2.83
  -9  -4  -1   18.54    6.41
   9  -4   1    6.96    3.78
   9  -4   1   -0.71    3.60
   9   4   1    8.43    3.48
  -9   4  -1    6.25    2.66
   9   4   1    5.80    4.13
  -9   4  -1    7.66    5.57
  -9   4  -1    8.04    4.35
  10  -4   1    2.67    4.17
 -10  -4  -1   -8.28    5.51
  10  -4   1    4.74    5.50
 -10   4  -1    4.14    2.64
  10   4   1   -0.18    4.28
 -10   4  -1   10.78    6.66
 -10   4  -1    0.71    4.99
 -10  -5   1    1.02    6.16
  10  -5  -1    5.64    4.06
  10  -5  -1    2.59    4.34
  10  -5  -1    2.35    6.00
 -10  -5   1    7.17    6.01
  10   5  -1    4.83    4.87
 -10   5   1    6.15    3.03
 -10   5   1    7.34    5.72
 -10   5   1   -5.91    7.79
   9  -5  -1   15.80    5.95
  -9  -5   1    9.27    5.49
   9  -5  -1   13.07    4.95
   9  -5  -1   14.38    5.05
  -9  -5   1   18.36    5.90
  -9  -5   1   10.64    2.54
   9   5  -1   16.54    3.54
  -9   5   1    5.84    4.64
   9   5  -1   11.35    4.62
  -9   5   1   13.08    7.82
  -9   5   1   21.30    4.65
   8  -5  -1   49.27    9.33
   8  -5  -1   32.35    8.83
  -8  -5   1   44.23    6.26
  -8  -5   1   50.15    9.29
   8  -5  -1   49.74    8.13
  -8  -5   1   31.86    8.42
  -8   5   1   46.79   10.52
  -8   5   1   42.49    7.21
   8   5  -1   42.40    6.90
   7  -5  -1   14.33    4.17
  -7  -5   1   15.26    2.43
   7  -5  -1    4.98    3.29
  -7  -5   1   10.86    4.08
   7  -5  -1   10.51    3.64
  -7   5   1   10.94    4.32
  -7   5   1   11.35    3.35
   7   5  -1    8.91    3.21
   7   5  -1   11.68    2.80
  -7   5   1    5.14    5.30
   6  -5  -1   19.20    5.02
   5  -5  -1    5.04    2.44
  -5  -5   1    4.84    2.16
   5  -5  -1    6.56    2.34
  -5  -5   1    6.09    1.49
   5  -5  -1    5.60    2.04
  -5  -5   1    4.64    2.36
  -5   5   1    2.82    1.86
  -5   5   1    6.90    2.10
   5   5  -1    4.54    1.36
  -5   5   1    8.82    3.23
   5   5  -1    3.18    1.49
   4  -5  -1   25.65    3.73
  -4  -5   1   20.41    4.65
  -4  -5   1   17.56    3.80
   4  -5  -1   20.17    3.99
   4  -5  -1   24.04    4.87
   4   5  -1   15.79    3.02
  -4   5   1   18.85    3.53
  -4   5   1   21.79    4.69
   4   5  -1   24.46    3.40
  -3  -5   1   72.47   11.13
   3  -5  -1   79.49   11.33
   3  -5  -1   89.51   11.78
  -3   5   1   74.54   11.63
  -3   5   1   76.65   11.21
   3   5  -1   78.75   10.78
   3   5  -1   82.88   10.82
  -2  -5   1  111.22   15.54
   2  -5  -1  118.92   16.18
   2  -5  -1  130.00   15.94
   2   5  -1  115.26   15.76
  -2   5   1   99.18   15.79
   1  -5  -1  436.74   59.30
   1  -5  -1  446.71   59.27
   1  -5  -1  497.97   59.19
   1   5  -1  455.64   59.18
  -1   5   1  399.32   59.20
  -1   5   1  389.65   59.20
   0  -5   1  583.06   74.24
   0  -5   1  539.10   74.45
   0  -5  -1  555.97   74.39
   0  -5  -1  531.75   74.60
   0   5  -1  518.82   74.43
   0   5  -1  573.24   74.45
   0   5   1  491.14   74.53
   0   5   1  615.85   74.37
   1  -5   1  504.24   61.25
  -1  -5  -1  435.66   61.45
   1  -5   1  437.96   61.05
  -1  -5  -1  416.61   60.99
   1   5   1  519.49   60.94
  -1   5  -1  386.95   61.06
   1   5   1  464.22   61.00
   2  -5   1   86.97   14.63
  -2  -5  -1  108.95   14.48
   2   5   1  104.13   14.30
  -2   5  -1   95.03   14.63
  -2   5  -1  108.52   14.38
   2   5   1  116.56   14.30
   3  -5   1  131.60   16.54
  -3  -5  -1  132.02   16.77
   3  -5   1  112.45   16.94
  -3   5  -1  106.74   16.85
   3   5   1  110.63   16.48
  -3   5  -1  103.53   16.54
  -3   5  -1  131.71   16.51
   4  -5   1   28.99    4.66
  -4  -5  -1   26.27    5.06
   4  -5   1   37.03    5.61
  -4  -5  -1   26.63    4.01
  -4  -5  -1   29.18    4.98
   4   5   1   25.35    4.67
  -4   5  -1   30.24    4.66
  -4   5  -1   34.33    4.73
  -4   5  -1   36.11    5.39
   5  -5   1   27.73    5.88
  -5  -5  -1   22.26    5.22
  -5  -5  -1   30.64    5.96
   5  -5   1   23.67    4.47
  -5   5  -1   26.35    4.43
   5   5   1   29.09    4.73
  -5   5  -1   24.23    4.31
   6  -5   1   25.22    5.64
  -6   5  -1   21.07    5.46
   7  -5   1    1.01    2.19
   7  -5   1   -1.42    3.17
  -7  -5  -1   -0.10    2.96
   7  -5   1    0.29    2.08
  -7  -5  -1   -2.06    2.78
   7   5   1    2.30    1.45
  -7   5  -1    2.25    1.87
  -7   5  -1    3.20    3.52
  -7   5  -1    2.03    2.32
   7   5   1    1.12    2.08
   8  -5   1    7.16    5.03
  -8  -5  -1   16.92    5.20
   8  -5   1   10.66    4.16
  -8  -5  -1   11.41    4.85
   8  -5   1   17.05    4.73
  -8   5  -1   12.22    4.10
   8   5   1    6.80    3.07
  -8   5  -1    8.97    3.17
  -8   5  -1    8.93    5.13
   8   5   1   12.30    3.14
   9  -5   1   24.53    5.79
  -9  -5  -1   16.41    6.78
  -9  -5  -1   17.75    6.26
   9  -5   1    7.14    4.46
   9  -5   1   17.87    5.32
  -9   5  -1   23.12    4.46
   9   5   1   15.68    4.04
   9   5   1    5.55    4.57
  -9   5  -1   32.74    8.49
 -10  -5  -1   38.29    9.45
  10  -5   1   27.33    7.76
 -10  -5  -1   15.96    7.85
 -10   5  -1   20.90    5.08
 -10   5  -1   11.24    6.60
  10   5   1   17.23    6.32
 -10   5  -1   27.62    8.41
 -10  -6   1    9.95    7.35
 -10  -6   1   -3.68    6.39
  10  -6  -1    4.19    3.90
  10  -6  -1   13.47    5.69
  10  -6  -1   14.03    7.14
 -10   6   1    3.06    8.85
  10   6  -1    7.68    4.95
 -10   6   1    7.69    7.50
 -10   6   1    8.91    3.87
  -9  -6   1   23.30    6.64
   9  -6  -1   13.17    4.79
   9  -6  -1   12.75    4.36
   9  -6  -1   18.69    6.68
  -9  -6   1   15.27    6.71
  -9   6   1   18.85    5.45
  -9   6   1   13.88    4.21
   9   6  -1    5.50    4.32
   9   6  -1   13.17    3.45
  -9   6   1   10.37    7.55
   8  -6  -1   18.86    6.18
   8  -6  -1   17.91    5.13
   8  -6  -1   16.23    5.16
  -8  -6   1   19.58    5.82
  -8  -6   1   23.05    6.02
  -8  -6   1   18.89    3.02
  -8   6   1    8.22    4.31
   8   6  -1   22.42    4.10
  -8   6   1   21.53    7.10
  -8   6   1   26.04    5.33
   7  -6  -1    1.27    2.62
  -7  -6   1    2.47    1.20
  -7  -6   1   -0.36    2.72
   7  -6  -1    3.28    1.97
   7  -6  -1   -0.10    2.07
  -7  -6   1    2.17    3.55
   7   6  -1    1.62    1.29
  -7   6   1    3.44    3.44
   7   6  -1   -1.02    1.87
  -7   6   1    2.67    2.03
  -7   6   1    6.14    3.96
  -6  -6   1   17.56    2.89
  -6  -6   1   12.20    3.88
   6  -6  -1   23.14    4.53
   6  -6  -1   14.32    4.18
  -6   6   1   22.27    5.31
   6   6  -1   17.15    3.06
  -6   6   1   15.18    3.86
  -5  -6   1    1.48    2.18
  -5  -6   1    2.10    1.82
   5  -6  -1    3.40    1.86
   5  -6  -1    1.53    1.67
   5   6  -1    1.89    0.90
   5   6  -1    3.05    1.29
  -5   6   1    3.08    2.24
  -5   6   1    4.31    1.77
  -4  -6   1   19.86    3.74
   4  -6  -1   25.45    4.89
   4  -6  -1   20.85    3.93
   4  -6  -1   19.65    3.88
  -4  -6   1   24.18    4.78
   4   6  -1   13.94    2.77
  -4   6   1   20.19    3.41
   4   6  -1   16.51    2.70
  -4   6   1   21.14    4.12
  -4   6   1   26.20    4.78
   3  -6  -1   33.68    5.79
   3  -6  -1   36.61    5.46
   3  -6  -1   36.70    5.54
  -3  -6   1   34.89    5.77
  -3  -6   1   29.82    5.17
  -3   6   1   34.42    5.38
   3   6  -1   39.23    5.33
  -3   6   1   35.53    5.86
  -3   6   1   36.00    5.65
   2  -6  -1  291.18   35.23
  -2  -6   1  251.88   34.42
  -2   6   1  235.50   34.81
   2   6  -1  235.00   34.69
  -2   6   1  241.92   34.99
  -2   6   1  282.41   34.84
   1  -6  -1   12.40    2.79
   1  -6  -1   11.46    2.23
   1  -6  -1   12.63    2.74
  -1  -6   1   12.90    2.89
  -1   6   1   12.56    2.66
  -1   6   1   17.87    3.04
  -1   6   1   13.12    2.90
   1   6  -1   15.84    2.92
   0  -6  -1  166.46   19.67
   0  -6   1  147.81   19.57
   0  -6  -1  147.39   19.74
   0  -6  -1  130.59   19.91
   0  -6   1  136.12   19.81
   0   6   1  119.39   19.85
   0   6  -1  153.74   19.83
   0   6  -1  135.01   19.80
   0   6   1  149.78   19.68
  -1  -6  -1    9.04    1.79
  -1  -6  -1    7.45    2.44
   1  -6   1   10.50    1.92
  -1   6  -1    8.75    2.10
   1   6   1   12.57    2.19
   1   6   1   11.81    1.65
  -1   6  -1    8.90    2.03
  -1   6  -1   13.74    2.72
   2   6   1  166.48   21.74
   2   6   1  158.58   21.61
  -2   6  -1  153.45   21.99
  -2   6  -1  156.37   22.08
   3  -6   1   26.59    5.19
  -3  -6  -1   37.12    4.99
   3  -6   1   40.35    4.80
   3   6   1   32.75    4.52
  -3   6  -1   26.60    5.08
   3   6   1   22.43    4.47
  -3   6  -1   23.10    5.13
  -3   6  -1   33.39    4.70
   4  -6   1   24.36    5.24
   4  -6   1   23.75    4.10
  -4  -6  -1   18.92    4.96
  -4  -6  -1   32.78    4.71
  -4   6  -1   29.95    5.05
  -4   6  -1   29.19    4.79
   4   6   1   21.36    3.97
  -4   6  -1   23.64    3.99
   5  -6   1   27.07    5.68
   5  -6   1   25.73    4.95
  -5  -6  -1   15.67    4.26
  -5  -6  -1   23.00    5.12
  -5   6  -1   31.34    5.80
   5   6   1   18.28    4.14
  -5   6  -1   32.77    4.31
  -5   6  -1   19.31    3.89
   6  -6   1   49.05    9.31
  -6  -6  -1   60.16    8.31
   6  -6   1   41.49    7.26
  -6  -6  -1   33.05    8.29
  -6   6  -1   39.11    7.19
   6   6   1   55.51    7.51
   7  -6   1   30.52    7.49
  -7  -6  -1   22.91    6.48
   7  -6   1   27.11    6.29
   7  -6   1   43.71    7.58
  -7   6  -1   38.13    5.76
  -7   6  -1   31.99    7.73
   7   6   1   32.39    5.37
   8  -6   1   31.55    7.01
  -8  -6  -1   25.11    7.05
   8  -6   1   36.14    7.09
  -8  -6  -1   28.46    7.42
   8  -6   1   29.15    8.01
   8   6   1   27.74    5.30
  -8   6  -1   44.41   15.65
  -8   6  -1   30.80    6.30
   9  -6   1   12.15    4.28
  -9  -6  -1   20.34    6.94
  -9  -6  -1   11.85    6.26
   9  -6   1   11.90    4.94
  -9   6  -1    4.52    4.84
  -9   6  -1    8.62    3.54
   9   6   1    4.73    4.20
   9   6   1   11.17    3.29
  -9   6  -1   10.63    5.63
  10  -6   1    5.89    5.55
 -10  -6  -1   19.90    8.10
 -10  -6  -1    6.03    7.14
 -10   6  -1   21.30    4.67
 -10   6  -1   18.92    8.03
 -10   6  -1   10.21    6.03
  10   6   1    5.52    5.32
 -10  -7   1    0.69    6.63
  10  -7  -1   -2.54    3.18
  10  -7  -1    0.29    4.08
  10  -7  -1    2.05    4.64
 -10   7   1    0.38    2.91
  10   7  -1    7.26    6.71
 -10   7   1   -0.25    8.36
   9  -7  -1   28.10    8.41
   9  -7  -1   25.98    5.98
   9  -7  -1   25.68    6.52
  -9  -7   1   21.76    8.11
  -9  -7   1   36.67    8.48
  -9   7   1   26.83    5.89
   9   7  -1   19.74    4.26
  -9   7   1   28.07    8.39
   9   7  -1   12.89    4.96
  -9   7   1    8.66    5.26
  -8  -7   1   14.15    5.70
  -8  -7   1   14.24    5.27
   8  -7  -1    5.90    8.81
   8  -7  -1   18.83    4.62
   8  -7  -1   12.72    4.55
   8   7  -1   10.85    3.49
  -8   7   1   10.64    3.81
  -8   7   1   10.52    6.20
  -8   7   1    2.56    3.59
   8   7  -1   15.51    3.10
   7  -7  -1   37.97    6.70
   7  -7  -1   35.27    7.88
  -7  -7   1   29.37    6.35
  -7  -7   1   28.81    4.28
  -7  -7   1   28.08    7.12
   7  -7  -1   22.97    6.07
   7   7  -1   29.82    4.65
   7   7  -1   20.97    5.00
  -7   7   1   36.47    6.55
  -7   7   1   26.18    7.39
  -6  -7   1    0.78    2.03
  -6  -7   1    1.49    2.48
   6  -7  -1   -0.48    1.98
   6  -7  -1    5.12    2.46
   6  -7  -1    2.23    2.31
  -6  -7   1    3.00    1.25
  -6   7   1    2.15    2.77
   6   7  -1    1.40    1.47
  -6   7   1    3.98    2.11
  -6   7   1    2.54    2.05
   6   7  -1    2.10    1.03
   5  -7  -1   28.58    5.80
   5  -7  -1   21.55    4.75
   5  -7  -1   25.91    5.09
  -5  -7   1   27.05    4.99
  -5  -7   1   19.74    5.29
  -5   7   1   37.07    4.75
  -5   7   1   15.55    4.20
  -5   7   1   30.25    5.85
   5   7  -1   24.14    3.72
   5   7  -1   22.62    3.53
  -4  -7   1   18.84    3.80
   4  -7  -1   20.44    4.15
   4  -7  -1   26.06    5.10
  -4  -7   1   15.27    4.49
  -4   7   1   22.88    4.32
  -4   7   1   17.95    4.44
   3  -7  -1   24.54    5.04
   3  -7  -1   37.87    5.00
  -3  -7   1   27.05    5.11
   3  -7  -1   24.30    4.68
  -3  -7   1   27.73    4.50
  -3   7   1   27.42    5.16
  -3   7   1   26.37    4.70
   3   7  -1   37.02    4.84
  -3   7   1   36.33    4.88
   2  -7  -1   43.05    5.26
   2  -7  -1   25.56    4.86
   2  -7  -1   29.34    5.19
  -2  -7   1   35.58    4.54
  -2   7   1   38.11    5.34
  -2   7   1   31.08    5.04
  -2   7   1   22.57    4.87
   2   7  -1   29.30    4.95
   1  -7  -1   32.35    4.29
   1  -7  -1   31.31    4.55
   1  -7  -1   25.18    4.42
  -1  -7   1   27.35    4.61
  -1  -7   1   25.95    3.80
  -1   7   1   21.78    4.36
  -1   7   1   25.32    4.29
  -1   7   1   29.50    4.33
   1   7  -1   29.32    4.37
   0  -7  -1    4.03    1.10
   0  -7   1    2.47    1.38
   0  -7  -1    3.90    1.29
   0  -7   1    3.80    1.12
   0  -7  -1    3.27    1.61
   0   7  -1    2.66    1.32
   0   7  -1    3.56    1.40
   0   7   1    4.26    1.44
   0   7   1    2.84    1.56
   1  -7   1   30.18    4.24
  -1  -7  -1   27.79    4.01
  -1  -7  -1   25.41    4.57
   1   7   1   26.18    4.08
   1   7   1   28.24    3.76
  -1   7  -1   23.28    4.12
  -1   7  -1   22.77    4.03
  -1   7  -1   23.82    4.17
  -2  -7  -1   36.35    5.79
   2  -7   1   43.50    5.70
  -2  -7  -1   34.13    5.05
   2  -7   1   36.51    5.10
   2   7   1   33.90    5.02
  -2   7  -1   32.13    5.23
  -2   7  -1   30.01    5.24
  -2   7  -1   26.80    4.99
   3  -7   1   34.53    4.34
   3  -7   1   33.01    5.72
  -3   7  -1   23.48    4.32
   3   7   1   21.41    3.83
  -3   7  -1   25.99    5.16
  -3   7  -1   27.42    4.20
  -4  -7  -1    7.34    2.82
   4  -7   1   16.85    2.84
   4  -7   1   18.72    4.20
  -4  -7  -1   17.12    4.15
  -4   7  -1   14.26    3.71
   4   7   1   13.71    2.79
  -4   7  -1   12.91    2.78
  -4   7  -1   20.01    3.80
   5  -7   1   47.04    7.09
  -5  -7  -1   40.65    6.27
  -5  -7  -1   32.58    7.04
   5  -7   1   31.18    7.88
  -5  -7  -1   30.95    4.85
  -5   7  -1   33.45    5.62
   5   7   1   45.51    5.76
  -6  -7  -1   20.51    4.62
   6  -7   1   13.90    5.59
   6  -7   1   15.05    4.10
   6  -7   1   19.60    4.25
  -6  -7  -1   15.73    4.71
   6   7   1   14.65    2.98
  -6   7  -1   21.95    4.35
  -6   7  -1   16.15    4.52
  -6   7  -1    9.59    3.31
   6   7   1   14.34    3.50
   7  -7   1   32.58    6.51
  -7  -7  -1   20.93    6.46
  -7  -7  -1   35.28    7.13
   7  -7   1   32.06    7.66
   7  -7   1   37.39    6.88
   7   7   1   28.01    5.73
   7   7   1   25.24    4.60
  -7   7  -1   40.40    6.69
  -7   7  -1   20.31    5.15
   8  -7   1   41.86    7.90
  -8  -7  -1   44.89   10.06
  -8  -7  -1   54.41   10.37
   8  -7   1   48.33   10.66
   8  -7   1   56.26    9.00
   8   7   1   47.78    7.45
  -8   7  -1   51.58   11.05
  -8   7  -1   45.38    8.67
  -8   7  -1   43.48    8.41
   8   7   1   43.67    8.62
  -9  -7  -1   12.50    6.24
   9  -7   1   22.65    5.62
   9  -7   1   31.74    6.83
   9  -7   1   11.08    6.38
   9   7   1   16.85    4.00
   9   7   1   17.78    5.22
  -9   7  -1   21.15    5.15
  -9   7  -1   10.78    5.16
  -9   7  -1   25.89    8.03
 -10  -7  -1   12.00    7.41
  10  -7   1   -3.03    6.62
 -10   7  -1    2.63    6.54
 -10   7  -1    3.67    3.03
 -10   7  -1   10.54    5.06
  10   7   1    5.32    5.28
  10  -8  -1    1.47    5.09
  10  -8  -1    4.10    4.72
 -10  -8   1   -2.87    5.83
  10  -8  -1   14.39    6.95
 -10   8   1    3.16    3.47
  10   8  -1   -1.81    3.73
 -10   8   1   -3.51    8.57
   9  -8  -1   31.15    6.55
   9  -8  -1   25.65    7.57
  -9  -8   1   26.87    8.32
   9  -8  -1   23.26    6.29
  -9  -8   1   30.06    7.55
  -9   8   1    9.41    5.65
  -9   8   1   33.83    8.74
   9   8  -1   22.08    4.25
  -9   8   1   27.52    6.07
   8  -8  -1    2.93    3.62
  -8  -8   1   -1.88    4.19
  -8  -8   1    1.91    3.95
   8  -8  -1   -1.10    2.99
   8  -8  -1   -2.99    2.65
   8   8  -1    2.37    3.89
  -8   8   1   -0.12    4.77
   8   8  -1   -0.79    1.33
  -8   8   1    1.11    2.45
  -8   8   1    0.59    3.10
  -7  -8   1   17.30    4.56
   7  -8  -1   19.02    4.78
  -7  -8   1   15.05    2.50
   7  -8  -1   13.80    3.84
  -7  -8   1    7.10    4.09
   7  -8  -1   17.35    5.47
  -7   8   1   12.03    3.90
  -7   8   1    3.98    3.02
  -7   8   1   10.73    5.02
   7   8  -1    9.29    2.72
   7   8  -1   13.44    2.48
   6  -8  -1    9.32    4.14
  -6  -8   1    4.30    2.71
  -6  -8   1    9.22    2.96
   6  -8  -1    3.75    2.69
   6  -8  -1    7.18    2.66
  -6  -8   1    6.02    1.69
   6   8  -1    4.20    1.42
  -6   8   1    4.55    2.58
  -6   8   1    3.02    2.50
  -6   8   1    3.76    2.24
   6   8  -1    5.25    1.22
   5  -8  -1    6.75    3.14
  -5  -8   1    2.20    2.68
   5  -8  -1   11.13    2.90
   5  -8  -1    5.23    2.30
  -5  -8   1    6.49    2.47
  -5   8   1    2.90    1.91
  -5   8   1    4.35    2.15
  -5   8   1   12.35    3.55
  -4  -8   1    9.86    2.58
   4  -8  -1   12.52    3.10
   4  -8  -1   10.83    3.67
  -4  -8   1   19.21    4.23
   4  -8  -1   14.77    3.15
  -4   8   1   15.97    3.51
  -4   8   1   12.99    3.53
   4   8  -1   10.38    2.57
  -4   8   1    8.38    2.63
   3  -8  -1   14.49    3.12
   3  -8  -1    5.99    2.04
   3  -8  -1    9.46    2.21
  -3  -8   1    7.94    2.45
  -3   8   1    6.82    2.16
  -3   8   1    7.92    2.36
  -3   8   1    5.26    2.44
   3   8  -1    9.25    2.34
  -2  -8   1  217.46   29.74
   2  -8  -1  239.52   30.41
   2  -8  -1  246.80   30.70
  -2   8   1  222.92   30.43
  -2   8   1  235.39   30.32
  -2   8   1  178.85   30.19
   2   8  -1  208.41   30.19
  -1  -8   1   14.76    3.38
  -1  -8   1   15.86    2.14
   1  -8  -1    8.83    2.49
   1  -8  -1   16.29    3.31
   1  -8  -1   16.25    3.27
  -1   8   1   12.67    2.84
  -1   8   1   12.46    2.91
  -1   8   1   11.13    2.97
   1   8  -1   18.34    3.41
   0  -8  -1    5.94    1.70
   0  -8   1    6.02    2.21
   0  -8   1    7.51    1.75
   0  -8  -1    8.10    2.45
   0  -8  -1    8.01    2.07
   0   8   1    8.95    2.14
   0   8  -1    8.19    2.32
   0   8   1    9.58    2.70
  -1  -8  -1   17.24    3.82
  -1  -8  -1   13.29    2.53
   1  -8   1   12.38    2.96
   1  -8   1   17.14    2.95
  -1   8  -1   17.44    3.38
  -1   8  -1   12.90    2.77
  -1   8  -1   14.90    3.64
   1   8   1   26.31    3.78
  -2  -8  -1  211.09   28.60
   2   8   1  231.02   28.68
  -2   8  -1  182.03   28.65
  -2   8  -1  216.18   28.90
  -3  -8  -1   17.73    4.50
   3  -8   1   25.21    4.53
   3  -8   1   13.85    2.99
  -3  -8  -1   18.74    3.01
  -3   8  -1   12.92    3.00
  -3   8  -1   19.41    3.91
   3   8   1   16.04    3.10
   3   8   1   14.21    2.30
  -3   8  -1   15.99    3.56
   4  -8   1   13.45    4.38
  -4  -8  -1    9.67    2.51
   4  -8   1   10.23    2.55
  -4   8  -1   14.14    3.70
   4   8   1    9.97    2.17
   4   8   1   10.34    2.01
  -4   8  -1    9.97    2.76
  -4   8  -1    8.73    2.21
   5  -8   1    9.32    2.86
  -5  -8  -1    7.91    3.11
   5  -8   1   17.22    4.36
  -5  -8  -1   13.26    4.08
  -5   8  -1   15.09    3.64
   5   8   1    9.13    2.29
   5   8   1   11.48    2.24
  -5   8  -1    7.09    2.29
  -5   8  -1   14.41    3.81
   6  -8   1    1.83    2.55
  -6  -8  -1    4.87    3.09
   6  -8   1    7.92    2.94
   6  -8   1    3.83    2.41
  -6  -8  -1    2.84    2.70
   6   8   1    0.37    1.64
   6   8   1    4.08    1.30
  -6   8  -1    1.06    1.94
  -6   8  -1    4.88    3.80
  -6   8  -1    4.22    2.33
  -7  -8  -1    6.85    3.17
   7  -8   1   13.07    3.82
   7  -8   1    1.26    2.64
   7  -8   1   22.26    4.71
  -7  -8  -1    6.59    3.99
  -7   8  -1    5.26    2.94
  -7   8  -1    8.20    4.83
  -7   8  -1   12.38    3.70
   7   8   1    8.89    3.14
   8  -8   1   38.94    7.48
   8  -8   1   31.58    7.57
  -8  -8  -1   28.02    7.52
  -8  -8  -1   47.65    8.95
   8  -8   1   34.49    7.16
  -8   8  -1   26.23    8.20
  -8   8  -1   14.86    5.35
   8   8   1   28.73    5.87
   8   8   1   24.91    4.62
  -8   8  -1   26.88    6.04
   9  -8   1    5.66    5.00
   9  -8   1   18.89    5.15
  -9  -8  -1   24.54    7.07
  -9  -8  -1   18.12    6.50
   9  -8   1   11.90    4.88
  -9   8  -1   16.51    4.69
   9   8   1   12.58    3.29
  -9   8  -1    8.79    4.91
   9   8   1    7.04    4.14
  -9   8  -1   19.51    7.85
  10  -8   1    2.89    7.14
 -10  -8  -1    3.35    6.49
 -10   8  -1    1.37    5.05
  10   8   1   -1.45    5.97
 -10   8  -1    5.59    3.51
 -10   8  -1    3.52    7.22
  10  -9  -1    6.02    4.95
 -10  -9   1   -1.75    6.65
  10  -9  -1    5.90    7.39
 -10   9   1    2.31    9.61
 -10   9   1    4.91    3.85
  10   9  -1   -0.11    3.08
  -9  -9   1    9.91    6.42
  -9  -9   1   -1.47    4.95
   9  -9  -1   10.05    6.48
   9  -9  -1   10.03    4.91
   9  -9  -1    1.31    4.30
  -9   9   1    7.78    5.68
   9   9  -1    4.96    1.77
  -9   9   1    4.66    2.94
   9   9  -1    5.34    2.33
  -9   9   1   -1.13    4.10
   8  -9  -1   24.17    5.78
  -8  -9   1   28.48    6.15
  -8  -9   1   19.84    6.61
   8  -9  -1   20.56    5.41
   8  -9  -1   18.29    7.13
  -8   9   1   19.05    6.24
   8   9  -1   13.25    2.81
   8   9  -1   12.97    2.55
  -8   9   1    4.34    4.10
  -8   9   1   21.23    5.20
   7  -9  -1    8.00    3.52
  -7  -9   1    6.62    4.37
   7  -9  -1    1.98    3.56
   7  -9  -1   13.96    3.96
  -7  -9   1    8.69    1.96
  -7  -9   1   15.94    4.17
  -7   9   1    1.32    2.92
  -7   9   1   10.90    4.46
  -7   9   1   11.64    3.68
   6  -9  -1   32.44    6.34
   6  -9  -1   24.95    6.37
  -6  -9   1   28.16    5.83
  -6  -9   1   23.63    6.30
   6  -9  -1   22.97    5.47
  -6   9   1   29.70    6.05
  -6   9   1   33.09    6.75
   5  -9  -1    5.71    2.80
   5  -9  -1    8.50    2.94
  -5  -9   1   10.88    4.11
  -5  -9   1    7.32    2.71
   5  -9  -1   12.87    3.17
  -5   9   1   18.35    4.19
  -5   9   1   15.97    3.13
  -5   9   1    5.78    2.40
  -4  -9   1   29.45    6.25
   4  -9  -1   28.84    4.85
   4  -9  -1   27.59    4.75
  -4  -9   1   34.60    4.72
   4  -9  -1   25.39    5.85
  -4   9   1   17.86    4.64
  -4   9   1   23.72    5.33
  -4   9   1   25.11    5.78
   4   9  -1   31.59    4.75
   3  -9  -1   44.20    7.02
  -3   9   1   35.82    6.49
  -3   9   1   44.49    6.65
   2  -9  -1   53.59    7.18
  -2  -9   1   43.44    6.05
   2  -9  -1   50.00    6.86
  -2  -9   1   36.24    7.30
   2   9  -1   41.58    6.57
  -2   9   1   43.66    6.66
  -2   9   1   37.74    6.65
  -2   9   1   37.82    6.68
  -1  -9   1   30.99    5.55
   1  -9  -1   37.09    5.21
   1  -9  -1   31.61    5.44
  -1  -9   1   33.49    4.86
  -1  -9   1   36.44    4.77
   1  -9  -1   30.55    5.36
  -1   9   1   25.01    5.30
  -1   9   1   34.61    5.36
   1   9  -1   34.70    5.37
   0  -9  -1  158.46   22.50
   0  -9  -1  159.67   22.87
   0  -9   1  160.90   22.34
   0  -9   1  186.27   22.21
   0  -9   1  154.79   22.69
   0  -9  -1  175.10   22.37
   0   9   1  159.78   22.48
   0   9   1  132.94   22.67
  -1  -9  -1   32.98    4.84
   1  -9   1   31.01    5.14
   1  -9   1   35.51    5.28
  -1  -9  -1   39.86    7.59
   1   9   1   34.17    5.05
  -1   9  -1   31.16    5.18
  -1   9  -1   29.45    5.11
  -1   9  -1   28.30    4.82
   2  -9   1   45.88    6.45
  -2  -9  -1   43.29    6.28
  -2  -9  -1   41.54    7.12
  -2   9  -1   34.75    6.35
  -2   9  -1   40.71    6.57
   2   9   1   43.93    6.38
  -2   9  -1   45.69    6.68
  -3  -9  -1   77.03   11.12
  -3  -9  -1   77.22   12.00
   3  -9   1   91.95   11.22
  -3   9  -1   63.42   10.97
   3   9   1   89.16   11.11
  -3   9  -1   63.39   11.29
  -3   9  -1   81.53   11.39
   4  -9   1   30.15    4.38
   4  -9   1   41.62    5.89
  -4  -9  -1   23.72    4.34
  -4   9  -1   14.97    4.11
  -4   9  -1   34.83    4.73
   4   9   1   26.02    3.47
   4   9   1   20.54    3.40
  -4   9  -1   30.30    5.08
   4   9   1   33.69    4.24
  -5  -9  -1    9.85    3.69
   5  -9   1    5.13    2.67
   5  -9   1    6.21    2.70
  -5  -9  -1    3.68    2.27
   5  -9   1    8.06    2.62
   5   9   1    6.90    1.49
   5   9   1    7.95    1.58
  -5   9  -1    4.59    2.01
  -5   9  -1    4.49    3.14
  -5   9  -1   10.49    3.10
   6  -9   1   25.99    5.55
  -6  -9  -1   15.54    4.99
   6  -9   1   35.43    7.31
  -6  -9  -1   24.04    6.08
   6   9   1   26.79    4.46
  -6   9  -1   24.98    5.60
  -6   9  -1   39.86    7.46
   6   9   1   31.45    4.26
  -7  -9  -1   21.39    6.82
  -7  -9  -1   28.93    7.15
   7  -9   1   34.67    8.29
   7  -9   1   32.16    6.59
   7  -9   1   35.88    7.03
   7   9   1   27.68    5.21
  -7   9  -1   33.36    7.96
   7   9   1   30.88    4.80
  -7   9  -1   36.72    6.93
   8  -9   1   -2.42    2.21
  -8  -9  -1    1.02    4.99
   8  -9   1   10.83    5.01
  -8  -9  -1   -0.64    3.78
   8  -9   1    0.52    3.31
   8   9   1   -0.97    2.70
  -8   9  -1   -1.94    3.15
   8   9   1   -0.55    1.50
  -8   9  -1    1.05    2.37
  -8   9  -1   -0.74    3.68
  -9  -9  -1   38.74    8.93
   9  -9   1   39.35    9.47
   9  -9   1   27.87    6.71
   9  -9   1   31.63    7.57
  -9  -9  -1   44.11    9.75
  -9   9  -1   26.41    7.09
  -9   9  -1   42.82   10.71
   9   9   1   23.67    5.91
  -9   9  -1   39.13    7.75
   9   9   1   27.67    5.25
  10  -9   1    0.55    6.93
 -10  -9  -1   -3.41    6.63
  10  -9   1   -1.11    5.70
  10  -9   1   10.93    7.14
  10   9   1   13.02    4.59
 -10   9  -1   -8.10    8.50
 -10 -10   1   10.69    7.03
  10 -10  -1   -2.04    4.28
  10 -10  -1   12.27    8.21
  -9 -10   1   -2.13    4.11
   9 -10  -1   -0.17    2.74
  -9 -10   1   13.01    6.40
   9 -10  -1   -2.02    3.97
   9 -10  -1    1.74    4.30
  -9  10   1   -1.43    4.26
  -9  10   1   -0.17    5.52
   8 -10  -1    8.99    4.59
   8 -10  -1    8.51    3.88
   8 -10  -1    8.42    4.37
  -8 -10   1    8.64    6.14
  -8 -10   1    8.18    4.53
  -8  10   1    4.92    4.03
  -8  10   1    8.22    3.76
  -8  10   1   14.20    5.90
  -7 -10   1   14.66    4.37
   7 -10  -1   19.89    5.78
  -7 -10   1    7.60    4.58
  -7 -10   1   10.88    2.40
   7 -10  -1   15.94    4.65
   7 -10  -1    9.90    4.02
  -7  10   1    3.76    3.20
  -7  10   1   20.28    6.06
  -7  10   1   10.83    3.65
  -6 -10   1   52.64    8.21
  -6 -10   1   51.78    9.91
   6 -10  -1   58.21    8.44
   6 -10  -1   72.69    9.95
   6 -10  -1   45.21    8.00
  -6  10   1   45.94    7.99
  -6  10   1   32.12    7.66
  -6  10   1   52.82    8.86
  -5 -10   1   22.83    5.43
   5 -10  -1   13.80    3.75
  -5 -10   1   12.90    3.39
   5 -10  -1   22.00    5.09
  -5  10   1   25.38    5.53
  -5  10   1   22.84    4.42
  -5  10   1    7.98    3.01
  -4 -10   1   -1.32    1.86
   4 -10  -1    0.09    2.21
   4 -10  -1    7.04    1.85
   4 -10  -1    1.35    1.56
  -4 -10   1    1.94    1.50
  -4  10   1    0.04    1.60
  -4  10   1    2.17    2.14
   4  10  -1    0.26    1.76
  -4  10   1    3.66    1.72
   3 -10  -1    5.08    1.92
  -3 -10   1    4.21    1.35
   3 -10  -1    2.75    1.89
   3 -10  -1    4.87    2.25
   3  10  -1    4.50    2.26
  -3  10   1    2.90    1.64
  -3  10   1    4.88    2.03
  -3  10   1    2.67    1.97
   2 -10  -1   56.86    9.90
   2 -10  -1   87.31   10.77
  -2 -10   1   73.30    9.54
  -2 -10   1   77.93   10.82
   2  10  -1   63.12   10.28
  -2  10   1   55.39   10.01
  -2  10   1   64.52   10.21
  -2  10   1   73.81   10.26
  -1 -10   1   13.52    2.18
   1 -10  -1    8.84    3.36
   1 -10  -1   12.98    3.21
  -1 -10   1   15.35    3.91
   1 -10  -1   14.40    2.85
   1  10  -1   16.81    3.56
  -1  10   1    9.69    3.00
  -1  10   1   19.35    3.79
   0 -10  -1   34.90    5.11
   0 -10   1   33.15    5.17
   0 -10   1   32.85    5.53
   0 -10  -1   32.80    5.28
   0 -10   1   35.44    4.92
   0  10   1   23.89    5.40
   0  10  -1   34.48    5.44
   0  10   1   32.46    5.26
  -1 -10  -1   13.36    2.63
   1 -10   1   16.54    2.73
  -1 -10  -1   18.53    4.28
   1 -10   1   16.54    3.56
   1 -10   1   19.09    3.66
  -1  10  -1   14.60    3.59
  -1  10  -1   12.29    3.36
  -1  10  -1   13.10    2.86
  -2 -10  -1   75.93   11.39
   2 -10   1   94.48   12.13
   2 -10   1   92.63   11.69
   2 -10   1   82.92   11.66
  -2 -10  -1   66.04   12.12
  -2  10  -1   73.35   11.73
   2  10   1   80.79   11.58
  -2  10  -1   76.52   11.64
  -3 -10  -1    4.01    2.17
   3 -10   1    3.71    1.59
   3 -10   1    7.65    2.74
   3 -10   1    5.91    1.92
  -3 -10  -1    3.21    1.60
   3  10   1    3.24    1.74
  -3  10  -1    1.32    1.45
  -3  10  -1    2.39    1.59
  -3  10  -1    4.30    1.64
  -4 -10  -1    2.75    1.85
   4 -10   1    7.77    3.15
  -4 -10  -1    5.88    3.11
   4 -10   1    5.60    2.30
  -4  10  -1    5.12    1.65
   4  10   1    3.03    1.86
  -4  10  -1    4.39    2.23
  -5 -10  -1   11.23    3.00
  -5 -10  -1    5.06    3.38
   5 -10   1   10.73    3.69
   5 -10   1    8.15    2.80
   5 -10   1    8.38    2.72
  -5  10  -1    8.38    3.37
  -5  10  -1    5.93    2.32
  -5  10  -1   11.82    3.26
   6 -10   1   34.64    6.64
   6 -10   1   41.87    7.58
  -6 -10  -1   27.97    6.33
   6 -10   1   48.16    8.75
  -6 -10  -1   30.08    7.36
  -6  10  -1   36.63    7.07
   6  10   1   32.11    4.67
  -6  10  -1   32.63    7.55
   7 -10   1   32.35    7.65
   7 -10   1   37.13    7.20
   7 -10   1   26.15    6.02
  -7 -10  -1   24.79    6.83
  -7 -10  -1   30.50    6.54
   7  10   1   24.85    3.99
  -7  10  -1   22.33    5.99
  -7  10  -1   28.34    7.50
  -8 -10  -1   13.22    6.31
  -8 -10  -1   14.55    4.79
   8 -10   1   25.39    6.81
   8 -10   1   24.16    6.23
   8 -10   1   11.89    4.86
  -8  10  -1   19.54    7.26
   8  10   1   14.76    2.56
  -8  10  -1    5.88    3.86
  -8  10  -1   14.16    4.56
   8  10   1    8.78    2.69
   9 -10   1   14.04    5.54
  -9 -10  -1    5.03    5.07
   9 -10   1    6.90    6.05
   9 -10   1   11.03    4.46
  -9 -10  -1   10.01    7.22
   9  10   1    6.94    2.01
   9  10   1    2.42    2.61
  -9  10  -1    4.06    6.98
  -9  10  -1    8.50    4.78
  -9  10  -1    6.05    3.78
 -10 -10  -1    3.87    7.09
  10 -10   1    0.17    8.05
 -10  10  -1    4.20    7.53
  -9 -11   1   11.18    5.96
   9 -11  -1    8.43    5.78
   9 -11  -1    7.43    5.49
   9 -11  -1    3.12    6.26
  -9  11   1   -1.40    4.60
  -9  11   1   11.49    4.32
  -8 -11   1   11.34    6.71
  -8 -11   1   18.83    5.17
   8 -11  -1   16.87    5.63
   8 -11  -1   15.47    6.65
   8 -11  -1   15.95    5.41
  -8  11   1   15.23    4.92
  -8  11   1   23.64    7.71
  -8  11   1    4.56    4.33
   7 -11  -1   19.22    6.59
  -7 -11   1   22.86    5.41
   7 -11  -1   29.84    6.04
  -7 -11   1   15.95    3.25
  -7 -11   1   15.05    5.79
   7 -11  -1   13.60    4.65
  -7  11   1   19.96    6.46
  -7  11   1   23.15    5.33
  -6 -11   1   13.00    4.80
   6 -11  -1    5.76    3.46
   6 -11  -1    9.26    3.46
   6 -11  -1   17.62    4.38
  -6 -11   1   10.08    3.51
  -6  11   1    5.43    3.92
  -6  11   1    7.90    3.17
   5 -11  -1   43.57    8.28
  -5 -11   1   48.92    8.86
   5 -11  -1   38.19    6.41
   5 -11  -1   33.47    6.29
  -5 -11   1   31.69    6.10
  -5  11   1   40.37    6.51
  -5  11   1   31.27    7.53
  -4 -11   1   29.40    4.83
   4 -11  -1   47.18    6.80
   4 -11  -1   32.36    5.43
   4 -11  -1   34.67    5.42
  -4  11   1   28.72    5.98
  -4  11   1   18.09    5.12
   4  11  -1   25.84    5.53
  -4  11   1   28.78    6.24
  -3 -11   1   21.37    4.95
   3 -11  -1   22.05    4.83
   3 -11  -1   17.86    3.88
  -3  11   1   12.82    3.67
   3  11  -1   14.59    4.35
  -3  11   1   24.19    4.86
   2 -11  -1    7.06    2.34
   2 -11  -1    3.34    2.05
   2 -11  -1    4.07    1.61
  -2 -11   1    3.59    1.05
  -2 -11   1    5.10    2.54
   2  11  -1    4.99    2.13
  -2  11   1    6.88    1.95
  -2  11   1    3.64    1.96
  -2  11   1    1.62    1.36
   1 -11  -1   60.30    9.53
  -1 -11   1   57.06    9.62
  -1 -11   1   64.52    8.89
   1 -11  -1   60.26    9.39
  -1 -11   1   67.69    8.71
   1 -11  -1   67.94    9.14
  -1  11   1   48.03    9.30
  -1  11   1   53.72    9.16
   1  11  -1   69.00    9.47
   0 -11   1   25.16    3.73
   0 -11   1   24.22    5.72
   0 -11  -1   24.27    5.38
   0 -11   1   22.92    4.06
   0 -11  -1   25.81    4.19
   0 -11  -1   17.82    3.78
   0  11   1   28.17    5.64
   0  11  -1   29.04    5.35
   0  11   1   23.06    4.73
   1 -11   1   64.01    8.93
   1 -11   1   68.30    8.58
  -1 -11  -1   55.33    9.32
   1 -11   1   53.25    8.78
  -1 -11  -1   49.27    8.34
  -1 -11  -1   61.28    8.63
  -1  11  -1   55.86    8.84
  -1  11  -1   51.89    8.80
   1  11   1   64.52    8.80
   2 -11   1    6.18    1.89
   2 -11   1    7.76    2.17
  -2 -11  -1    3.85    1.52
   2 -11   1    8.45    2.48
  -2 -11  -1    4.56    2.30
  -2  11  -1    1.66    1.54
  -2  11  -1    4.57    2.13
  -2  11  -1    6.00    2.07
   3 -11   1   24.00    5.78
   3 -11   1   35.84    5.29
   3 -11   1   36.64    5.33
  -3 -11  -1   31.05    7.00
  -3 -11  -1   29.32    4.91
   3  11   1   32.78    5.18
  -3  11  -1   32.16    5.72
  -3  11  -1   33.87    6.29
  -3  11  -1   20.94    4.86
  -4 -11  -1   35.54    8.44
  -4 -11  -1   43.85    6.84
   4 -11   1   34.48    6.84
   4 -11   1   48.87    6.88
   4 -11   1   53.11    8.06
   4  11   1   39.09    6.69
  -4  11  -1   46.04    7.49
  -4  11  -1   38.07    7.77
   5 -11   1   52.69    8.54
   5 -11   1   65.22    9.26
   5 -11   1   68.21   10.21
  -5 -11  -1   49.36    9.61
  -5 -11  -1   54.41    8.91
  -5 -11  -1   52.22    9.41
  -5  11  -1   46.82    8.68
  -5  11  -1   60.36    9.71
   6 -11   1   14.92    4.27
  -6 -11  -1   22.06    6.02
   6 -11   1   17.60    5.21
   6 -11   1   32.53    5.80
  -6 -11  -1   15.36    4.19
  -6  11  -1   16.38    4.70
  -6  11  -1   14.63    5.02
   7 -11   1   11.87    5.42
   7 -11   1   11.29    3.93
   7 -11   1   17.31    4.69
  -7 -11  -1    7.21    4.15
  -7 -11  -1    9.13    5.06
  -7  11  -1   13.29    4.03
  -7  11  -1   10.54    5.44
  -8 -11  -1   28.64    8.40
   8 -11   1   32.61    8.98
   8 -11   1   35.62    7.75
  -8 -11  -1   33.71    8.32
   8 -11   1   37.14    7.78
  -8  11  -1   23.99    6.84
  -8  11  -1   26.86    8.80
   9 -11   1   25.76    6.60
   9 -11   1   14.31    7.88
  -9 -11  -1   23.19    7.55
   9 -11   1   25.30    6.29
  -9  11  -1   15.93    5.36
  -9  11  -1    3.21    4.75
  -9  11  -1   13.53    9.52
   9 -12  -1    0.41    8.38
   9 -12  -1   25.80    7.44
   9 -12  -1   21.61    8.65
  -9 -12   1   17.36    6.64
  -9  12   1   19.04    5.55
  -9  12   1   18.35    9.93
   8 -12  -1   13.18    6.84
   8 -12  -1   16.06    5.30
  -8 -12   1   17.90    5.63
  -8 -12   1   14.80    6.67
   8 -12  -1   16.90    5.22
  -8  12   1   12.54    7.29
  -8  12   1    3.71    4.34
  -8  12   1    9.41    4.46
  -7 -12   1   19.18    5.07
  -7 -12   1   16.29    6.00
   7 -12  -1   11.24    4.66
   7 -12  -1   26.18    5.79
  -7  12   1   16.96    5.01
  -7  12   1   18.76    6.06
   6 -12  -1   37.83    8.39
  -6 -12   1   36.41    8.22
  -6 -12   1   26.67    6.41
   6 -12  -1   31.37    6.81
   6 -12  -1   39.20    7.37
  -6  12   1   37.55    7.67
  -6  12   1   37.77    8.19
  -5 -12   1   32.24    7.45
   5 -12  -1   31.84    6.57
  -5 -12   1   34.89    6.03
   5 -12  -1   42.33    8.27
   5 -12  -1   34.31    6.82
  -5  12   1   33.98    7.55
  -5  12   1   30.71    6.79
  -4 -12   1   -0.41    2.10
   4 -12  -1    2.66    2.26
  -4 -12   1   -0.10    2.48
  -4 -12   1    1.54    1.48
   4 -12  -1   -0.51    1.23
   4 -12  -1    0.93    2.69
  -4  12   1   -0.53    1.11
  -4  12   1    0.29    1.74
   4  12  -1   -1.50    2.06
  -4  12   1    2.01    2.20
  -3 -12   1   13.69    3.02
   3 -12  -1   21.33    4.77
   3 -12  -1   17.46    4.00
  -3 -12   1   22.31    5.30
   3 -12  -1   21.90    4.20
   3  12  -1   18.27    4.47
  -3  12   1   12.71    3.76
  -3  12   1   16.56    4.15
  -3  12   1   19.01    4.29
   2 -12  -1    4.83    2.21
   2 -12  -1    6.25    2.12
  -2 -12   1    4.17    1.34
   2 -12  -1    7.22    2.36
  -2 -12   1    3.70    2.78
  -2  12   1    4.73    2.43
  -2  12   1    4.86    2.10
  -2  12   1    3.88    2.21
   2  12  -1    3.91    2.41
  -1 -12   1    0.77    0.77
  -1 -12   1    1.85    1.06
   1 -12  -1   -0.49    1.27
   1 -12  -1   -0.52    0.77
  -1 -12   1    0.73    1.83
   1 -12  -1    3.83    2.05
  -1  12   1   -0.11    1.84
  -1  12   1   -0.12    1.40
   1  12  -1    1.29    1.47
   0 -12  -1   32.81    6.66
   0 -12   1   30.20    6.08
   0 -12   1   29.84    4.60
   0 -12  -1   28.16    4.76
   0 -12  -1   29.29    5.55
   0 -12   1   24.98    4.79
   0  12   1   29.69    5.89
   0  12  -1   36.25    6.45
   0  12   1   34.34    6.55
  -1 -12  -1    1.64    1.12
   1 -12   1    0.63    1.47
  -1 -12  -1   -1.61    1.68
   1 -12   1    1.49    1.46
  -1 -12  -1    2.56    1.28
   1 -12   1    1.41    1.00
  -1  12  -1    2.03    1.58
  -1  12  -1    0.05    1.65
   1  12   1   -0.10    1.45
  -2 -12  -1    3.39    2.57
  -2 -12  -1    4.52    1.39
   2 -12   1    4.42    2.75
   2 -12   1    2.32    1.48
   2 -12   1    6.12    2.29
  -2  12  -1    3.50    1.77
   2  12   1    6.88    2.29
  -2  12  -1    1.13    1.75
  -2  12  -1    3.37    1.93
  -3 -12  -1    9.92    2.61
   3 -12   1   19.08    4.11
  -3 -12  -1   10.90    4.17
   3 -12   1   11.03    2.69
   3 -12   1   13.21    3.08
  -3  12  -1   14.81    3.72
  -3  12  -1    7.68    2.83
   3  12   1   13.01    3.33
  -3  12  -1    8.17    2.73
  -4 -12  -1    4.53    3.85
  -4 -12  -1    2.88    2.06
   4 -12   1    8.90    2.52
   4 -12   1   10.38    2.89
   4 -12   1   11.03    3.89
  -4  12  -1    7.36    2.43
   4  12   1    3.71    2.52
  -4  12  -1    1.80    2.32
  -4  12  -1    2.12    2.02
  -5 -12  -1   18.40    6.72
  -5 -12  -1   28.40    7.04
   5 -12   1   31.14    5.77
  -5 -12  -1   33.94    6.29
   5 -12   1   32.76    7.48
  -5  12  -1   54.44    6.81
  -5  12  -1   54.26    7.65
   6 -12   1   13.08    3.87
  -6 -12  -1   14.76    4.10
   6 -12   1   13.13    3.94
   6 -12   1   11.45    4.05
  -6 -12  -1    4.47    4.29
  -6 -12  -1   11.37    5.04
  -6  12  -1   10.12    3.49
  -6  12  -1    4.58    2.54
  -6  12  -1   15.71    4.70
  -7 -12  -1    7.22    3.92
   7 -12   1   11.31    4.08
   7 -12   1    9.34    3.93
   7 -12   1    5.55    4.62
  -7 -12  -1    8.40    5.09
  -7  12  -1    7.47    3.10
  -7  12  -1   10.30    5.51
  -7  12  -1    2.38    2.83
   8 -12   1    1.92    3.90
  -8 -12  -1   -0.46    5.44
   8 -12   1   11.24    4.96
  -8 -12  -1   -1.31    4.07
   8 -12   1    3.52    3.79
  -8  12  -1   -0.74    3.34
  -8  12  -1    8.09    3.84
  -8  12  -1    0.41    9.76
   9 -12   1   15.72    6.47
   9 -12   1    7.28    4.75
   9 -12   1    3.10    5.43
  -9  12  -1   12.69    8.28
  -9  12  -1    8.00    4.13
  -9  12  -1    1.28    4.17
   9 -13  -1   15.34    8.32
   9 -13  -1    0.71    4.07
  -9  13   1    5.38    3.76
  -8 -13   1   17.39    7.40
   8 -13  -1   13.38    5.23
   8 -13  -1    7.17    5.37
   8 -13  -1   26.29    6.34
  -8  13   1   -1.28    4.42
  -8  13   1   12.85    7.19
  -8  13   1   16.46    5.08
   7 -13  -1    7.34    3.69
   7 -13  -1   16.10    4.41
   7 -13  -1   14.18    5.27
  -7  13   1    2.56    3.46
  -7  13   1   12.08    5.44
  -7  13   1    8.17    4.07
   6 -13  -1    5.90    3.12
  -6 -13   1    9.48    4.58
   6 -13  -1   15.65    4.48
   6 -13  -1   20.69    6.12
  -6  13   1   -0.34    2.79
  -6  13   1    8.75    4.30
  -6  13   1   11.26    3.79
   5 -13  -1   51.12    7.51
  -5 -13   1   41.32    8.91
   5 -13  -1   33.12    6.90
   5 -13  -1   44.00    8.92
  -5  13   1   41.06    8.20
  -5  13   1   32.77    8.16
  -5  13   1   40.58    8.19
   4 -13  -1   61.88    8.50
  -4 -13   1   38.55    9.56
   4 -13  -1   47.88    8.21
  -4 -13   1   44.90    9.80
   4  13  -1   58.36    8.42
  -4  13   1   40.77    8.13
  -4  13   1   59.52    8.63
  -4  13   1   60.09    8.96
  -3 -13   1    0.30    2.17
   3 -13  -1   -0.83    1.98
   3 -13  -1    2.50    2.01
  -3 -13   1   -0.22    1.15
   3 -13  -1    0.03    1.50
   3  13  -1   -0.49    2.09
  -3  13   1   -0.51    1.71
  -3  13   1    1.48    1.79
   2 -13  -1   14.86    3.68
  -2 -13   1   10.36    2.27
   2 -13  -1   14.92    3.18
  -2 -13   1    6.78    3.42
   2 -13  -1   10.61    3.52
  -2 -13   1   10.56    2.38
  -2  13   1   12.90    3.61
   2  13  -1    9.90    3.13
  -2  13   1   13.17    3.58
   1 -13  -1   38.47    6.46
  -1 -13   1   36.95    6.58
  -1 -13   1   34.69    5.58
   1 -13  -1   38.75    5.85
  -1 -13   1   36.33    5.35
   1 -13  -1   35.17    6.19
   1  13  -1   34.64    6.84
  -1  13   1   34.23    6.05
  -1  13   1   29.66    6.12
   0 -13  -1  130.24   17.67
   0 -13   1  143.10   17.53
   0 -13  -1  118.31   17.89
   0 -13  -1  118.22   18.38
   0 -13   1  111.42   18.12
   0 -13   1  131.84   17.81
   0  13   1  110.21   18.26
   0  13  -1  130.95   18.14
   0  13   1  123.79   17.96
   1 -13   1   48.45    6.59
  -1 -13  -1   38.01    6.16
   1 -13   1   43.03    6.07
   1 -13   1   37.16    6.45
  -1 -13  -1   42.08    8.31
  -1 -13  -1   34.06    5.91
  -1  13  -1   41.11    7.64
   1  13   1   34.37    6.22
  -1  13  -1   31.25    6.43
   2 -13   1    9.96    2.91
   2 -13   1    4.78    2.00
   2 -13   1   10.37    2.37
  -2 -13  -1    2.97    1.51
  -2 -13  -1    6.19    3.27
  -2  13  -1   12.64    3.46
  -2  13  -1    4.68    2.09
  -2  13  -1    5.04    1.79
   2  13   1    7.49    2.76
   3 -13   1    3.94    2.39
  -3 -13  -1    3.34    1.89
   3 -13   1    6.35    2.28
   3 -13   1    5.32    2.23
  -3 -13  -1    1.61    3.00
  -3  13  -1    2.36    2.16
  -3  13  -1    3.65    2.12
  -3  13  -1    1.81    2.20
   3  13   1    3.63    2.28
  -4 -13  -1   62.54    8.03
   4 -13   1   45.19    7.62
  -4 -13  -1   40.45    9.61
   4 -13   1   59.36    8.98
  -4  13  -1   40.31    7.94
  -4  13  -1   55.57    8.27
   4  13   1   61.92    8.11
  -4  13  -1   34.17    7.49
   5 -13   1    5.63    2.63
  -5 -13  -1    9.86    3.05
  -5 -13  -1    1.10    3.00
  -5 -13  -1    3.54    3.63
   5 -13   1   12.52    4.32
   5 -13   1   11.72    3.38
  -5  13  -1    2.19    2.49
  -5  13  -1    5.07    2.87
   5  13   1    3.19    2.77
  -5  13  -1    5.73    2.87
   6 -13   1    8.52    3.23
   6 -13   1    8.72    4.09
  -6 -13  -1    2.83    3.16
  -6 -13  -1    1.42    4.18
   6 -13   1    5.13    3.06
  -6 -13  -1    6.36    4.37
  -6  13  -1    4.95    4.14
  -6  13  -1    3.52    2.55
  -6  13  -1    3.84    2.57
  -7 -13  -1   -0.45    3.77
   7 -13   1    5.24    3.29
  -7 -13  -1    4.15    3.83
   7 -13   1    1.66    3.63
   7 -13   1    5.38    3.35
  -7  13  -1    3.44    4.71
  -7  13  -1   -4.05    2.52
   8 -13   1    4.27    3.76
  -8 -13  -1    3.27    5.10
  -8 -13  -1   -3.33    5.08
   8 -13   1    7.55    4.68
   8 -13   1   11.26    5.08
  -8 -13  -1    2.56    5.97
  -8  13  -1    9.09    6.81
  -8  13  -1    5.54    3.29
  -8  13  -1   -0.23    3.65
  -9 -13  -1   35.92    9.31
   9 -13   1   39.29    9.79
   9 -13   1   30.27   10.87
   8 -14  -1   22.88    6.89
   8 -14  -1   31.48    7.84
  -8 -14   1   28.10    7.12
   8 -14  -1   28.07    8.72
  -8  14   1   32.16    7.79
  -8  14   1   21.78    8.80
   7 -14  -1   16.72    6.22
  -7 -14   1   13.02    4.97
  -7 -14   1    6.82    5.02
   7 -14  -1   36.40    7.23
   7 -14  -1   12.14    4.90
  -7 -14   1   18.48    6.70
  -7  14   1   11.52    6.71
  -7  14   1   19.60    5.27
  -6 -14   1   22.18    6.72
   6 -14  -1   28.02    7.75
  -6 -14   1   21.58    4.92
   6 -14  -1   26.32    5.83
   6 -14  -1   22.11    5.51
  -6  14   1   23.03    6.36
  -6  14   1    9.86    4.44
  -5 -14   1    9.06    4.35
   5 -14  -1   19.99    4.73
   5 -14  -1    4.93    2.96
  -5 -14   1    4.11    2.73
  -5 -14   1    3.32    3.30
  -5  14   1    2.09    2.64
   5  14  -1    3.55    3.23
  -5  14   1    9.40    3.79
  -5  14   1   23.30    4.71
  -4 -14   1    9.53    4.31
   4 -14  -1    9.38    3.35
   4 -14  -1   16.47    4.98
  -4 -14   1   11.89    4.69
   4 -14  -1   14.28    3.57
  -4 -14   1    5.08    2.06
  -4  14   1    7.06    3.08
   4  14  -1    3.66    2.85
  -4  14   1    8.27    3.50
  -4  14   1    8.44    3.37
  -3 -14   1   18.61    6.07
   3 -14  -1   38.65    5.63
   3 -14  -1   47.75    6.77
   3 -14  -1   24.53    5.42
  -3  14   1   17.31    5.40
  -3  14   1   17.38    5.16
  -3  14   1   34.00    5.38
   3  14  -1   35.28    6.21
   2 -14  -1   41.26    6.06
  -2 -14   1   26.58    6.68
   2 -14  -1   30.73    6.37
  -2 -14   1   29.50    4.90
   2 -14  -1   33.77    5.37
  -2 -14   1   28.16    4.72
  -2  14   1   24.50    6.09
  -2  14   1   30.77    6.31
   2  14  -1   35.44    6.71
  -1 -14   1  271.02   38.30
  -1 -14   1  278.69   37.42
  -1 -14   1  280.09   37.19
   1 -14  -1  291.64   38.25
   1 -14  -1  289.34   37.63
   1 -14  -1  276.16   37.99
   1  14  -1  254.54   37.85
  -1  14   1  232.69   37.96
  -1  14   1  273.44   37.94
   0 -14   1   67.53   10.96
   0 -14  -1   71.91   10.70
   0 -14  -1   61.67   10.18
   0 -14  -1   71.30   11.22
   0 -14   1   76.41   10.53
   0 -14   1   73.39   10.13
   0  14   1   73.06   10.76
   0  14  -1   76.89   10.95
   0  14   1   58.17   10.89
  -1 -14  -1  251.72   36.78
   1 -14   1  286.38   36.90
  -1 -14  -1  269.22   37.97
   1 -14   1  273.39   37.42
   1 -14   1  313.22   37.47
  -1 -14  -1  264.54   37.03
   1  14   1  268.39   37.23
  -1  14  -1  220.73   37.21
  -1  14  -1  274.84   37.47
   2 -14   1   30.08    5.30
   2 -14   1   40.80    6.23
  -2 -14  -1   30.45    5.24
  -2 -14  -1   27.00    5.04
   2 -14   1   34.40    5.59
  -2 -14  -1   30.20    7.03
  -2  14  -1   19.88    5.96
   2  14   1   37.34    5.67
   3 -14   1   31.91    6.24
  -3 -14  -1   31.78    7.98
   3 -14   1   56.51    7.64
  -3 -14  -1   34.54    6.12
   3 -14   1   38.48    6.24
  -3  14  -1   32.19    6.95
  -3  14  -1   44.13    6.67
   3  14   1   42.20    6.54
  -3  14  -1   25.98    6.80
  -4 -14  -1    5.24    2.29
   4 -14   1    5.15    3.41
   4 -14   1    6.17    2.56
   4 -14   1    3.48    2.63
  -4 -14  -1    5.81    3.69
  -4  14  -1    1.84    2.28
  -4  14  -1    1.01    1.82
  -4  14  -1    3.42    2.43
   4  14   1    5.77    2.76
   5 -14   1    3.53    2.58
   5 -14   1    2.51    2.32
  -5 -14  -1    1.74    4.03
   5 -14   1    2.97    3.32
  -5 -14  -1    3.03    3.51
  -5 -14  -1    4.52    2.78
  -5  14  -1    2.71    3.19
  -5  14  -1    5.06    2.82
  -5  14  -1   -0.25    2.16
   6 -14   1   20.07    4.82
   6 -14   1   10.86    3.66
  -6 -14  -1    5.02    3.37
   6 -14   1   21.22    5.84
  -6 -14  -1    2.04    3.70
  -6 -14  -1   12.64    5.51
  -6  14  -1    7.53    4.63
  -7 -14  -1    2.97    4.13
   7 -14   1    9.68    4.06
   7 -14   1    0.74    4.61
  -7 -14  -1   -3.59    3.84
  -7 -14  -1    7.37    5.55
   7 -14   1    7.29    3.86
  -7  14  -1    4.25    5.38
  -7  14  -1    8.49    3.58
  -7  14  -1    0.51    3.19
  -8 -14  -1    7.89    5.94
  -8 -14  -1    3.18    5.78
   8 -14   1   -2.08    5.90
   8 -14   1    8.29    4.31
  -8  14  -1    0.67    2.47
  -8  14  -1   -7.52    3.71
   8 -15  -1   17.49    8.57
   8 -15  -1    5.80    5.34
  -8 -15   1   13.62    5.48
   8 -15  -1    9.02    6.12
  -8  15   1    8.01    4.12
   7 -15  -1   23.22    7.58
   7 -15  -1    8.43    4.77
  -7 -15   1   17.20    7.50
  -7 -15   1   -0.39    5.12
  -7 -15   1   17.26    4.91
   7 -15  -1   15.24    5.41
  -7  15   1   12.18    4.45
  -7  15   1   18.64    6.45
  -7  15   1    4.49    3.87
  -6 -15   1   -0.76    4.71
   6 -15  -1    6.70    5.01
  -6 -15   1    7.25    3.16
   6 -15  -1    3.26    3.44
  -6 -15   1    3.79    4.48
   6 -15  -1    6.40    2.81
  -6  15   1    3.09    3.10
  -6  15   1    7.37    5.24
  -6  15   1    1.03    3.47
  -5 -15   1    4.86    4.15
  -5 -15   1    3.77    2.72
  -5 -15   1    4.22    4.01
   5 -15  -1    4.45    4.29
   5 -15  -1    5.22    2.31
   5 -15  -1    4.81    3.29
   5  15  -1    3.49    3.38
  -5  15   1    6.64    3.22
  -5  15   1    8.44    4.04
   4 -15  -1    7.99    3.92
  -4 -15   1    6.31    3.94
  -4 -15   1    1.19    2.11
   4 -15  -1    7.96    3.18
   4 -15  -1   16.56    3.74
  -4 -15   1    5.29    3.97
  -4  15   1    8.33    3.44
  -4  15   1    7.28    3.20
  -4  15   1   11.22    3.57
   4  15  -1    5.69    3.19
   3 -15  -1   38.69    6.10
   3 -15  -1   35.69    7.10
  -3 -15   1   25.28    6.83
  -3 -15   1   31.84    5.04
   3 -15  -1   28.11    6.07
  -3  15   1   31.41    5.74
   3  15  -1   28.37    6.24
  -3  15   1   28.39    6.61
  -3  15   1   24.66    6.68
  -2 -15   1   13.06    4.85
   2 -15  -1   16.53    4.32
  -2 -15   1   14.08    3.30
   2 -15  -1   17.28    3.82
   2 -15  -1   12.58    4.03
  -2 -15   1   14.47    3.17
   2  15  -1   18.66    4.69
  -2  15   1   17.88    4.50
  -2  15   1   13.12    4.19
   1 -15  -1  222.11   28.02
   1 -15  -1  195.92   28.03
  -1 -15   1  189.28   28.13
  -1 -15   1  197.30   27.27
   1 -15  -1  202.85   27.45
  -1 -15   1  188.77   26.98
   1  15  -1  207.15   27.90
  -1  15   1  166.83   27.85
  -1  15   1  202.84   27.87
   0 -15  -1   22.89    4.75
   0 -15   1   25.43    4.32
   0 -15  -1   25.83    5.35
   0 -15   1   27.67    5.21
   0 -15  -1   22.75    6.07
   0 -15   1   23.65    5.92
   0  15  -1   18.91    5.55
   0  15   1   31.71    6.13
   1 -15   1  221.78   27.84
  -1 -15  -1  195.72   27.47
  -1 -15  -1  177.33   28.25
   1 -15   1  204.86   27.90
  -1 -15  -1  180.40   27.19
   1 -15   1  211.82   27.32
   1  15   1  190.87   27.66
  -1  15  -1  183.46   27.84
   2 -15   1   17.28    4.36
   2 -15   1   16.47    3.60
  -2 -15  -1    9.84    3.00
  -2 -15  -1   19.51    5.22
   2 -15   1   14.10    3.75
  -2 -15  -1   14.90    3.30
   2  15   1   20.81    4.67
  -2  15  -1   16.15    4.35
  -2  15  -1   10.55    3.58
  -3 -15  -1   33.60    7.94
   3 -15   1   52.07    7.53
  -3 -15  -1   31.63    5.85
   3 -15   1   38.65    6.21
   3 -15   1   34.58    6.12
  -3  15  -1   34.43    6.20
   3  15   1   35.61    7.16
  -3  15  -1   43.16    8.16
  -3  15  -1   25.93    6.52
   4 -15   1   10.91    3.21
   4 -15   1   13.55    4.27
  -4 -15  -1    6.84    2.83
   4 -15   1   13.09    3.69
  -4 -15  -1    8.78    4.46
   4  15   1    9.28    3.24
  -4  15  -1    8.70    3.54
  -4  15  -1    9.41    3.60
  -4  15  -1    8.24    3.39
   5 -15   1   17.89    5.88
  -5 -15  -1   14.94    5.73
  -5 -15  -1    5.64    5.18
   5 -15   1   19.35    4.71
   5 -15   1   21.74    4.78
   5  15   1   11.42    4.24
  -5  15  -1   21.09    5.62
  -5  15  -1   11.31    4.18
  -5  15  -1   10.09    4.33
   6 -15   1    2.31    2.95
   6 -15   1    1.28    3.33
  -6 -15  -1    2.26    4.54
  -6 -15  -1    1.08    4.55
   6 -15   1    9.16    4.96
  -6  15  -1    2.43    2.56
  -6  15  -1   -0.76    3.84
  -6  15  -1    5.45    3.21
  -7 -15  -1    3.09    4.90
  -7 -15  -1   -1.89    4.98
   7 -15   1   10.26    6.19
   7 -15   1    9.18    4.11
  -7 -15  -1    9.43    6.82
   7 -15   1   22.71    5.30
  -7  15  -1    9.67    6.06
  -7  15  -1    4.87    3.20
  -7  15  -1    7.11    3.69
  -8 -15  -1   13.39    6.93
   8 -15   1    9.76    9.78
   8 -15   1   17.72    5.16
  -8  15  -1    9.31    4.55
  -7 -16   1   -0.70    5.41
   7 -16  -1    4.37    4.53
   7 -16  -1   12.06    4.79
   7 -16  -1   10.55    6.17
  -7 -16   1    6.59    4.39
  -7  16   1    5.10    3.60
  -7  16   1   -3.78    3.89
   6 -16  -1   -1.20    3.10
  -6 -16   1   -5.39    4.45
   6 -16  -1    3.39    5.39
   6 -16  -1    3.24    3.90
  -6 -16   1   -1.63    4.63
  -6 -16   1   -1.21    3.21
  -6  16   1    3.28    3.64
  -6  16   1    0.69    2.11
  -6  16   1   -0.08    3.84
   5 -16  -1   31.59    6.86
   5 -16  -1   24.29    5.04
  -5 -16   1   21.84    6.24
  -5 -16   1   12.49    3.67
  -5 -16   1   10.38    5.98
   5 -16  -1   15.36    4.87
  -5  16   1   23.10    5.18
  -5  16   1    7.27    4.17
  -5  16   1   14.72    5.81
   5  16  -1   12.28    4.58
  -4 -16   1   12.64    5.46
  -4 -16   1   14.85    3.62
   4 -16  -1   19.18    4.65
   4 -16  -1   24.65    6.31
  -4 -16   1   21.02    6.54
  -4  16   1   17.63    5.24
  -4  16   1   16.15    4.82
  -4  16   1   20.26    4.74
   4  16  -1   19.59    5.24
   3 -16  -1    9.34    3.07
   3 -16  -1    7.18    2.82
  -3 -16   1    4.28    1.87
   3 -16  -1    8.66    2.95
  -3 -16   1    6.75    2.08
  -3 -16   1    6.88    3.88
  -3  16   1    5.53    3.15
  -3  16   1    4.13    2.71
   3  16  -1    9.43    3.31
   2 -16  -1   53.36    8.12
  -2 -16   1   31.37    8.02
  -2 -16   1   39.12    6.42
   2 -16  -1   48.71    7.71
   2 -16  -1   53.53    7.38
  -2 -16   1   42.52    6.64
  -2  16   1   28.17    7.79
   2  16  -1   48.66    7.50
  -2  16   1   32.67    7.72
   1 -16  -1   64.94    9.67
   1 -16  -1   73.11   10.61
  -1 -16   1   69.68    9.65
   1 -16  -1   66.43   10.40
  -1 -16   1   55.17   10.26
  -1 -16   1   56.13    9.15
  -1  16   1   55.75   10.33
  -1  16   1   62.65   10.09
   1  16  -1   66.13   10.11
   0 -16   1  162.88   21.10
   0 -16   1  153.69   22.01
   0 -16  -1  135.71   21.12
   0 -16  -1  151.27   21.57
   0 -16   1  157.41   21.44
   0 -16  -1  148.62   22.20
   0  16  -1  142.76   21.74
   0  16   1  147.06   21.67
  -1 -16  -1   54.76    9.67
  -1 -16  -1   61.97   11.04
   1 -16   1   69.18    9.81
   1 -16   1   72.09   10.50
  -1 -16  -1   65.66   10.03
   1 -16   1   79.76   10.51
  -1  16  -1   53.98   10.18
   1  16   1   63.70   10.10
   2 -16   1   46.92    7.41
  -2 -16  -1   40.47    9.17
  -2 -16  -1   45.84    7.34
   2 -16   1   54.93    8.22
  -2 -16  -1   41.11    7.12
   2 -16   1   44.98    7.64
  -2  16  -1   47.36    7.87
  -2  16  -1   34.88    7.53
   2  16   1   50.08    7.66
   3 -16   1   23.72    4.59
   3 -16   1   14.10    4.13
   3 -16   1   16.82    4.75
  -3 -16  -1   16.38    5.79
  -3 -16  -1   12.15    3.55
  -3  16  -1   13.59    3.76
  -3  16  -1   18.28    4.95
  -3  16  -1   16.36    4.64
   3  16   1   23.23    5.11
   4 -16   1    7.00    2.87
  -4 -16  -1    7.58    3.24
  -4 -16  -1    7.82    5.05
   4 -16   1    7.35    3.50
   4 -16   1   10.42    3.24
  -4  16  -1    2.34    2.99
  -4  16  -1    5.77    3.33
  -4  16  -1    6.31    3.03
   4  16   1    7.57    3.03
  -5 -16  -1   13.01    4.01
   5 -16   1   21.25    4.92
   5 -16   1   25.12    6.32
  -5 -16  -1   18.09    6.68
  -5 -16  -1    2.10    4.55
   5 -16   1   22.34    4.89
  -5  16  -1    0.81    4.52
  -5  16  -1   12.68    4.46
   5  16   1   14.36    4.24
  -5  16  -1   14.18    4.46
  -6 -16  -1   -2.44    3.88
   6 -16   1    4.10    3.24
  -6 -16  -1    2.63    5.14
   6 -16   1    9.48    4.98
   6 -16   1    6.39    3.81
  -6 -16  -1    5.37    5.07
  -6  16  -1    0.17    2.93
  -6  16  -1    1.88    4.37
  -6  16  -1    4.42    3.10
  -7 -16  -1    2.80    4.74
  -7 -16  -1    5.16    6.01
   7 -16   1    9.67   10.75
   7 -16   1   16.75    5.50
   7 -16   1   10.14    4.15
  -7  16  -1    7.06    3.89
  -7  16  -1    6.11    3.60
  -7 -17   1    4.66    3.99
   7 -17  -1    5.73    5.30
   7 -17  -1    2.52    4.77
  -7  17   1    1.14    2.57
   6 -17  -1   -1.79    3.66
   6 -17  -1    4.32    4.15
  -6 -17   1   -1.34    3.28
  -6 -17   1    0.27    5.29
  -6 -17   1   -3.58    4.72
  -6  17   1   -0.49    2.74
  -6  17   1   -0.20    3.70
   5 -17  -1    1.51    4.00
   5 -17  -1    4.27    2.90
   5 -17  -1   -2.33    3.31
  -5 -17   1   -0.21    3.88
  -5 -17   1   -1.58    2.68
  -5 -17   1    0.41    4.56
  -5  17   1    0.99    3.70
   5  17  -1    1.90    3.71
  -5  17   1    0.86    3.39
  -5  17   1    0.61    2.34
   4 -17  -1    6.14    3.66
  -4 -17   1    4.60    4.29
  -4 -17   1    1.92    2.04
   4 -17  -1    6.20    3.16
  -4 -17   1    3.14    3.67
   4 -17  -1    5.07    3.04
  -4  17   1    2.51    2.28
  -4  17   1   -2.67    3.10
  -4  17   1    2.66    2.85
   4  17  -1    3.19    3.50
   3 -17  -1    2.50    2.90
  -3 -17   1    0.19    1.68
  -3 -17   1    1.99    3.47
   3 -17  -1    3.69    2.27
   3 -17  -1    4.57    3.22
  -3 -17   1    3.44    1.87
  -3  17   1    2.43    3.13
   3  17  -1    6.06    3.28
  -3  17   1    3.80    2.54
  -2 -17   1   16.13    4.94
  -2 -17   1   16.02    3.65
   2 -17  -1   19.45    5.18
  -2 -17   1   10.57    3.04
   2 -17  -1   24.52    5.36
   2 -17  -1   20.35    4.52
   2  17  -1   12.05    4.34
  -2  17   1   10.54    4.69
  -2  17   1   14.86    4.45
   1 -17  -1   31.02    5.14
   1 -17  -1   27.81    6.60
   1 -17  -1   33.39    6.65
  -1 -17   1   25.30    4.73
  -1 -17   1   26.44    5.01
  -1 -17   1   30.88    7.15
   1  17  -1   27.44    6.46
  -1  17   1   30.64    6.67
  -1  17   1   20.02    6.30
   0 -17   1  122.25   18.05
   0 -17  -1  127.14   17.70
   0 -17   1  118.40   17.00
   0 -17  -1  116.61   18.21
   0 -17  -1  110.29   17.13
   0 -17   1  126.99   17.46
   0  17   1  114.63   17.65
   0  17  -1  121.53   17.92
   1 -17   1   37.30    6.68
   1 -17   1   35.87    6.93
  -1 -17  -1   26.58    5.66
  -1 -17  -1   29.31    7.53
   1 -17   1   26.38    4.91
  -1 -17  -1   26.69    5.10
  -1  17  -1   27.20    6.52
   1  17   1   25.55    6.41
   2 -17   1    9.17    3.84
  -2 -17  -1    6.82    2.55
   2 -17   1   16.57    3.25
  -2 -17  -1   13.84    4.86
   2 -17   1    4.77    3.02
  -2 -17  -1    7.55    2.51
  -2  17  -1   10.59    3.24
   2  17   1   17.68    4.33
  -2  17  -1    3.50    4.62
   3 -17   1    3.69    3.02
  -3 -17  -1    0.07    3.10
  -3 -17  -1    2.11    2.42
  -3 -17  -1    2.82    1.87
   3 -17   1    0.78    2.30
   3 -17   1    2.84    2.20
   3  17   1    3.44    2.83
  -4 -17  -1   -3.91    4.98
   4 -17   1    5.46    2.75
  -4 -17  -1    4.14    2.67
   4 -17   1   11.31    2.89
   4 -17   1    0.12    3.20
  -4  17  -1    3.09    3.18
   4  17   1    2.42    3.40
  -4  17  -1    5.14    3.21
  -4  17  -1    4.40    2.43
  -5 -17  -1   -0.93    5.38
   5 -17   1    6.94    3.47
   5 -17   1    5.42    3.17
  -5 -17  -1   -2.04    4.11
  -5 -17  -1    1.06    3.47
   5 -17   1   -2.19    3.37
  -5  17  -1    2.46    3.33
   5  17   1    1.76    3.40
  -5  17  -1    1.88    3.32
  -5  17  -1   -2.55    3.08
  -6 -17  -1    3.03    3.95
  -6 -17  -1    0.47    5.80
   6 -17   1   10.23    3.99
   6 -17   1    5.40    4.32
  -6 -17  -1    5.47    5.49
   6 -17   1    7.68    5.65
  -6  17  -1    4.28    3.53
   6  17   1   -4.02    4.10
  -6  17  -1    0.35    2.81
   7 -17   1    8.23    5.29
   7 -17   1    3.52    6.42
  -7 -17  -1    1.41    5.08
  -7  17  -1    2.35    3.51
   6 -18  -1    6.58    4.66
   6 -18  -1   10.83    5.20
   6 -18  -1    7.31    4.86
  -6 -18   1    3.75    4.23
  -6 -18   1   -0.53    5.29
   6  18  -1    2.93    4.74
  -6  18   1    9.44    3.89
  -6  18   1    2.93    4.28
  -5 -18   1   -2.64    4.93
   5 -18  -1    2.53    3.31
   5 -18  -1   -1.37    4.35
   5 -18  -1   -0.79    3.75
  -5 -18   1   -2.30    2.83
  -5 -18   1    5.00    5.05
  -5  18   1    1.62    2.13
  -5  18   1    0.24    3.73
   5  18  -1   -1.44    3.59
  -4 -18   1   29.08    7.00
   4 -18  -1   26.35    5.40
  -4 -18   1   10.64    5.61
   4 -18  -1   26.28    5.72
  -4 -18   1   12.66    3.79
   4  18  -1   29.26    6.07
  -4  18   1   15.21    5.53
  -4  18   1   14.53    5.05
  -3 -18   1    9.34    2.78
   3 -18  -1   11.66    3.65
  -3 -18   1   15.35    5.44
  -3 -18   1    6.90    2.63
   3 -18  -1   13.98    4.02
   3 -18  -1   11.10    4.12
  -3  18   1   10.78    3.63
   3  18  -1   13.53    4.58
  -3  18   1    4.92    3.70
   2 -18  -1    9.71    3.85
   2 -18  -1    3.36    3.04
  -2 -18   1    5.16    2.05
   2 -18  -1    6.15    2.88
  -2 -18   1   10.46    3.97
  -2 -18   1    3.66    2.08
  -2  18   1    2.44    3.32
   2  18  -1    7.31    3.39
  -1 -18   1    0.99    1.69
   1 -18  -1    3.21    2.01
   1 -18  -1    3.13    3.54
  -1 -18   1    1.58    2.87
   1 -18  -1    2.34    2.79
  -1 -18   1    2.29    3.66
  -1  18   1    2.54    2.99
   1  18  -1    0.74    2.14
   0 -18   1   43.93    8.65
   0 -18  -1   43.72    8.23
   0 -18   1   43.60    7.47
   0 -18  -1   48.39    7.82
   0 -18  -1   58.32   10.65
   0 -18   1   49.68    8.10
   0  18  -1   62.02   10.69
   0  18   1   59.39   10.15
  -1 -18  -1    2.71    2.05
  -1 -18  -1    3.60    3.92
   1 -18   1    3.37    3.11
   1 -18   1    4.77    2.96
  -1 -18  -1    1.26    1.98
   1 -18   1    5.67    2.36
   1  18   1    1.26    2.86
  -1  18  -1    3.11    2.67
   2 -18   1    4.94    3.14
   2 -18   1    7.19    3.58
  -2 -18  -1    6.69    2.94
  -2 -18  -1    9.42    4.34
   2 -18   1    7.39    2.81
   2  18   1    5.64    3.34
   3 -18   1   16.51    5.06
   3 -18   1   16.93    4.13
  -3 -18  -1   12.82    3.62
   3 -18   1   17.70    4.35
  -3 -18  -1    9.34    3.77
  -3  18  -1   15.43    4.74
  -3  18  -1   10.36    4.32
   3  18   1   13.78    4.34
   4 -18   1   12.92    4.23
   4 -18   1   18.44    4.68
   4 -18   1   19.65    6.44
  -4 -18  -1   13.35    3.94
  -4 -18  -1    3.12    5.28
  -4  18  -1    9.95    4.30
  -4  18  -1    7.90    3.51
   4  18   1   18.89    5.03
  -4  18  -1   15.53    4.80
  -5 -18  -1   -0.37    3.59
   5 -18   1   -4.48    2.77
   5 -18   1    1.87    3.67
  -5 -18  -1  -10.99    4.40
  -5 -18  -1    3.98    5.48
   5 -18   1   -2.11    2.91
  -5  18  -1    1.27    2.39
   5  18   1    6.73    3.99
  -5  18  -1    0.51    3.58
   6 -18   1    2.32    3.74
  -6 -18  -1    5.07    6.37
   6 -18   1    2.28    5.12
  -6 -18  -1    1.87    4.41
   6 -18   1   -1.22    4.10
   6  18   1   -5.77    4.53
  -6  18  -1    3.11    3.33
  -6  18  -1    0.67    3.85
  -6 -19   1   -2.39    3.75
   6 -19  -1    2.26    6.05
  -5 -19   1    6.99    3.53
   5 -19  -1   13.85    4.73
   5 -19  -1    0.23    4.01
  -5 -19   1    3.34    5.74
   5 -19  -1   -1.77    4.59
  -5 -19   1    4.47    5.87
  -5  19   1    6.15    3.39
  -5  19   1    2.73    4.38
   5  19  -1   -0.40    4.13
  -4 -19   1   -1.23    4.51
   4 -19  -1   -0.51    3.69
  -4 -19   1   -1.72    1.71
   4 -19  -1    6.50    3.84
   4 -19  -1   -1.91    2.91
  -4 -19   1   -2.04    2.31
  -4  19   1   -0.98    3.57
  -4  19   1   -0.32    1.85
   4  19  -1   -0.88    3.44
   3 -19  -1   50.48    7.19
  -3 -19   1   32.22    5.91
  -3 -19   1   21.60    8.81
  -3 -19   1   26.79    6.12
   3 -19  -1   44.89    8.28
   3 -19  -1   54.28    8.28
  -3  19   1   30.68    7.40
  -3  19   1   26.76    7.50
   3  19  -1   34.34    7.62
   2 -19  -1    7.45    4.43
   2 -19  -1    3.77    3.52
  -2 -19   1   12.04    4.91
   2 -19  -1   10.06    3.55
  -2 -19   1    4.52    2.24
  -2  19   1    4.16    2.57
   2  19  -1    7.57    3.47
  -2  19   1   -3.35    3.37
  -1 -19   1   22.46    5.89
  -1 -19   1   23.61    4.44
  -1 -19   1   15.97    4.66
   1 -19  -1   25.55    5.86
   1 -19  -1   18.08    4.77
   1  19  -1   25.98    6.33
  -1  19   1   22.14    6.21
   0 -19  -1    2.85    2.38
   0 -19  -1    3.80    3.98
   0 -19   1    4.20    3.62
   0 -19   1    6.72    2.44
   0  19  -1    6.21    4.44
   0  19   1    3.52    3.03
  -1 -19  -1   29.67    8.05
  -1 -19  -1   21.74    5.50
   1 -19   1   31.93    5.90
   1 -19   1   34.34    7.32
  -1  19  -1   28.71    7.10
   1  19   1   27.91    7.19
   2 -19   1    6.16    3.48
   2 -19   1    5.50    2.79
  -2 -19  -1    7.92    2.91
  -2 -19  -1    5.99    2.68
   2 -19   1    5.33    3.88
   2  19   1    6.00    3.67
  -2  19  -1    5.10    3.25
  -3 -19  -1   27.04    5.73
   3 -19   1   30.89    6.19
   3 -19   1   43.86    6.50
   3 -19   1   31.27    6.89
  -3 -19  -1   26.05    7.70
  -3 -19  -1   19.57    5.38
  -3  19  -1   26.83    6.70
  -3  19  -1   29.24    7.32
   3  19   1   24.63    6.45
  -4 -19  -1    1.87    2.20
   4 -19   1    3.09    3.05
   4 -19   1    2.18    3.23
  -4 -19  -1   -2.40    2.87
  -4 -19  -1   -1.14    4.55
   4 -19   1    0.64    3.51
  -4  19  -1   11.94    4.80
  -4  19  -1   -0.70    1.96
   4  19   1   -2.28    3.12
   5 -19   1    7.56    4.31
   5 -19   1    8.19    5.47
  -5 -19  -1    2.30    4.11
   5 -19   1    9.82    4.26
  -5 -19  -1   -6.93    5.00
  -5  19  -1    5.16    3.13
  -5  19  -1   11.05    4.33
   5  19   1    4.10    4.22
   6 -19   1   17.78    6.64
  -6 -19  -1    1.89    5.07
  -5 -20   1    7.27    2.90
   5 -20  -1   16.02    5.78
   5 -20  -1   12.56    6.25
  -5 -20   1    6.72    4.03
  -4 -20   1    0.40    2.76
   4 -20  -1    3.50    3.70
   4 -20  -1    6.72    4.45
  -4 -20   1    0.13    2.09
   4 -20  -1   -6.29    3.39
  -4 -20   1    0.02    5.29
  -4 -20   1    0.69    5.70
  -4  20   1    1.52    2.47
   4  20  -1    0.80    3.56
  -4  20   1    7.26    4.59
   3 -20  -1    2.36    3.30
  -3 -20   1    2.04    4.20
   3 -20  -1    8.24    4.48
  -3 -20   1    4.90    2.46
  -3 -20   1    2.72    2.67
   3 -20  -1    5.38    3.97
  -3  20   1    4.49    4.55
  -3  20   1    6.83    3.68
   3  20  -1    0.22    3.69
   2 -20  -1    7.90    4.26
   2 -20  -1    9.14    4.31
  -2 -20   1   10.31    3.09
   2 -20  -1    9.91    3.55
  -2 -20   1   12.87    3.38
  -2  20   1   13.60    4.72
  -2  20   1   12.04    4.98
   2  20  -1   11.71    5.12
  -1 -20   1    6.69    2.73
  -1 -20   1    4.35    4.29
   1 -20  -1    6.56    3.09
   1 -20  -1    8.23    4.31
  -1 -20   1    8.88    2.72
   1 -20  -1    6.23    3.47
   1  20  -1    6.12    4.44
  -1  20   1    3.29    3.01
   0 -20  -1   10.42    4.08
   0 -20   1   11.16    3.69
   0 -20   1   11.52    4.98
   0 -20  -1   12.10    3.74
   0 -20  -1    9.28    4.53
   0  20   1    6.35    4.16
   0  20  -1    9.37    4.67
   1 -20   1    4.49    3.17
   1 -20   1    2.45    3.67
  -1 -20  -1    3.57    2.74
   1 -20   1    7.20    2.77
  -1  20  -1    5.25    3.21
  -2 -20  -1   13.71    4.02
   2 -20   1   16.23    4.18
  -2 -20  -1   12.61    5.91
  -2 -20  -1    5.46    3.32
   2 -20   1    7.66    4.09
   2 -20   1   23.47    5.01
  -2  20  -1    4.95    3.58
   2  20   1   16.68    5.27
   3 -20   1    1.80    3.41
  -3 -20  -1    1.28    2.84
  -3 -20  -1    4.69    5.05
   3 -20   1    0.89    3.18
  -3 -20  -1   -0.62    2.28
   3 -20   1    3.61    2.68
   3  20   1    1.55    3.25
  -3  20  -1   -1.03    2.01
   4 -20   1   -2.56    3.40
   4 -20   1   -3.17    4.18
   4 -20   1   -0.92    3.05
  -4 -20  -1    7.27    3.78
  -4 -20  -1   -3.06    4.84
  -4 -20  -1   -3.08    2.30
  -4  20  -1    1.07    4.03
  -4  20  -1   -1.45    2.83
   4  20   1   -5.92    3.37
  -5 -20  -1    5.38    4.70
   5 -20   1   30.62    7.61
   5 -20   1    7.56    5.94
  -4 -21   1    4.36    3.58
   4 -21  -1    0.80    4.35
   4 -21  -1   -0.33    3.90
   3 -21  -1    5.93    5.03
  -3 -21   1   10.44    3.16
   3 -21  -1    6.06    4.70
  -3 -21   1    7.22    3.66
   3 -21  -1    6.98    3.77
  -3 -21   1    6.59    5.21
   3  21  -1   10.55    5.71
  -3  21   1    2.51    4.94
  -3  21   1    9.27    4.16
   2 -21  -1    3.42    6.66
  -2 -21   1    4.10    2.72
  -2 -21   1    0.39    4.47
   2 -21  -1    4.77    3.18
  -2 -21   1    3.25    2.69
   2 -21  -1    7.82    4.10
   2  21  -1   12.27    4.60
  -2  21   1    6.08    3.24
  -1 -21   1    1.44    4.30
   1 -21  -1    1.26    3.47
  -1 -21   1    0.55    2.39
  -1 -21   1    0.52    2.16
   1 -21  -1    0.46    2.53
   1 -21  -1    0.68    4.07
  -1  21   1   -0.41    2.39
   1  21  -1    2.75    3.77
   0 -21   1    1.62    2.01
   0 -21   1    2.54    3.69
   0 -21  -1    3.78    3.53
   0 -21  -1    1.85    2.65
   0 -21   1    1.80    2.60
   0 -21  -1    9.90    4.55
   0  21   1   -2.57    2.15
   0  21  -1   -1.07    2.42
  -1 -21  -1    1.99    2.86
   1 -21   1   -2.87    3.22
   1 -21   1    0.44    3.05
  -1 -21  -1    1.48    2.55
  -1 -21  -1   -4.74    3.56
   1 -21   1    3.76    2.68
  -1  21  -1    0.20    3.14
   1  21   1   -0.68    2.61
  -2 -21  -1    4.67    5.35
   2 -21   1    6.33    3.76
   2 -21   1    9.03    4.51
  -2 -21  -1    6.66    3.44
  -2 -21  -1    7.41    3.33
   2 -21   1    8.82    3.51
   2  21   1    2.38    3.59
  -2  21  -1   10.51    4.59
  -3 -21  -1    8.67    3.40
  -3 -21  -1    7.96    3.98
   3 -21   1    9.99    4.21
   3 -21   1    9.66    4.41
  -3 -21  -1    4.23    5.38
   3 -21   1   13.84    4.90
   3  21   1   12.22    4.45
  -3  21  -1    5.80    3.52
   4 -21   1   -0.03    4.70
  -2 -22   1    7.65    3.20
   2 -22  -1    5.10    4.60
  -2 -22   1    5.62    3.04
   2 -22  -1    0.63    3.38
  -2  22   1    3.51    3.56
   2  22  -1    4.70    3.97
  -1 -22   1    2.95    4.52
  -1 -22   1    3.34    2.59
  -1 -22   1   -1.87    2.68
   1 -22  -1    0.56    3.85
   1 -22  -1    1.67    3.18
   1 -22  -1    1.88    4.24
   1  22  -1   -0.15    3.04
  -1  22   1    0.82    3.06
   0 -22   1   10.65    3.52
   0 -22  -1    8.50    4.14
   0 -22  -1    7.46    3.98
   0 -22   1    6.99    5.02
   0 -22   1   11.75    4.38
   0 -22  -1    6.93    5.20
   0  22   1    3.44    3.28
   0  22  -1    1.81    3.18
   1 -22   1    0.23    3.73
  -1 -22  -1   -1.72    2.86
  -1 -22  -1   -3.00    4.28
  -1 -22  -1   -0.86    3.04
   1 -22   1    2.68    3.04
  -1  22  -1   -0.10    2.64
   1  22   1    0.49    2.76
  -2 -22  -1    8.82    3.46
  -2 -22  -1    8.36    3.73
   2 -22   1    4.03    3.64
   2 -22   1    3.32    4.27
 -11   0   2    2.41    7.00
  11   0  -2   -1.75    5.70
 -11   0   2    5.49    3.18
  10   0  -2    1.98    3.42
 -10   0   2    3.09    5.43
 -10   0   2    8.02    6.71
  10   0  -2   -0.46    3.42
 -10   0   2    1.56    2.54
  -9   0   2   -2.00    3.77
  -9   0   2    1.73    4.95
   9   0  -2    2.81    3.49
  -9   0   2   -0.54    2.01
   9   0  -2    2.39    2.86
  -8   0   2   66.37    8.42
   8   0  -2   55.93    8.86
  -8   0   2   51.97    9.71
  -8   0   2   52.63    9.60
   8   0  -2   42.60    9.06
  -7   0   2   10.75    3.89
   7   0  -2   19.18    3.83
   7   0  -2   15.17    4.48
  -7   0   2   13.04    4.28
  -6   0   2   10.59    3.12
   6   0  -2   15.70    3.54
   6   0  -2    8.96    2.46
   6   0  -2    4.64    2.36
  -5   0   2    1.97    1.11
   5   0  -2    5.17    1.57
   5   0  -2    0.47    1.56
   5   0  -2    0.47    1.21
  -5   0   2    0.53    1.25
   4   0  -2    3.08    1.30
   4   0  -2    2.20    1.59
  -4   0   2    4.60    1.94
  -4   0   2    4.30    1.88
  -3   0   2  117.14   15.92
   3   0  -2  130.30   16.13
  -3   0   2  103.22   15.70
  -3   0   2  105.21   16.00
  -3   0   2  121.49   16.17
   3   0  -2  113.42   15.87
  -2   0   2  210.08   30.01
  -2   0   2  232.85   30.03
  -2   0   2  229.90   29.93
   2   0  -2  230.94   29.92
   2   0  -2  231.96   30.03
  -2   0   2  186.35   29.76
  -1   0   2  185.15   22.72
   1   0  -2  143.44   22.64
   1   0  -2  172.91   22.68
   0   0  -2  193.84   23.94
   0   0   2  188.19   23.94
   0   0   2  162.48   24.02
   0   0  -2  162.22   24.02
  -1   0  -2  158.65   22.27
  -1   0  -2  171.38   22.51
  -3   0  -2   96.30   14.42
   3   0   2   91.26   14.93
  -3   0  -2  125.74   14.88
  -3   0  -2  113.98   15.20
   4   0   2    4.72    1.59
   4   0   2    4.55    1.86
  -4   0  -2    1.32    0.85
  -4   0  -2    2.83    1.74
  -4   0  -2    3.86    1.62
  -5   0  -2   14.48    3.62
  -5   0  -2    8.08    2.61
   5   0   2    7.66    2.65
  -5   0  -2   11.98    2.15
  -6   0  -2    8.75    3.10
   6   0   2    7.24    3.00
  -6   0  -2    8.04    2.05
  -6   0  -2    6.37    2.77
  -7   0  -2   19.94    3.35
  -7   0  -2   14.58    4.47
  -7   0  -2   31.85    6.44
  -8   0  -2   18.25    3.45
   8   0   2    9.13    4.64
  -8   0  -2   17.71    5.35
  -8   0  -2   25.12    7.03
  -9   0  -2   13.78    6.58
  -9   0  -2    4.35    4.72
   9   0   2    6.66    4.54
  -9   0  -2    6.06    2.16
   9   0   2    3.60    2.79
 -10   0  -2   12.54    6.43
 -10   0  -2    7.86    5.59
 -10   0  -2    6.56    2.50
  10   0   2    8.56    5.81
  10   0   2   14.64    4.83
 -11   0  -2   -6.06    9.99
  11   0   2    0.48    5.72
 -11  -1   2   -3.51    8.98
 -11  -1   2    4.99    2.91
  11   1  -2   -2.74    5.59
 -11   1   2    3.25    2.97
 -11   1   2   -0.68    9.89
  10  -1  -2   34.10    6.57
  10  -1  -2   24.01    6.59
 -10  -1   2   23.30    4.72
 -10  -1   2   49.47   10.51
 -10  -1   2   14.89    7.21
  10  -1  -2   27.47    7.63
  10   1  -2   44.05    7.88
 -10   1   2    4.21    6.81
 -10   1   2   32.97    9.66
  10   1  -2   19.46    6.48
 -10   1   2   26.71    5.43
   9  -1  -2   13.86    4.01
  -9  -1   2   22.38    5.74
  -9  -1   2   15.84    5.55
  -9  -1   2   15.60    3.51
   9  -1  -2   15.82    5.01
   9  -1  -2   16.84    5.62
  -9   1   2   10.72    3.53
   9   1  -2    7.58    4.70
   9   1  -2   14.83    4.22
   9   1  -2    9.64    4.61
  -9   1   2    7.10    4.59
  -9   1   2   17.56    6.87
   8  -1  -2   31.31    5.34
   8  -1  -2   24.14    6.58
  -8  -1   2   18.80    6.10
  -8  -1   2   30.80    7.05
  -8  -1   2   35.32    5.08
   8  -1  -2   18.86    6.37
  -8   1   2   39.76    8.06
   8   1  -2   20.05    6.20
  -8   1   2   33.48    5.09
   8   1  -2   29.89    6.93
   8   1  -2   32.77    6.04
  -8   1   2   22.60    6.10
   7  -1  -2    7.33    3.54
  -7  -1   2   13.96    2.91
   7  -1  -2    8.82    3.70
  -7  -1   2   11.12    3.71
  -7  -1   2    8.32    3.65
   7  -1  -2   13.42    3.36
   7   1  -2   11.54    2.77
   7   1  -2   11.22    3.72
  -7   1   2   14.52    3.12
  -7   1   2    3.66    3.15
  -7   1   2   16.34    4.55
   7   1  -2    1.46    2.93
  -6  -1   2   10.75    4.12
  -6  -1   2   24.22    3.54
   6  -1  -2   23.52    3.96
   6  -1  -2   17.78    4.62
  -6  -1   2   16.29    4.55
  -6   1   2   25.08    5.24
   6   1  -2   24.10    3.79
   6   1  -2   19.03    4.56
  -6   1   2   11.00    4.00
  -6   1   2   21.83    3.49
   5  -1  -2   43.78    6.75
   5  -1  -2   38.68    6.89
  -5  -1   2   43.24    7.10
   5  -1  -2   43.10    7.17
  -5  -1   2   47.12    7.31
   5   1  -2   45.58    6.64
  -5   1   2   40.57    6.95
   5   1  -2   36.37    6.89
  -5   1   2   61.16    7.75
  -4  -1   2   73.29   10.63
  -4  -1   2   87.58   10.81
   4  -1  -2   70.96   10.34
   4  -1  -2   72.45   10.66
  -4  -1   2   65.18   10.03
   4  -1  -2   64.09   10.41
   4   1  -2   77.89   10.95
  -4   1   2   75.12   10.16
   4   1  -2   66.63   10.56
  -4   1   2   73.18   10.53
   4   1  -2   68.60   10.21
  -4   1   2   74.63   10.85
  -3  -1   2    6.74    1.73
   3  -1  -2    4.15    1.64
  -3  -1   2    4.95    1.44
   3  -1  -2    4.76    1.41
  -3  -1   2    6.33    1.55
  -3  -1   2    6.33    1.87
   3  -1  -2    5.53    1.70
  -3   1   2    6.63    1.65
   3   1  -2    7.39    1.94
   3   1  -2    6.83    1.57
  -3   1   2    6.22    1.87
   3   1  -2    5.44    1.63
  -3   1   2    7.74    1.79
   2  -1  -2  322.77   45.51
   2  -1  -2  333.95   45.66
  -2  -1   2  354.95   45.46
  -2  -1   2  329.17   45.53
   2   1  -2  341.95   45.44
  -2   1   2  301.78   45.63
   2   1  -2  324.57   45.48
  -2   1   2  379.25   45.60
   1  -1  -2  193.60   23.39
   1  -1  -2  171.47   23.44
  -1  -1   2  166.05   23.26
  -1  -1   2  152.46   23.27
  -1  -1   2  190.87   23.37
  -1   1   2  160.32   23.34
   1   1  -2  167.61   23.26
   1   1  -2  173.95   23.33
  -1   1   2  171.15   23.45
   0  -1   2   12.61    1.71
   0  -1   2   11.80    1.86
   0  -1  -2   11.40    1.93
   0  -1  -2   11.41    1.87
   0   1  -2   10.31    1.87
   0   1  -2   11.56    1.70
   0   1   2   13.06    1.96
   0   1   2   12.16    1.83
   0   1   2   12.70    1.91
   1  -1   2  169.71   21.68
  -1  -1  -2  170.63   21.67
  -1   1  -2  157.02   21.35
   1   1   2  179.63   21.69
  -1   1  -2  124.68   21.69
  -1   1  -2  148.58   21.47
   2  -1   2  245.83   30.65
  -2  -1  -2  193.49   30.39
  -2   1  -2  237.19   30.60
  -2   1  -2  232.37   30.96
  -3  -1  -2   15.71    2.85
  -3  -1  -2   14.63    2.32
   3  -1   2   14.90    2.71
   3  -1   2   16.32    3.40
  -3  -1  -2   19.92    3.63
  -3   1  -2   18.57    3.62
   3   1   2   19.00    3.48
  -3   1  -2   15.30    2.50
  -3   1  -2   16.48    2.76
   4  -1   2   83.71   12.30
  -4  -1  -2   89.36   11.81
  -4  -1  -2   89.85   12.49
  -4   1  -2   82.64   11.93
  -4   1  -2   79.42   12.26
  -4   1  -2   93.41   12.80
  -5  -1  -2   25.38    5.15
   5  -1   2   24.24    4.90
   5  -1   2   20.80    4.50
  -5  -1  -2   24.68    4.18
  -5  -1  -2   18.85    3.18
  -5   1  -2   23.20    4.04
  -5   1  -2   19.91    3.36
  -5   1  -2   26.31    5.22
   5   1   2   16.94    4.24
   6  -1   2    5.45    2.76
  -6  -1  -2    4.33    1.39
   6  -1   2    5.94    2.50
  -6  -1  -2    5.76    2.63
  -6  -1  -2    4.84    2.68
  -6   1  -2    4.20    2.26
  -6   1  -2    3.99    1.71
   6   1   2    5.12    2.52
  -6   1  -2    8.54    3.69
  -7  -1  -2    7.68    3.79
   7  -1   2    8.39    3.14
   7  -1   2    1.63    2.99
  -7  -1  -2    8.87    1.77
  -7  -1  -2    4.08    3.05
  -7   1  -2    3.34    3.73
   7   1   2   -1.07    2.18
  -7   1  -2    6.12    1.98
  -7   1  -2    5.57    2.71
  -8  -1  -2   14.30    4.86
  -8  -1  -2   15.21    3.13
   8  -1   2   11.90    5.13
  -8  -1  -2   23.85    6.75
  -8   1  -2   22.78    5.76
  -8   1  -2   18.83    3.68
  -8   1  -2   20.55    5.27
   9  -1   2    9.46    4.28
  -9  -1  -2   11.48    4.65
  -9  -1  -2   14.86    2.89
  -9  -1  -2   29.74    7.82
   9  -1   2   24.34    5.28
  -9   1  -2   15.35    6.79
   9   1   2   29.11    5.44
   9   1   2    4.63    3.53
  -9   1  -2   17.49    5.54
 -10  -1  -2   12.42    7.84
 -10  -1  -2   10.62    6.04
  10  -1   2   12.48    5.54
 -10  -1  -2    5.07    2.59
  10  -1   2    6.43    4.31
 -10   1  -2    9.15    5.56
 -10   1  -2   15.77    6.32
  10   1   2   14.84    4.49
  11  -1   2    0.93    6.64
 -11  -1  -2   -7.10    7.16
 -11   1  -2    0.09   13.56
  11  -2  -2   -2.96    6.56
 -11  -2   2    5.02    4.28
 -11  -2   2    5.15    9.12
 -11   2   2    9.28   10.25
  11   2  -2   -8.02    6.06
 -11   2   2    8.09    3.34
  10  -2  -2   10.47    4.45
 -10  -2   2    7.66    2.85
 -10  -2   2   14.86    5.90
 -10  -2   2   17.92    7.74
  10  -2  -2    6.94    4.27
  10  -2  -2   10.95    5.50
 -10   2   2    8.00    7.40
  10   2  -2    6.88    4.92
 -10   2   2    8.84    3.29
 -10   2   2    9.60    7.74
  -9  -2   2    3.83    5.26
  -9  -2   2   26.79    7.42
   9  -2  -2   20.41    5.14
   9  -2  -2   13.45    5.63
   9  -2  -2   20.92    6.00
   9   2  -2   23.49    5.19
   9   2  -2   20.01    6.19
  -9   2   2   34.40    8.28
  -9   2   2    4.97    4.90
  -9   2   2   32.79    5.41
   8  -2  -2   24.25    5.85
  -8  -2   2   28.12    4.95
  -8  -2   2   21.07    6.71
   8  -2  -2   29.03    6.96
  -8  -2   2   36.07    7.50
  -8   2   2   32.87    7.89
   8   2  -2   31.49    7.14
   8   2  -2   30.11    5.89
  -8   2   2   39.46    6.23
  -7  -2   2    6.70    2.83
  -7  -2   2   19.62    3.19
  -7  -2   2    8.46    3.36
   7  -2  -2   14.61    3.33
   7  -2  -2   14.69    3.96
   7  -2  -2    3.17    2.56
  -7   2   2    3.75    3.02
  -7   2   2    8.91    4.41
   7   2  -2   12.35    3.92
   7   2  -2   16.89    3.25
  -7   2   2   14.72    3.18
   7   2  -2    6.52    3.05
   6  -2  -2    3.48    2.23
   6  -2  -2    5.21    2.48
  -6  -2   2    2.64    2.50
  -6  -2   2    2.59    1.95
   6  -2  -2    8.54    2.43
  -6  -2   2    4.71    1.67
   6   2  -2    2.86    1.83
  -6   2   2    0.15    1.75
  -6   2   2    2.59    2.07
  -6   2   2    2.70    1.52
   6   2  -2    1.71    1.32
  -5  -2   2    0.55    1.81
   5  -2  -2    0.24    1.36
   5  -2  -2    2.53    1.22
  -5  -2   2    2.35    1.36
   5  -2  -2    0.09    1.71
  -5   2   2   -0.55    1.49
  -5   2   2    1.81    1.13
   5   2  -2    1.81    1.72
   5   2  -2    2.00    1.35
  -5   2   2   -0.87    1.54
   5   2  -2    0.94    0.85
  -4  -2   2   11.60    2.72
   4  -2  -2   12.94    3.06
   4  -2  -2    9.09    2.43
  -4  -2   2   11.29    2.85
  -4   2   2   10.74    2.85
   4   2  -2   10.40    2.27
   4   2  -2    8.07    2.32
  -4   2   2   10.80    2.53
  -4   2   2   15.74    2.81
   4   2  -2   11.48    2.97
  -3  -2   2   38.32    5.16
  -3  -2   2   26.86    5.15
   3  -2  -2   35.88    5.09
   3  -2  -2   37.19    5.33
   3   2  -2   29.43    5.16
  -3   2   2   29.55    5.20
  -3   2   2   33.77    4.90
   3   2  -2   27.22    4.89
   3   2  -2   38.13    4.90
  -2  -2   2  208.31   29.18
  -2  -2   2  258.01   29.55
  -2  -2   2  205.91   29.26
   2  -2  -2  200.05   29.36
  -2   2   2  213.92   29.40
   2   2  -2  253.95   29.56
   2   2  -2  210.38   29.25
  -2   2   2  197.64   29.23
  -2   2   2  197.49   29.56
   1  -2  -2  443.29   53.44
  -1  -2   2  432.72   53.44
  -1  -2   2  367.30   53.19
   1  -2  -2  406.91   53.52
  -1   2   2  424.87   53.45
   1   2  -2  336.82   53.13
   1   2  -2  375.97   53.34
   1   2  -2  384.50   53.37
   0  -2   2    3.83    0.93
   0  -2  -2    3.81    1.13
   0  -2  -2    5.21    1.14
   0  -2   2    3.42    0.68
   0   2  -2    5.69    1.26
   0   2  -2    3.62    0.85
   0   2   2    4.33    1.09
   0   2   2    2.99    1.03
   0   2  -2    4.23    0.79
   0   2   2    5.50    1.04
   1  -2   2  382.15   53.70
  -1  -2  -2  379.59   53.75
  -1  -2  -2  363.46   53.67
  -1   2  -2  436.21   53.65
  -1   2  -2  425.75   53.73
   2  -2   2  133.58   16.84
  -2  -2  -2  106.09   17.06
  -2   2  -2  127.84   16.92
   3  -2   2   30.22    5.39
  -3  -2  -2   34.79    5.44
   3  -2   2   29.02    5.02
  -3  -2  -2   42.71    5.51
  -3   2  -2   39.71    5.62
  -3   2  -2   33.39    5.00
  -4  -2  -2   53.51    8.24
  -4  -2  -2   45.72    7.10
   4  -2   2   51.55    7.75
  -4  -2  -2   53.69    8.02
   4  -2   2   57.31    8.28
  -4   2  -2   66.25    8.54
  -4   2  -2   54.66    7.77
  -4   2  -2   52.95    7.51
  -5  -2  -2    2.30    2.13
   5  -2   2    3.20    2.03
  -5  -2  -2    1.72    1.83
   5  -2   2    0.41    1.44
  -5   2  -2    2.50    1.77
  -5   2  -2    2.69    1.22
   5   2   2    2.18    1.32
  -5   2  -2    4.20    1.69
  -6  -2  -2    3.75    2.31
   6  -2   2    1.89    1.75
   6  -2   2    2.67    1.88
  -6  -2  -2    0.97    1.72
  -6  -2  -2    1.83    1.24
  -6   2  -2    2.92    1.48
   6   2   2   -0.59    1.08
  -6   2  -2    3.74    2.66
  -6   2  -2   -1.25    1.91
   7  -2   2   -1.86    1.77
  -7  -2  -2   -0.48    2.86
  -7  -2  -2    0.40    0.93
  -7  -2  -2   -3.47    3.18
   7  -2   2   -1.42    1.89
  -7   2  -2    3.10    3.70
   7   2   2   -0.96    2.19
  -7   2  -2   -1.36    1.21
  -7   2  -2   -0.97    2.20
   8  -2   2   20.59    5.05
   8  -2   2    9.09    4.68
  -8  -2  -2   13.69    2.99
  -8  -2  -2   14.84    5.32
  -8  -2  -2   14.42    5.10
  -8   2  -2   16.36    3.66
  -8   2  -2   18.81    4.83
  -8   2  -2   21.56    6.06
   9  -2   2   22.00    7.19
  -9  -2  -2   18.61    6.89
   9  -2   2   33.08    6.64
  -9  -2  -2   30.36    8.13
  -9   2  -2   40.69   10.05
   9   2   2   35.02    6.49
  -9   2  -2   25.42    5.28
  10  -2   2    4.77    4.26
 -10  -2  -2    9.82    7.65
 -10  -2  -2    6.00    5.98
  10  -2   2    6.22    4.98
 -10   2  -2    7.32    5.41
  10   2   2   11.02    4.70
  10   2   2    2.44    4.68
 -10   2  -2    1.58    2.45
 -10   2  -2    7.04    7.49
 -11  -2  -2   -2.95   10.19
  11  -2   2   12.72    7.30
 -11   2  -2  -10.82   10.30
  11  -3  -2    3.62    7.12
 -11  -3   2   25.92    9.66
  11   3  -2   17.78    7.16
 -11   3   2   24.48   10.14
 -10  -3   2    6.54    5.81
 -10  -3   2   11.23    3.26
  10  -3  -2   12.16    4.62
  10  -3  -2    9.53    4.60
 -10  -3   2    5.49    6.12
  10  -3  -2    1.96    5.29
 -10   3   2   -0.90    7.29
 -10   3   2    5.70    5.89
 -10   3   2    4.31    3.01
  10   3  -2   -9.01    3.83
   9  -3  -2   10.25    4.62
   9  -3  -2   15.89    4.51
   9  -3  -2    7.92    4.38
  -9  -3   2   14.32    5.82
  -9  -3   2   18.97    8.61
  -9  -3   2   13.36    3.00
   9   3  -2    3.30    3.92
  -9   3   2   26.09    7.81
  -9   3   2   16.24    3.96
  -9   3   2   10.77    5.27
  -8  -3   2    5.72    2.05
   8  -3  -2    8.17    3.20
  -8  -3   2    4.19    3.68
   8  -3  -2    3.20    2.94
  -8  -3   2    1.88    3.19
   8  -3  -2    6.27    3.77
   8   3  -2    0.52    2.44
  -8   3   2    6.39    2.77
  -8   3   2    7.21    3.63
   8   3  -2    4.62    2.13
   8   3  -2   -0.71    2.39
  -8   3   2   -1.27    2.90
  -7  -3   2    5.66    3.61
   7  -3  -2    8.53    3.98
   7  -3  -2    7.72    3.48
  -7  -3   2   11.20    3.88
   7  -3  -2    7.99    3.18
  -7  -3   2   11.21    2.55
   7   3  -2    7.39    3.31
   7   3  -2   13.68    2.92
   7   3  -2    4.94    3.06
  -7   3   2    4.36    2.74
  -7   3   2   11.08    4.70
  -7   3   2   12.14    3.14
  -6  -3   2   15.21    4.28
   6  -3  -2   16.15    4.60
   6  -3  -2   12.15    4.06
   6   3  -2    9.21    3.51
  -6   3   2   32.73    5.81
  -6   3   2   15.51    3.92
   6   3  -2   18.60    4.25
   6   3  -2   25.21    3.47
   5  -3  -2   66.63    9.40
   5  -3  -2   48.48    9.25
  -5  -3   2   75.31    9.78
  -5  -3   2   74.34    8.92
  -5  -3   2   51.34    9.56
   5   3  -2   62.49    9.02
   5   3  -2   57.65    9.62
  -5   3   2   81.05   10.30
  -5   3   2   61.22    9.48
   5   3  -2   54.60    9.22
  -4  -3   2    7.11    2.25
  -4  -3   2   12.48    2.21
   4  -3  -2   12.00    2.52
   4  -3  -2    8.52    2.42
  -4  -3   2    7.41    2.59
   4  -3  -2    7.91    2.62
   4   3  -2    7.45    2.08
  -4   3   2   10.03    2.92
  -4   3   2    9.92    2.48
   4   3  -2   10.53    2.07
   3  -3  -2   40.05    6.22
  -3  -3   2   30.53    5.95
   3  -3  -2   37.77    5.86
  -3  -3   2   39.75    5.87
  -3   3   2   31.70    6.01
   3   3  -2   38.70    5.59
  -3   3   2   36.68    5.72
   3   3  -2   45.77    6.18
   3   3  -2   49.27    5.81
   2  -3  -2   12.63    2.41
  -2  -3   2   16.13    2.19
  -2  -3   2   15.75    2.31
   2  -3  -2   16.22    2.50
   2  -3  -2   16.09    3.09
  -2  -3   2   16.46    3.11
  -2   3   2   17.69    2.55
   2   3  -2   11.48    2.09
   2   3  -2   11.89    2.06
   2   3  -2   14.09    2.56
  -2   3   2   18.10    3.27
  -2   3   2   14.68    2.44
  -2   3   2   14.43    2.37
  -1  -3   2  735.52   93.10
  -1   3   2  697.45   92.96
  -1   3   2  759.68   93.11
   1   3  -2  691.67   92.90
  -1   3   2  569.66   92.87
   0  -3  -2  208.03   29.82
   0  -3   2  221.64   29.65
   0  -3  -2  219.67   29.95
   0   3  -2  245.48   29.60
   0   3   2  219.16   29.66
   0   3   2  190.30   29.87
   0   3  -2  228.31   29.88
  -1  -3  -2  704.92   91.15
   1   3   2  697.63   91.33
  -1   3  -2  630.46   90.81
  -2  -3  -2    7.96    1.55
  -2   3  -2    1.21    1.17
   3  -3   2   31.07    5.57
   3  -3   2   40.09    5.19
  -3  -3  -2   26.22    5.38
   3   3   2   45.85    6.07
  -3   3  -2   30.33    5.10
  -3   3  -2   38.20    5.67
   4  -3   2   13.38    3.34
  -4  -3  -2   11.88    2.99
  -4  -3  -2    6.28    2.65
   4  -3   2    9.47    2.51
  -4   3  -2   12.40    2.65
  -4   3  -2   11.17    3.07
  -4   3  -2   10.24    2.42
  -5  -3  -2   47.84    8.16
   5  -3   2   45.01    7.76
   5  -3   2   48.83    8.29
  -5  -3  -2   57.03    8.49
  -5   3  -2   59.88    8.61
  -5   3  -2   48.05    7.52
  -5   3  -2   57.56    7.92
   6  -3   2   12.70    3.28
   6  -3   2   18.50    4.24
  -6  -3  -2    5.64    3.04
  -6  -3  -2   11.66    3.95
  -6   3  -2   16.11    2.98
  -6   3  -2   10.06    2.98
  -6   3  -2   11.44    3.73
   7  -3   2    0.49    2.04
   7  -3   2    3.85    3.22
  -7  -3  -2   -0.29    3.24
  -7  -3  -2    1.94    2.65
   7   3   2    0.73    2.23
  -7   3  -2    0.60    2.37
  -7   3  -2   -1.58    2.25
  -7   3  -2    1.54    1.57
  -8  -3  -2   15.53    5.58
   8  -3   2   13.44    4.95
  -8  -3  -2   10.01    4.58
   8  -3   2   25.03    5.15
  -8   3  -2   18.52    5.93
   8   3   2    5.97    3.69
  -8   3  -2   12.96    4.42
  -8   3  -2   18.42    3.96
  -9  -3  -2   11.04    6.74
   9  -3   2   10.97    5.31
   9  -3   2    3.87    3.23
  -9  -3  -2    6.07    4.93
   9  -3   2    7.98    3.20
  -9   3  -2    8.55    6.39
  -9   3  -2    8.01    2.82
   9   3   2    4.33    3.85
  -9   3  -2    1.76    3.97
  10  -3   2   -3.04    3.75
 -10  -3  -2    3.03    7.15
 -10  -3  -2   -5.28    7.38
  10  -3   2   12.65    4.91
 -10   3  -2    5.46    2.59
 -10   3  -2   -3.61    4.86
 -10   3  -2   -2.74    7.70
  10   3   2   12.01    8.52
  11  -3   2    3.10    7.04
 -11  -3  -2    8.62   10.13
 -11   3  -2    8.36    9.09
 -10  -4   2    7.89   11.78
 -10  -4   2    2.58    2.16
  10  -4  -2    8.72    4.69
  10  -4  -2    2.32    4.38
 -10  -4   2    0.40    5.38
  10  -4  -2    6.72    4.57
  10   4  -2    2.46    4.19
 -10   4   2    4.10    7.44
 -10   4   2    4.33    2.93
 -10   4   2    0.11    7.38
   9  -4  -2   10.13    4.20
  -9  -4   2    1.38    4.63
  -9  -4   2   13.37    6.30
   9  -4  -2    9.33    4.49
  -9  -4   2   15.32    2.93
   9  -4  -2    8.17    4.09
  -9   4   2    3.95    4.05
  -9   4   2   11.71    6.62
   9   4  -2    1.18    3.94
   9   4  -2   13.15    3.76
  -9   4   2   11.42    3.91
  -8  -4   2   12.69    4.57
   8  -4  -2   14.12    5.24
  -8  -4   2   20.20    3.37
   8  -4  -2   12.93    4.58
   8  -4  -2   14.53    4.10
  -8  -4   2   19.39    5.51
  -8   4   2   16.02    5.49
  -8   4   2   17.27    4.16
   8   4  -2   15.59    3.51
  -8   4   2    8.94    4.04
   8   4  -2    6.07    3.86
   7  -4  -2    8.12    2.91
   7  -4  -2    4.74    3.11
  -7  -4   2    0.20    3.04
  -7  -4   2    3.35    2.69
  -7  -4   2    8.73    2.09
   7  -4  -2    9.75    3.38
   7   4  -2    1.36    2.29
  -7   4   2    3.39    2.65
  -7   4   2    4.76    3.60
   7   4  -2    5.37    2.10
  -7   4   2    3.52    2.33
   6  -4  -2   21.54    3.86
  -6  -4   2   12.14    3.37
  -6  -4   2    3.24    3.05
   6   4  -2    9.84    3.18
   6   4  -2    5.24    2.45
   6   4  -2   17.63    2.60
  -6   4   2    9.96    2.62
  -6   4   2   11.58    3.71
   5  -4  -2   42.58    6.61
   5  -4  -2   32.70    6.53
   5  -4  -2   46.25    7.17
  -5  -4   2   39.88    6.68
  -5  -4   2   39.54    6.98
  -5  -4   2   44.79    6.09
   5   4  -2   43.25    6.19
  -5   4   2   42.27    6.75
  -5   4   2   54.11    6.60
  -5   4   2   36.76    6.99
   5   4  -2   38.72    6.42
   5   4  -2   37.74    6.87
  -4  -4   2   54.29    8.96
   4  -4  -2   58.77    8.69
   4  -4  -2   60.87    9.18
   4  -4  -2   59.71    8.77
  -4  -4   2   65.55    8.79
   4   4  -2   56.56    8.26
   4   4  -2   48.21    8.80
  -4   4   2   68.68    8.88
  -4   4   2   56.93    8.49
  -4   4   2   55.42    9.12
  -3  -4   2   46.91    5.94
  -3  -4   2   36.49    5.40
   3  -4  -2   38.25    5.55
   3  -4  -2   37.75    5.83
   3   4  -2   31.00    5.05
  -3   4   2   32.43    5.71
  -3   4   2   34.39    5.37
   3   4  -2   37.83    5.72
   2  -4  -2  118.82   17.97
  -2  -4   2  136.95   17.61
  -2  -4   2  115.21   17.65
  -2   4   2  112.58   18.13
  -2   4   2  145.29   18.09
   2   4  -2  162.97   17.99
  -2   4   2  123.09   17.86
   1  -4  -2   19.46    3.22
   1  -4  -2   21.46    3.10
  -1  -4   2   17.86    2.94
  -1   4   2   13.33    3.15
  -1   4   2   16.57    2.99
  -1   4   2   12.21    3.01
   1   4  -2   20.26    3.01
  -1   4   2   25.21    3.11
   0  -4   2  159.46   19.10
   0  -4  -2  148.59   19.31
   0  -4   2  138.28   19.18
   0  -4  -2  128.84   19.41
   0   4   2  120.78   19.36
   0   4  -2  130.59   18.95
   0   4  -2  148.02   19.37
   0   4   2  148.53   19.14
  -1  -4  -2   15.29    3.29
   1  -4   2   21.51    2.85
  -1  -4  -2   18.60    3.13
   1  -4   2   18.17    3.14
  -1   4  -2   25.39    3.21
   1   4   2   16.92    3.34
   1   4   2   22.13    2.90
  -1   4  -2   17.71    2.85
  -1   4  -2   20.50    3.19
   1   4   2   18.37    3.04
  -2  -4  -2  154.05   20.59
   2  -4   2  149.96   20.23
  -2   4  -2  161.09   20.24
  -2   4  -2  118.01   20.52
   2   4   2  157.45   20.53
   3  -4   2   65.34    9.12
   3  -4   2   63.00    9.68
  -3  -4  -2   56.46    9.41
  -3   4  -2   77.65    9.17
  -3   4  -2   72.37    9.72
   3   4   2   59.25    9.34
  -3   4  -2   55.31    9.16
  -4  -4  -2   82.28   12.72
   4  -4   2   82.45   12.88
   4  -4   2   77.31   12.28
  -4   4  -2  103.63   12.45
  -4   4  -2   98.33   13.06
   4   4   2   98.47   12.74
  -4   4  -2   72.32   12.23
   5  -4   2   19.84    3.69
   5  -4   2   22.88    5.12
  -5  -4  -2   19.80    4.70
  -5  -4  -2   18.41    4.33
  -5   4  -2   22.69    4.07
  -5   4  -2   15.38    3.67
  -5   4  -2   29.71    5.39
  -6  -4  -2   21.37    4.96
   6  -4   2   17.91    4.28
  -6   4  -2   24.62    5.62
  -6   4  -2   25.40    3.98
   7  -4   2   -1.32    2.73
  -7  -4  -2    2.38    2.73
  -7  -4  -2    1.69    2.92
   7  -4   2    4.43    2.60
  -7   4  -2    2.31    1.83
  -7   4  -2    2.65    3.68
   7   4   2    0.06    2.82
  -7   4  -2    0.15    2.28
  -8  -4  -2    0.40    3.83
   8  -4   2    9.81    4.12
   8  -4   2   11.98    3.99
  -8  -4  -2   18.58    5.76
  -8   4  -2   13.10    3.25
  -8   4  -2   12.15    5.69
   8   4   2    1.30    2.93
  -8   4  -2    2.31    3.41
   9  -4   2   19.03    4.92
  -9  -4  -2   27.47    7.74
   9  -4   2   15.07    6.06
   9  -4   2   23.11    5.84
  -9  -4  -2   17.37    6.69
   9   4   2   17.13    4.35
   9   4   2    9.58    4.83
  -9   4  -2   15.77    3.97
  -9   4  -2   16.70    5.53
 -10  -4  -2   10.49    5.95
  10  -4   2   -4.96    4.18
  10  -4   2    5.81    3.86
 -10  -4  -2   -7.08    5.98
 -10   4  -2   -5.41    4.53
  10   4   2    5.66    4.65
 -10   4  -2    1.52    2.43
 -10   4  -2    3.87    8.36
 -10  -5   2   16.87    3.39
  10  -5  -2    8.70    5.17
 -10  -5   2   15.96    7.32
  10  -5  -2   22.11    7.70
 -10  -5   2   27.87    8.04
  10  -5  -2   32.19    7.00
  10   5  -2   14.93    5.77
 -10   5   2    4.12    6.73
 -10   5   2   31.48    8.61
 -10   5   2   26.35    5.44
   9  -5  -2   15.44    5.07
  -9  -5   2   13.40    2.97
  -9  -5   2   22.30    6.63
   9  -5  -2   16.31    5.65
  -9  -5   2    6.63    5.83
   9  -5  -2   10.57    4.50
   9   5  -2   15.91    3.69
  -9   5   2   18.51    7.69
  -9   5   2   11.65    5.60
  -9   5   2   21.40    5.00
   9   5  -2   12.45    4.78
   8  -5  -2   11.97    3.86
  -8  -5   2   18.05    3.05
  -8  -5   2    3.29    4.91
  -8  -5   2   14.99    4.31
   8  -5  -2   15.91    5.18
   8  -5  -2   16.21    5.31
  -8   5   2   12.81    3.79
  -8   5   2    7.64    4.32
  -8   5   2   17.51    5.75
   8   5  -2   12.70    3.16
   8   5  -2    5.75    3.45
   7  -5  -2    0.32    2.32
  -7  -5   2   -1.10    2.74
   7  -5  -2   -0.75    2.87
  -7  -5   2    0.80    1.57
  -7  -5   2    1.47    2.72
  -7   5   2    2.08    2.10
  -7   5   2    0.34    2.95
   7   5  -2    2.40    1.35
   7   5  -2    1.03    1.78
  -7   5   2   -2.65    2.60
  -6  -5   2   91.12   12.45
  -6  -5   2  106.27   13.59
   6  -5  -2   89.81   13.74
   6  -5  -2   71.01   13.03
   6  -5  -2   92.39   13.29
   6   5  -2   72.64   12.78
  -6   5   2   93.31   13.39
   6   5  -2   92.57   12.63
  -6   5   2   97.42   12.99
  -6   5   2   91.53   13.93
   5  -5  -2   93.94   15.94
  -5  -5   2  116.72   16.12
   5  -5  -2  123.70   16.70
   5  -5  -2  109.47   16.07
  -5  -5   2  106.83   15.44
  -5  -5   2   94.54   16.31
  -5   5   2  112.10   16.13
   5   5  -2  102.38   15.69
   5   5  -2  127.07   15.58
  -5   5   2  128.00   16.91
  -5   5   2  124.91   15.96
   4  -5  -2   19.57    4.59
   4  -5  -2   19.87    3.70
  -4  -5   2   23.90    4.16
  -4  -5   2   20.91    4.43
  -4   5   2   22.96    4.26
  -4   5   2   25.61    5.02
   4   5  -2   17.19    3.07
  -4   5   2   23.70    3.78
   3  -5  -2   88.50   10.50
  -3  -5   2   60.29    9.98
   3  -5  -2   67.21   10.25
  -3  -5   2   85.03   10.69
   3  -5  -2   68.96   10.59
  -3   5   2   53.47   10.37
  -3   5   2   78.94   10.34
  -3   5   2   74.88   10.22
  -2  -5   2  241.49   27.91
   2  -5  -2  187.74   27.66
   2  -5  -2  162.81   27.74
  -2  -5   2  180.41   27.13
  -2   5   2  234.49   28.01
  -2   5   2  186.35   27.62
  -2   5   2  234.23   27.77
   1  -5  -2  178.62   22.89
   1  -5  -2  195.25   22.82
   1  -5  -2  172.25   22.90
  -1   5   2  156.30   22.79
  -1   5   2  134.54   22.53
  -1   5   2  159.72   22.81
   1   5  -2  164.78   22.74
   0  -5  -2  397.63   56.57
   0  -5  -2  386.72   56.69
   0  -5   2  402.32   56.46
   0  -5  -2  451.08   56.55
   0   5  -2  410.03   56.12
   0   5   2  461.40   56.41
   0   5  -2  443.57   56.62
   0   5   2  389.26   56.73
   1  -5   2  199.28   23.78
  -1  -5  -2  161.70   23.64
   1  -5   2  178.06   23.47
  -1  -5  -2  166.52   24.00
   1   5   2  171.94   23.45
  -1   5  -2  175.22   23.62
  -1   5  -2  154.05   23.46
   1   5   2  158.17   23.93
   1   5   2  189.63   23.61
   2  -5   2  165.18   25.97
   2   5   2  189.91   26.01
  -2   5  -2  178.81   25.68
   2   5   2  216.14   25.55
  -3  -5  -2   73.69   10.99
   3  -5   2   80.55   10.67
  -3   5  -2   76.68   10.61
   3   5   2   66.93   11.59
  -4  -5  -2   42.29    7.17
   4  -5   2   42.50    6.54
   4  -5   2   43.41    7.33
  -4  -5  -2   40.54    6.91
   4   5   2   43.55    7.18
  -4   5  -2   40.49    6.59
  -4   5  -2   46.52    6.54
  -4   5  -2   52.66    7.46
  -5  -5  -2   64.79   10.68
   5  -5   2   70.49   10.22
  -5  -5  -2   59.66   10.60
   5   5   2   77.50   10.63
  -5   5  -2   69.77   10.19
  -5   5  -2   64.08   10.09
  -5   5  -2   86.94   11.40
  -6  -5  -2   45.70    7.94
  -6  -5  -2   46.92    8.06
   6  -5   2   32.72    6.99
  -6   5  -2   52.00    7.42
   6   5   2   40.67    7.38
  -6   5  -2   48.48    7.07
  -6   5  -2   61.11    8.52
   7  -5   2   10.08    3.39
  -7  -5  -2    7.15    3.57
   7  -5   2    6.87    4.10
  -7  -5  -2   13.90    4.31
  -7   5  -2   16.28    3.44
   7   5   2    3.59    2.76
  -7   5  -2    6.08    2.92
  -7   5  -2   17.08    5.24
  -8  -5  -2   17.54    5.65
   8  -5   2   15.11    5.05
   8  -5   2   19.96    4.94
  -8  -5  -2   20.95    5.78
   8  -5   2   18.36    4.77
  -8   5  -2    8.44    4.12
   8   5   2    9.09    3.77
  -8   5  -2   14.26    6.61
   8   5   2   16.59    3.97
  -8   5  -2   21.39    4.40
   9  -5   2    1.58    4.30
   9  -5   2    2.74    2.82
  -9  -5  -2   -0.03    5.30
  -9  -5  -2    3.13    4.76
   9  -5   2    3.62    3.93
  -9   5  -2    3.20    2.36
   9   5   2    1.12    3.95
   9   5   2    2.46    2.30
  -9   5  -2    9.40    4.25
  -9   5  -2    1.45    6.02
 -10  -5  -2   11.30    7.64
  10  -5   2   -0.15    4.71
 -10  -5  -2   16.21    7.86
  10  -5   2   10.96    5.15
  10  -5   2   14.08    5.16
 -10   5  -2   12.32    3.94
 -10   5  -2   13.38    9.32
 -10   5  -2    7.57    5.15
  10   5   2   11.21    5.25
  10  -6  -2   15.97    7.56
  10  -6  -2   20.57    6.49
 -10  -6   2   28.67    8.15
  10  -6  -2   14.06    5.52
 -10   6   2   21.67    9.48
 -10   6   2   19.56    5.02
  10   6  -2   13.27    4.93
 -10   6   2    4.05    6.03
   9  -6  -2    2.58    3.99
  -9  -6   2   13.84    2.57
  -9  -6   2   20.81    6.85
   9  -6  -2   11.04    5.65
   9  -6  -2   14.42    4.76
   9   6  -2    0.18    3.48
  -9   6   2   16.99    7.82
  -9   6   2    4.49    4.70
  -9   6   2   14.77    4.24
   9   6  -2   10.11    3.01
  -8  -6   2   32.85    7.95
   8  -6  -2   27.36    6.85
  -8  -6   2   24.26    4.43
   8  -6  -2   23.82    7.14
  -8  -6   2   39.52    7.41
   8  -6  -2   28.78    6.44
   8   6  -2   26.72    4.88
  -8   6   2   33.42    7.98
  -8   6   2   30.70    6.31
   7  -6  -2   36.48    7.66
   7  -6  -2   30.44    7.47
  -7  -6   2   38.99    5.68
  -7  -6   2   42.41    7.99
   7  -6  -2   40.43    8.70
  -7  -6   2   25.55    7.30
  -7   6   2   43.45    8.98
   7   6  -2   37.54    5.79
  -7   6   2   39.05    6.41
  -6  -6   2   60.96    8.39
  -6  -6   2   51.53    9.68
   6  -6  -2   46.03    9.49
   6  -6  -2   42.16    8.95
  -6  -6   2   69.38    9.64
   6  -6  -2   73.26    9.60
  -6   6   2   70.54   10.46
  -6   6   2   42.93    8.98
   6   6  -2   67.83    8.53
  -6   6   2   67.97    9.11
   5  -6  -2   22.66    4.75
  -5  -6   2   15.91    3.32
   5  -6  -2   12.07    3.31
  -5  -6   2   12.13    3.87
   5   6  -2   12.50    2.12
  -5   6   2    7.68    2.61
  -5   6   2    9.90    3.38
   4  -6  -2   52.23    7.25
   4  -6  -2   56.52    7.89
  -4  -6   2   47.05    6.90
  -4  -6   2   47.73    7.42
   4   6  -2   39.13    6.19
  -4   6   2   42.87    7.41
  -4   6   2   46.61    6.94
  -4   6   2   51.93    7.13
   3  -6  -2    8.62    2.63
   3  -6  -2   10.63    2.19
  -3  -6   2    6.92    1.69
  -3  -6   2    6.22    2.51
   3  -6  -2    7.18    2.05
   3   6  -2    7.28    1.99
  -3   6   2    8.74    2.65
  -3   6   2    7.44    2.04
   2  -6  -2  133.76   18.15
  -2  -6   2  120.29   17.89
   2  -6  -2  146.56   17.97
  -2   6   2  115.71   17.79
   2   6  -2  128.55   17.74
  -2   6   2  123.08   18.00
   1  -6  -2  119.30   14.66
   1  -6  -2  103.82   14.75
   1  -6  -2  107.28   14.75
  -1   6   2   92.06   14.67
  -1   6   2  105.65   14.49
  -1   6   2   95.79   14.62
   1   6  -2  106.17   14.64
   0  -6   2   14.06    2.79
   0  -6  -2   21.44    3.95
   0  -6  -2   14.38    2.88
   0  -6  -2   17.21    2.84
   0  -6   2   18.02    2.67
   0   6  -2   18.13    3.59
   0   6   2   22.13    3.97
   0   6   2   15.86    2.75
   0   6   2   17.93    2.76
  -1  -6  -2  104.48   14.94
   1  -6   2  108.84   14.39
  -1  -6  -2   99.97   14.48
   1   6   2   95.12   14.84
   1   6   2  112.52   14.37
  -1   6  -2  102.96   14.43
  -1   6  -2  101.75   14.61
  -2  -6  -2  117.75   14.95
  -2  -6  -2  126.80   15.61
   2  -6   2  106.79   15.12
   2   6   2   87.47   14.52
  -2   6  -2   95.53   14.92
   2   6   2  124.27   14.78
  -2   6  -2  111.82   14.67
  -2   6  -2   85.62   14.82
   3  -6   2   10.15    1.96
   3  -6   2   11.03    2.78
  -3  -6  -2    8.07    2.03
   3   6   2    8.64    1.71
  -3   6  -2    7.31    1.72
  -3   6  -2    4.40    2.21
  -3   6  -2    7.48    2.24
   3   6   2    8.25    2.01
   4  -6   2   59.79    8.19
   4  -6   2   51.34    8.76
  -4  -6  -2   52.69    8.53
  -4   6  -2   60.66    8.14
  -4   6  -2   59.13    8.98
  -4   6  -2   49.51    8.22
   4   6   2   53.14    8.32
  -5  -6  -2   10.55    3.31
   5  -6   2   10.80    3.46
  -5  -6  -2   15.95    4.06
   5  -6   2   13.89    3.13
  -5   6  -2   20.84    4.53
  -5   6  -2   12.83    3.13
  -5   6  -2    8.78    2.51
   5   6   2    9.77    3.01
  -6  -6  -2   51.57    9.04
   6  -6   2   46.20    9.26
  -6  -6  -2   49.04    9.01
   6  -6   2   49.47    8.32
  -6   6  -2   60.41    8.41
  -6   6  -2   67.69    9.92
   6   6   2   57.60    8.61
  -7  -6  -2   54.08    8.98
   7  -6   2   38.87    7.80
  -7  -6  -2   64.04    9.34
   7  -6   2   44.39    9.61
   7   6   2   44.22    8.16
  -7   6  -2   54.48    9.21
  -7   6  -2   53.69    7.84
   8  -6   2   14.34    4.33
  -8  -6  -2   14.45    5.52
  -8  -6  -2   17.98    5.80
   8  -6   2   13.75    4.24
  -8   6  -2   12.57    5.17
  -8   6  -2    6.90    3.94
   8   6   2   14.49    3.48
   8   6   2   15.92    5.01
  -8   6  -2   22.54    4.81
   9  -6   2    6.27    4.24
   9  -6   2    1.64    5.62
  -9  -6  -2   14.84    6.39
   9  -6   2   13.59    4.13
  -9  -6  -2   10.51    5.71
  -9   6  -2    7.22    4.34
   9   6   2    8.07    2.84
   9   6   2    6.41    4.92
  -9   6  -2    5.84    6.72
  -9   6  -2    7.86    3.11
 -10  -6  -2    6.75    8.10
  10  -6   2   12.90    5.16
  10  -6   2   11.84    7.07
 -10  -6  -2   16.73    7.72
  10   6   2    9.25    5.27
 -10   6  -2   11.14    3.92
 -10   6  -2    2.16    5.11
 -10   6  -2   12.94    9.49
  10  -7  -2   13.52    7.93
 -10  -7   2    5.08    6.01
  10  -7  -2   11.50    5.71
  10  -7  -2   10.36    5.40
 -10   7   2    1.45    8.54
 -10   7   2    9.23    5.78
  10   7  -2    7.44    4.45
 -10   7   2   12.38    4.62
  -9  -7   2   16.51    2.84
   9  -7  -2    9.68   11.20
   9  -7  -2   10.79    5.17
  -9  -7   2   17.95    7.48
   9  -7  -2   11.41    4.96
  -9  -7   2   20.02    6.55
   9   7  -2   13.29    3.47
  -9   7   2   38.87    9.72
  -9   7   2   17.01    5.44
  -9   7   2   15.39    4.36
  -8  -7   2   47.52    6.78
   8  -7  -2   53.66    9.69
  -8  -7   2   42.52    9.68
   8  -7  -2   51.74   10.23
  -8  -7   2   57.09    8.96
   8  -7  -2   47.35    8.20
  -8   7   2   57.47   11.20
  -8   7   2   45.47    7.73
   8   7  -2   36.58    7.52
   8   7  -2   42.25    7.04
   7  -7  -2   35.03    6.45
  -7  -7   2   29.42    5.89
   7  -7  -2   20.10    5.59
  -7  -7   2   21.37    4.00
   7  -7  -2   29.14    6.66
  -7  -7   2   17.46    5.66
  -7   7   2   23.76    6.61
   7   7  -2   20.57    4.58
  -7   7   2   46.36    6.84
   7   7  -2   25.81    4.07
  -6  -7   2    5.99    3.66
   6  -7  -2    1.56    2.19
  -6  -7   2    7.44    1.92
   6  -7  -2    6.73    2.97
  -6  -7   2   11.88    3.19
   6  -7  -2   10.83    3.09
   6   7  -2    7.15    1.80
  -6   7   2    2.41    2.06
  -6   7   2   10.96    3.85
  -6   7   2   17.22    3.58
   5  -7  -2   50.57    8.86
  -5  -7   2   61.72    8.94
  -5  -7   2   54.42    9.34
   5   7  -2   60.24    7.91
  -5   7   2   76.10   10.10
  -5   7   2   50.42    8.83
   5   7  -2   57.23    7.92
  -4  -7   2   13.92    4.20
  -4  -7   2   17.90    3.70
   4  -7  -2   21.23    4.87
   4  -7  -2   19.56    4.05
   4  -7  -2   24.71    3.93
  -4   7   2   19.84    4.83
  -4   7   2   20.23    3.62
  -4   7   2   17.45    4.07
   3  -7  -2   39.45    5.90
   3  -7  -2   27.17    5.04
  -3  -7   2   31.10    5.50
   3  -7  -2   39.90    5.43
  -3  -7   2   31.94    4.76
  -3   7   2   27.22    4.98
   3   7  -2   33.74    5.14
  -3   7   2   30.40    5.14
  -3   7   2   32.41    5.60
   2  -7  -2   84.63   10.14
   2  -7  -2   50.56    9.91
  -2  -7   2   70.65   10.07
   2  -7  -2   53.85    9.74
  -2   7   2   79.60   10.22
   2   7  -2   75.64    9.91
  -2   7   2   69.15    9.96
  -1  -7   2   67.91   10.52
   1  -7  -2   82.03   10.44
   1  -7  -2   72.84   10.58
   1  -7  -2   73.76   10.61
   1   7  -2   74.12   10.45
  -1   7   2   64.60   10.39
  -1   7   2   87.83   10.43
  -1   7   2   63.88   10.50
  -1   7   2   66.97   10.51
   0  -7  -2  124.87   17.53
   0  -7  -2  131.26   17.86
   0  -7   2  119.39   17.48
   0  -7  -2  121.28   17.40
   0  -7   2  131.03   17.25
   0   7  -2  135.44   17.65
   0   7   2  131.82   17.37
   0   7   2  109.87   17.67
   1  -7   2   89.02   10.70
  -1  -7  -2   68.07   10.43
   1  -7   2   69.55   10.40
  -1  -7  -2   74.89   10.99
  -1   7  -2   64.86   10.35
  -1   7  -2   63.91   10.39
   1   7   2   71.50   10.95
   1   7   2   74.98   10.38
   1   7   2   88.59   10.37
  -1   7  -2   77.09   10.69
  -2  -7  -2   82.75   12.00
   2  -7   2   94.89   11.77
   2  -7   2   85.04   11.15
  -2  -7  -2   81.07   11.37
   2   7   2   78.94   11.09
   2   7   2   82.52   11.12
  -2   7  -2   73.24   11.41
  -2   7  -2   65.24   11.10
  -3  -7  -2   29.39    5.65
  -3  -7  -2   37.70    5.25
   3  -7   2   34.81    4.85
   3  -7   2   46.80    6.02
  -3   7  -2   25.98    5.15
  -3   7  -2   29.58    5.77
  -3   7  -2   27.39    4.71
   3   7   2   34.19    4.70
   3   7   2   27.86    4.76
   4  -7   2   38.65    5.54
   4  -7   2   37.13    6.25
  -4  -7  -2   37.89    5.98
  -4   7  -2   34.93    6.32
  -4   7  -2   31.09    5.36
  -4   7  -2   39.25    5.82
   4   7   2   32.92    5.55
  -5  -7  -2   27.00    6.17
  -5  -7  -2   20.37    5.15
   5  -7   2   29.04    6.43
   5  -7   2   27.91    4.71
   5   7   2   24.78    4.77
  -5   7  -2   30.29    4.70
  -5   7  -2   40.85    6.27
  -5   7  -2   27.06    5.53
  -6  -7  -2   17.11    4.59
  -6  -7  -2   19.01    5.19
   6  -7   2   25.79    6.39
   6  -7   2   22.27    4.54
   6   7   2   18.71    4.20
  -6   7  -2   10.46    3.30
  -6   7  -2   16.35    5.12
  -6   7  -2   20.76    4.49
   7  -7   2   33.09    6.46
  -7  -7  -2   35.51    7.84
   7  -7   2   46.71    9.02
  -7  -7  -2   31.49    7.53
   7   7   2   36.22    6.80
  -7   7  -2   35.85    6.64
  -7   7  -2   37.17    8.48
  -7   7  -2   47.70    6.63
   8  -7   2    6.18    3.91
  -8  -7  -2   11.72    4.98
   8  -7   2    6.79    3.31
   8  -7   2   -3.56    2.90
  -8  -7  -2    2.93    3.97
  -8   7  -2    6.45    4.31
   8   7   2    6.74    2.28
  -8   7  -2    8.72    3.20
   8   7   2    1.20    3.23
  -8   7  -2    4.82    3.03
   9  -7   2   25.59    6.11
   9  -7   2   17.22    6.65
  -9  -7  -2   38.83    8.45
   9  -7   2   17.70    5.50
  -9  -7  -2   43.73   14.85
  -9   7  -2   13.68    5.66
   9   7   2   23.37    6.14
  -9   7  -2   16.63    4.95
  -9   7  -2   18.42    6.91
   9   7   2   17.44    4.27
  10  -7   2   21.08    8.01
 -10  -7  -2    1.61    7.19
  10  -7   2    6.10    4.65
  10   7   2    7.24    5.67
 -10   7  -2   15.87    4.36
 -10   7  -2   17.85    5.67
 -10   7  -2    4.53    9.18
  10  -8  -2    3.88    5.25
  10  -8  -2    2.92    4.16
  10  -8  -2    8.76    5.21
 -10  -8   2   11.29    6.47
 -10   8   2   -9.56    5.41
 -10   8   2   -7.08    8.74
  10   8  -2   -0.06    3.17
  -9  -8   2   11.40    6.94
  -9  -8   2   11.32    5.04
   9  -8  -2   17.09    5.42
   9  -8  -2    6.99    3.82
   9  -8  -2   12.82    5.16
  -9   8   2   14.42    7.35
   9   8  -2   12.43    2.75
  -9   8   2   14.41    4.47
   9   8  -2   10.93    3.39
  -9   8   2    2.45    4.58
  -8  -8   2   30.33    4.66
   8  -8  -2   35.58    8.22
   8  -8  -2   31.58    6.84
   8  -8  -2   29.77    7.22
  -8  -8   2   27.27    7.51
  -8  -8   2   45.92    7.86
  -8   8   2   31.16    7.94
   8   8  -2   23.65    4.59
  -8   8   2   35.85    6.83
  -7  -8   2   23.19    3.31
  -7  -8   2   16.12    5.25
   7  -8  -2   14.14    4.05
   7  -8  -2   15.80    5.42
   7  -8  -2   15.16    4.65
  -7  -8   2   23.22    4.97
  -7   8   2   18.50    4.50
   7   8  -2   10.70    2.33
  -7   8   2   19.32    6.49
  -7   8   2    7.24    3.57
   6  -8  -2    1.94    2.05
   6  -8  -2    1.05    6.47
  -6  -8   2    1.71    2.43
   6  -8  -2    5.28    2.25
  -6  -8   2   -3.14    2.60
  -6   8   2   -0.61    1.94
  -6   8   2    1.47    2.16
  -6   8   2    1.00    2.02
   5  -8  -2    1.90    1.38
   5  -8  -2   -0.69    1.78
   5  -8  -2    3.26    2.38
  -5  -8   2    0.15    1.52
  -5  -8   2    0.84    2.65
  -5   8   2    0.22    2.24
  -5   8   2    0.76    1.68
  -5   8   2    0.12    1.56
  -4  -8   2    4.43    2.64
   4  -8  -2    5.74    2.33
   4  -8  -2    5.96    2.09
  -4  -8   2    4.88    1.77
   4  -8  -2    9.76    2.94
   4   8  -2    4.15    2.06
  -4   8   2    8.25    2.48
  -4   8   2    5.48    2.04
  -4   8   2    6.92    2.69
  -3  -8   2   46.78    8.91
  -3   8   2   55.84    8.79
   3   8  -2   70.86    8.85
  -3   8   2   66.21    9.30
  -2  -8   2   16.83    2.64
   2  -8  -2   20.64    3.41
   2  -8  -2   24.47    4.51
   2  -8  -2   21.55    3.66
  -2   8   2   21.69    3.63
  -2   8   2   19.11    3.99
   2   8  -2   26.55    4.41
  -2   8   2   25.15    3.59
  -1  -8   2  118.84   16.53
   1  -8  -2  125.28   17.34
   1  -8  -2  112.77   17.20
   1  -8  -2  131.96   17.09
  -1  -8   2  119.52   17.29
   1   8  -2  117.18   17.13
  -1   8   2  105.19   17.21
  -1   8   2  139.81   17.02
  -1   8   2  123.62   17.25
   0  -8  -2   24.84    3.82
   0  -8  -2   19.62    4.52
   0  -8   2   23.69    3.65
   0  -8  -2   23.35    3.95
   0  -8   2   18.94    3.83
   0   8   2   27.94    3.75
   0   8  -2   30.86    5.11
   0   8   2   20.31    3.75
   0   8   2   21.70    4.16
   1  -8   2  138.52   15.94
   1  -8   2  107.42   15.66
  -1  -8  -2  103.00   15.63
  -1  -8  -2  112.24   16.32
   1   8   2  125.53   15.68
  -1   8  -2  110.84   15.56
  -1   8  -2  104.55   15.69
   1   8   2   99.52   16.15
   2  -8   2   20.40    3.39
   2  -8   2   27.88    4.15
  -2  -8  -2   16.16    4.37
  -2  -8  -2   20.73    3.55
  -2   8  -2   23.52    3.78
  -2   8  -2   16.70    3.35
  -2   8  -2   20.30    3.63
   2   8   2   19.78    3.42
   2   8   2   23.37    3.23
  -3  -8  -2   78.25   12.05
  -3  -8  -2   86.55   11.46
   3   8   2   86.76   11.03
  -3   8  -2   77.84   11.60
   3   8   2   75.31   10.94
  -3   8  -2   69.55   11.02
  -3   8  -2   75.23   11.42
   4  -8   2    2.68    2.36
  -4  -8  -2    4.08    1.88
   4  -8   2    4.69    1.66
   4   8   2    2.53    1.42
  -4   8  -2    2.58    1.76
  -4   8  -2    2.81    1.30
  -4   8  -2    1.49    1.55
   4   8   2    3.20    1.35
  -5  -8  -2    8.26    3.97
   5  -8   2    8.25    3.23
   5  -8   2   14.07    3.11
  -5  -8  -2    9.97    3.25
  -5   8  -2   12.65    3.24
  -5   8  -2    4.65    2.12
  -5   8  -2   11.84    3.55
   5   8   2   11.85    2.69
  -6  -8  -2    5.72    2.96
   6  -8   2    7.48    3.46
  -6  -8  -2   12.38    3.77
  -6   8  -2    4.46    2.23
  -6   8  -2   26.10    5.56
  -7  -8  -2   39.14    8.47
   7  -8   2   49.15    9.59
   7  -8   2   36.84    6.92
  -7  -8  -2   41.89    8.43
   7   8   2   44.65    6.47
  -7   8  -2   49.94    8.39
   7   8   2   39.82    7.08
  -7   8  -2   33.52    6.80
  -7   8  -2   41.69    7.03
   8  -8   2   40.89    7.67
  -8  -8  -2   23.72    7.35
   8  -8   2   32.41    8.54
  -8  -8  -2   22.69    7.32
   8  -8   2   30.79    6.48
   8   8   2   20.18    5.94
  -8   8  -2   29.61    8.54
   8   8   2   33.86    5.33
  -8   8  -2   32.25    6.67
   9  -8   2   10.07    3.79
   9  -8   2   10.46    5.06
   9  -8   2   11.71    6.08
  -9  -8  -2   13.19    6.22
  -9  -8  -2    9.27    6.46
   9   8   2    3.65    2.61
  -9   8  -2    7.90    4.47
  -9   8  -2    0.88    5.41
   9   8   2    1.15    4.06
  -9   8  -2    9.39    3.42
  10  -8   2    9.27    4.76
  10  -8   2    2.78    4.37
 -10  -8  -2   -6.80    6.73
  10  -8   2    6.83    5.44
 -10   8  -2    4.23   10.06
 -10   8  -2   10.79    3.45
 -10   8  -2    4.80    5.30
 -10  -9   2   -2.74    6.44
  10  -9  -2    0.34    4.34
  10  -9  -2    4.21    4.96
  10  -9  -2    0.44    7.49
 -10   9   2   12.80    9.61
 -10   9   2    2.46    3.46
   9  -9  -2   47.14   12.43
  -9  -9   2   34.02    8.96
   9  -9  -2   34.67    9.91
   9  -9  -2   29.56    8.08
  -9  -9   2   51.72    9.77
  -9   9   2   47.54   11.58
  -9   9   2   35.96    8.22
  -8  -9   2   -3.52    3.56
   8  -9  -2    4.88    3.51
  -8  -9   2    1.23    4.23
  -8  -9   2    1.02    1.65
   8  -9  -2   -1.58    3.05
   8  -9  -2   -1.56    3.08
  -8   9   2   -1.56    3.36
  -8   9   2    0.03    2.59
  -8   9   2    3.74    5.43
  -7  -9   2   38.21    6.31
   7  -9  -2   39.06    8.40
   7  -9  -2   22.41    6.37
  -7  -9   2   29.44    4.80
  -7  -9   2   14.44    6.28
   7  -9  -2   36.19    6.99
  -7   9   2   33.77    6.77
  -7   9   2   43.01    8.41
  -6  -9   2   38.66    6.51
   6  -9  -2   29.56    7.62
   6  -9  -2   45.85    6.83
   6  -9  -2   30.99    6.87
  -6  -9   2   28.63    7.30
  -6   9   2   37.10    7.15
  -6   9   2   35.71    8.12
  -6   9   2   27.71    7.65
   5  -9  -2   14.67    4.24
   5  -9  -2   15.14    3.46
  -5  -9   2    4.92    3.52
  -5  -9   2    7.24    2.59
   5  -9  -2    8.98    3.00
  -5   9   2   11.97    3.22
  -5   9   2    6.38    3.30
  -5   9   2    2.50    2.10
  -4  -9   2   22.03    5.40
  -4  -9   2   19.76    3.76
   4  -9  -2   27.42    5.62
   4  -9  -2   28.28    4.44
  -4   9   2   19.08    4.35
  -4   9   2   24.90    4.93
   4   9  -2   18.58    4.30
  -4   9   2   20.97    5.02
  -3  -9   2   52.99    6.27
   3  -9  -2   39.43    6.75
  -3  -9   2   39.57    7.03
  -3   9   2   43.22    6.80
  -3   9   2   36.22    6.71
  -3   9   2   34.28    6.95
   3   9  -2   49.81    6.84
   2  -9  -2    7.87    2.51
   2  -9  -2   10.46    2.49
  -2  -9   2    7.12    1.28
  -2   9   2   10.71    2.66
  -2   9   2   14.52    2.80
   2   9  -2   18.97    3.03
   1  -9  -2   48.25    7.98
  -1  -9   2   48.80    8.01
  -1  -9   2   51.81    7.25
   1  -9  -2   52.50    8.01
   1  -9  -2   60.43    7.83
   1   9  -2   61.62   11.36
  -1   9   2   42.39    7.89
  -1   9   2   56.83    7.83
   0  -9   2   13.54    2.57
   0  -9  -2   17.19    4.09
   0  -9  -2   13.34    2.89
   0  -9  -2   12.71    3.03
   0  -9   2   14.53    3.38
   0   9  -2   15.44    3.64
   0   9   2   15.20    2.76
   0   9   2   12.48    3.48
   0   9   2   16.87    3.54
  -1  -9  -2   48.80    7.60
   1  -9   2   47.81    7.68
  -1  -9  -2   51.88    8.38
   1  -9   2   63.97    8.04
   1   9   2   63.12    7.42
   1   9   2   45.15    8.13
  -1   9  -2   47.05    7.47
  -1   9  -2   45.34    7.66
  -1   9  -2   48.84    7.87
   1   9   2   56.10    7.71
  -2  -9  -2   22.55    4.42
  -2  -9  -2   26.76    6.08
   2  -9   2   26.64    4.40
   2  -9   2   38.96    5.71
  -2   9  -2   24.29    4.38
  -2   9  -2   24.50    4.54
  -2   9  -2   30.32    5.60
   2   9   2   31.05    4.50
   2   9   2   31.10    4.09
  -3  -9  -2   49.60    6.42
   3  -9   2   34.27    6.48
  -3  -9  -2   41.96    7.06
   3   9   2   39.56    5.65
  -3   9  -2   38.26    6.30
  -3   9  -2   34.52    5.94
  -4  -9  -2   10.93    2.63
  -4  -9  -2    8.65    3.46
   4  -9   2    8.80    3.31
   4  -9   2   12.71    2.45
   4   9   2    7.63    1.84
  -4   9  -2    7.73    2.12
  -4   9  -2    7.59    2.76
  -4   9  -2    6.95    2.44
   4   9   2    7.47    2.04
   5  -9   2   18.13    5.06
  -5  -9  -2   12.16    4.15
  -5  -9  -2   10.60    3.31
  -5   9  -2   18.68    4.93
  -5   9  -2   11.79    3.52
   5   9   2   14.97    2.83
  -5   9  -2    8.36    2.62
  -6  -9  -2   32.16    6.98
   6  -9   2   43.69    8.60
  -6  -9  -2   42.96    8.27
   6  -9   2   31.99    6.04
   6   9   2   35.88    5.99
  -6   9  -2   38.16    6.41
  -6   9  -2   51.49    8.64
  -6   9  -2   33.39    6.09
  -7  -9  -2   35.49    7.52
   7  -9   2   27.75    6.63
  -7  -9  -2   29.44    7.86
   7  -9   2   50.06    8.40
  -7   9  -2   26.00    7.80
   7   9   2   34.71    5.27
  -7   9  -2   31.22    6.63
   7   9   2   30.82    5.82
   8  -9   2   17.56    5.54
   8  -9   2   18.94    5.22
   8  -9   2   24.90    6.21
  -8  -9  -2   17.58    5.74
  -8  -9  -2   16.81    6.30
  -8   9  -2   16.47    4.74
  -8   9  -2   11.85    6.37
   8   9   2    8.86    3.75
  -9  -9  -2   69.88   12.76
  -9  -9  -2   39.07   11.39
   9  -9   2   63.14   13.11
   9  -9   2   61.69   11.44
   9  -9   2   71.40   12.35
  -9   9  -2   63.49    9.97
  -9   9  -2   66.24   13.94
   9   9   2   54.50    9.35
 -10  -9  -2   12.97    7.70
  10  -9   2   18.39    7.79
  10  -9   2    0.56    7.33
  10  -9   2   10.90    4.90
 -10   9  -2   23.02    9.85
  10   9   2   12.20    5.29
   9 -10  -2   13.08    5.64
  -9 -10   2    6.65    5.08
  -9 -10   2    3.08    6.30
   9 -10  -2    1.96    4.71
  -9  10   2    9.86    8.17
  -9  10   2   -6.71    4.47
  -9  10   2   11.57    3.92
   8 -10  -2   18.56    5.91
   8 -10  -2   14.29    5.31
  -8 -10   2   22.38    3.76
  -8 -10   2   25.15    8.07
  -8 -10   2   27.11    6.01
   8 -10  -2   24.65    7.48
  -8  10   2   11.11    4.80
  -8  10   2   18.19    7.51
   7 -10  -2   21.06    6.83
   7 -10  -2   15.81    5.12
  -7 -10   2   15.49    5.87
  -7 -10   2   23.86    4.02
  -7 -10   2   29.58    5.74
   7 -10  -2   29.81    6.40
  -7  10   2   26.64    6.01
  -7  10   2   26.02    6.85
  -6 -10   2   13.79    3.81
  -6 -10   2    7.87    3.88
   6 -10  -2   30.37    6.15
  -6  10   2   22.55    4.73
  -6  10   2   12.40    4.85
  -5 -10   2   22.73    4.88
   5 -10  -2   26.97    6.35
   5 -10  -2   26.92    5.49
  -5 -10   2   28.31    6.50
   5 -10  -2   28.80    5.60
  -5  10   2   28.35    5.80
  -5  10   2   21.40    5.74
   4 -10  -2   39.36    6.37
   4 -10  -2   52.92    7.47
  -4 -10   2   40.53    6.90
  -4 -10   2   32.67    5.60
   4 -10  -2   38.24    6.23
  -4  10   2   27.37    5.88
  -4  10   2   40.48    6.92
  -4  10   2   40.64    6.19
   4  10  -2   33.08    6.40
  -3 -10   2   23.48    5.15
   3 -10  -2   20.70    4.34
  -3 -10   2   20.21    3.24
   3 -10  -2   30.17    5.45
   3 -10  -2   23.82    4.62
  -3  10   2   18.18    4.57
  -3  10   2   31.97    5.20
  -3  10   2   14.43    4.09
   2 -10  -2    5.40    1.76
  -2 -10   2    5.69    1.08
   2 -10  -2    6.17    2.24
  -2 -10   2    6.76    2.77
   2 -10  -2    4.48    2.22
  -2  10   2    3.36    1.71
   2  10  -2    6.50    2.22
  -2  10   2    5.60    2.22
  -2  10   2    7.90    2.53
   1 -10  -2   79.33   11.88
  -1 -10   2   75.26   11.80
   1 -10  -2   73.93   11.71
   1 -10  -2   88.61   11.57
  -1 -10   2   86.48   10.93
  -1  10   2   85.56   11.58
  -1  10   2   67.02   11.68
   1  10  -2   70.33   11.55
   0 -10   2   23.62    4.71
   0 -10  -2   26.55    5.09
   0 -10  -2   29.78    4.85
   0 -10   2   29.84    4.50
   0 -10  -2   25.01    4.52
   0  10  -2   33.93    5.99
   0  10   2   30.07    4.65
   0  10   2   29.45    5.98
  -1 -10  -2   78.64   11.55
  -1 -10  -2   66.73   10.65
   1 -10   2   70.61   10.79
   1 -10   2   88.83   10.98
  -1  10  -2   65.65   10.78
  -1  10  -2   67.31   10.46
   1  10   2   69.18   11.34
  -1  10  -2   69.06   10.97
   1  10   2   83.53   10.36
   1  10   2   87.13   11.11
  -2 -10  -2    3.72    1.58
   2 -10   2    7.16    1.83
   2 -10   2    8.56    2.48
  -2 -10  -2    7.10    2.96
   2  10   2    4.42    1.06
  -2  10  -2    5.17    2.19
  -2  10  -2    3.08    1.61
   2  10   2    6.53    2.00
  -2  10  -2    5.98    1.81
   3 -10   2    9.31    2.92
  -3 -10  -2    8.87    1.99
  -3 -10  -2    2.70    2.40
  -3  10  -2    4.83    2.03
   3  10   2    4.85    1.06
  -3  10  -2    2.62    1.68
  -3  10  -2    2.87    1.48
   4 -10   2   39.52    5.07
  -4 -10  -2   29.87    6.99
  -4  10  -2   32.73    5.73
   4  10   2   34.03    4.94
   4  10   2   26.63    4.30
  -4  10  -2   28.66    6.10
  -4  10  -2   23.89    4.71
  -5 -10  -2   45.53    8.40
  -5 -10  -2   49.83    7.88
   5 -10   2   41.41    7.06
  -5 -10  -2   41.35    7.93
  -5  10  -2   40.74    6.93
   5  10   2   45.14    6.53
  -5  10  -2   52.05    8.41
  -5  10  -2   47.77    7.45
  -6 -10  -2    9.69    3.65
   6 -10   2   15.11    5.14
   6 -10   2   13.76    3.64
  -6 -10  -2   12.75    4.99
   6  10   2   12.04    2.53
  -6  10  -2   20.16    5.24
  -6  10  -2    4.66    2.58
  -6  10  -2   22.10    4.64
   7 -10   2    4.17    3.81
  -7 -10  -2    3.26    4.01
   7 -10   2    4.47    2.77
  -7 -10  -2    1.16    3.39
   7 -10   2    1.08    2.29
  -7  10  -2   -2.64    2.03
  -7  10  -2    2.63    2.54
  -7  10  -2    1.71    3.19
   7  10   2   -0.13    1.97
   7  10   2    0.12    1.15
   8 -10   2   21.57    5.68
   8 -10   2   23.29    7.68
   8 -10   2   31.74    6.10
  -8 -10  -2   17.57    6.89
  -8 -10  -2   22.40    6.76
   8  10   2    9.46    4.81
  -8  10  -2   19.44    6.78
  -8  10  -2   19.02    5.13
   9 -10   2   24.30    8.07
  -9 -10  -2   20.67    8.60
   9 -10   2   34.82    6.87
   9 -10   2   36.69    7.98
  -9 -10  -2   44.13   10.03
  -9  10  -2   37.81    7.47
   9  10   2   20.41    5.44
  -9  10  -2   16.05    6.16
  -9  10  -2   48.59   11.50
   9 -11  -2   15.23    5.80
   9 -11  -2   18.08    6.38
  -9 -11   2   23.10    6.07
   9 -11  -2   22.16    8.64
  -9  11   2    2.85    5.43
  -9  11   2   19.96   11.36
  -9  11   2   15.10    5.11
  -8 -11   2   30.07    8.78
  -8 -11   2   25.58    4.83
   8 -11  -2   38.67    9.26
   8 -11  -2   40.63    8.30
   8 -11  -2   32.98    7.52
  -8 -11   2   31.92    7.23
  -8  11   2   19.48    8.48
  -7 -11   2   15.29    5.88
   7 -11  -2   15.27    4.62
  -7 -11   2   16.27    4.35
   7 -11  -2   21.10    6.24
   7 -11  -2   16.56    4.81
  -7  11   2    7.67    3.91
  -7  11   2    8.30    4.63
  -7  11   2    9.55    3.81
   6 -11  -2    3.58    3.39
  -6 -11   2   10.05    4.70
   6 -11  -2   23.49    4.87
  -6 -11   2   13.50    3.76
   6 -11  -2   18.83    5.44
  -6  11   2   17.94    4.38
  -6  11   2   10.84    4.20
   5 -11  -2   22.40    5.50
   4 -11  -2   54.57    7.17
   4 -11  -2   41.34    6.79
  -4 -11   2   37.50    6.16
  -4  11   2   38.32    6.70
   4  11  -2   49.25    7.03
  -4  11   2   43.10    7.42
  -4  11   2   31.09    6.61
  -3 -11   2   12.54    2.31
  -3 -11   2   15.16    4.18
   3 -11  -2   11.66    3.21
  -3 -11   2   15.48    4.82
   3 -11  -2   12.88    3.54
   3 -11  -2   17.13    3.84
  -3  11   2    8.85    3.02
   3  11  -2   15.05    3.78
  -3  11   2   18.93    3.91
  -2 -11   2   42.73    7.81
   2 -11  -2   50.94    7.75
   2 -11  -2   51.41    7.99
  -2 -11   2   49.76    6.65
  -2  11   2   40.29    7.53
  -2  11   2   44.94    7.57
   2  11  -2   44.44    7.43
  -2  11   2   54.17    7.56
  -1 -11   2  126.00   15.90
   1 -11  -2  110.87   16.85
   1 -11  -2  118.90   16.79
  -1 -11   2  117.91   16.04
  -1 -11   2  100.95   16.77
   1 -11  -2  134.85   16.58
   1  11  -2  110.72   16.63
  -1  11   2   99.60   16.70
  -1  11   2  112.13   16.50
   0 -11  -2    1.14    1.92
   0 -11  -2    1.52    1.12
   0 -11  -2    2.63    1.49
   0 -11   2    1.21    1.74
   0 -11   2    3.61    1.23
   0  11   2    2.43    1.62
   0  11  -2    1.55    1.79
   0  11   2    0.61    1.81
  -1 -11  -2  110.98   15.17
   1 -11   2  105.77   15.17
  -1 -11  -2  104.21   14.97
  -1 -11  -2   98.24   15.66
   1  11   2  113.09   15.10
  -1  11  -2   95.30   15.09
  -1  11  -2  116.81   15.50
   2 -11   2   63.51    8.23
   2 -11   2   51.27    7.52
  -2 -11  -2   45.88    7.46
  -2 -11  -2   49.69    8.48
  -2  11  -2   51.84    7.59
  -2  11  -2   47.74    7.80
  -2  11  -2   41.45    7.47
  -3 -11  -2    6.96    3.35
   3 -11   2   18.57    3.89
  -3 -11  -2    8.83    2.61
   3 -11   2   13.46    2.67
  -3  11  -2   12.40    3.50
  -3  11  -2   11.66    2.84
   3  11   2   12.83    3.01
  -3  11  -2    8.95    2.83
  -4 -11  -2   46.82    9.85
   4 -11   2   77.87   10.33
  -4 -11  -2   61.03    9.32
   4 -11   2   52.38    8.98
   4  11   2   67.56    8.95
  -4  11  -2   56.75    9.52
  -4  11  -2   63.47    9.46
  -5 -11  -2   14.60    3.89
   5 -11   2   15.89    3.53
   5 -11   2   28.92    5.89
  -5 -11  -2   13.52    4.56
  -5  11  -2    7.62    2.79
  -5  11  -2   26.87    4.90
  -5  11  -2   21.84    4.68
   5  11   2    7.43    2.79
   6 -11   2    5.69    3.85
  -6 -11  -2    2.15    3.90
   6 -11   2    5.87    2.71
  -6 -11  -2    3.31    3.10
   6 -11   2    6.48    3.36
  -6 -11  -2    2.03    2.99
   6  11   2    2.86    0.84
  -6  11  -2    2.70    2.15
  -6  11  -2    4.11    2.72
  -6  11  -2    6.85    3.77
   7 -11   2   11.56    3.64
  -7 -11  -2    9.95    4.85
  -7 -11  -2    9.11    4.06
   7 -11   2   13.96    4.67
   7 -11   2    1.09    3.00
  -7  11  -2    1.27    2.71
   7  11   2    8.46    1.66
  -7  11  -2    9.64    3.54
  -7  11  -2    9.76    5.18
   7  11   2   10.23    1.97
   8 -11   2    0.45    4.15
  -8 -11  -2   -2.86    4.72
  -8 -11  -2    5.66    5.53
   8 -11   2    3.26    3.49
   8 -11   2    3.16    4.09
   8  11   2    3.74    1.74
  -8  11  -2    3.12    2.72
  -8  11  -2   -1.28    2.95
  -8  11  -2   -1.45    5.82
  -9 -11  -2    5.18    5.98
   9 -11   2   -0.94    5.00
   9 -11   2    0.70    6.30
   9 -11   2    8.10    3.98
  -9  11  -2    5.30    3.21
  -9  11  -2    1.18    4.16
   9  11   2    3.79    2.33
  -9  11  -2    6.93    7.83
  -9 -12   2    6.10    5.44
   9 -12  -2   -2.03    5.17
   9 -12  -2    1.76    4.58
   9 -12  -2    3.71    7.51
  -9  12   2   10.18    4.53
  -9  12   2    9.73    8.99
  -9  12   2   -2.88    5.90
  -8 -12   2    7.88    5.67
  -8 -12   2   10.21    2.18
   8 -12  -2    3.03    4.35
  -8 -12   2    6.71    4.26
   8 -12  -2    4.92    4.39
   8 -12  -2    3.90    4.70
  -8  12   2   11.11    4.24
  -8  12   2    4.34    4.24
  -8  12   2   -0.88    4.52
   7 -12  -2    6.03    3.80
  -7 -12   2    9.46    3.50
  -7 -12   2   11.52    4.70
   7 -12  -2    8.42    5.18
   7 -12  -2    8.20    3.89
  -7  12   2    3.83    4.42
  -7  12   2   -0.75    3.42
  -7  12   2    5.38    3.33
  -6 -12   2    3.77    3.98
   6 -12  -2    7.01    4.34
   6 -12  -2    9.24    3.11
   6 -12  -2    0.55    2.67
  -6 -12   2    7.56    3.19
  -6  12   2    0.98    2.73
  -6  12   2    7.84    4.03
  -6  12   2    7.57    3.24
  -5 -12   2   46.85    9.52
  -5 -12   2   66.91    9.67
   5 -12  -2   64.06    9.31
   5 -12  -2   58.14    9.24
   5  12  -2   57.06    8.96
  -5  12   2   46.89    9.30
  -5  12   2   56.73    9.24
   4 -12  -2    6.40    3.29
   4 -12  -2    7.39    2.94
  -4 -12   2    2.54    2.92
   4 -12  -2    6.44    2.49
  -4  12   2    4.42    2.32
  -4  12   2    2.97    2.66
   4  12  -2    3.63    2.34
  -4  12   2    2.21    1.92
   3 -12  -2    3.31    2.38
   3 -12  -2    4.02    2.28
   3 -12  -2    5.10    2.35
  -3 -12   2    6.86    2.01
  -3 -12   2    4.50    2.98
  -3  12   2    1.82    1.90
  -3  12   2    5.09    2.53
  -3  12   2    3.25    1.83
   3  12  -2    5.89    2.56
   2 -12  -2   61.37    9.68
  -2 -12   2   63.79    9.90
   2 -12  -2   64.86    9.27
   2 -12  -2   65.72    9.63
  -2 -12   2   63.66    8.42
   2  12  -2   53.46    9.25
  -2  12   2   66.54    9.36
  -2  12   2   45.17    9.21
  -2  12   2   57.05    9.27
   1 -12  -2   65.85   10.33
   1 -12  -2   71.92    9.86
  -1 -12   2   69.91    9.23
  -1 -12   2   69.21    9.45
  -1 -12   2   61.39   10.24
   1 -12  -2   60.01   10.02
  -1  12   2   59.02   10.15
  -1  12   2   60.82    9.82
   1  12  -2   64.17   10.06
   0 -12   2   18.19    3.34
   0 -12  -2   19.43    4.34
   0 -12   2   22.13    3.72
   0 -12   2   27.85    5.64
   0 -12  -2   19.31    4.10
   0 -12  -2   27.90    5.73
   0  12   2   19.39    4.96
   0  12   2   20.27    4.52
   0  12  -2   20.53    4.90
   1 -12   2   80.23   10.01
  -1 -12  -2   58.37    9.93
  -1 -12  -2   60.16   10.08
   1 -12   2   63.90   10.22
  -1 -12  -2   73.51   11.10
   1 -12   2   83.87   10.46
   1  12   2   63.53   10.10
  -1  12  -2   69.10   10.41
   2 -12   2   67.73    8.94
  -2 -12  -2   59.66    8.75
  -2 -12  -2   56.43    9.78
   2 -12   2   78.70    9.52
   2  12   2   66.61    8.95
  -2  12  -2   42.21    8.86
  -2  12  -2   45.42    8.70
  -2  12  -2   57.44    8.75
   3 -12   2    5.80    1.95
  -3 -12  -2    5.45    3.27
   3 -12   2   11.88    3.51
  -3 -12  -2    2.73    1.92
  -3  12  -2    6.85    2.38
  -3  12  -2    5.48    2.37
  -3  12  -2    6.33    2.63
  -4 -12  -2    2.09    2.80
  -4 -12  -2    2.58    2.20
   4 -12   2    4.92    2.57
   4 -12   2    3.43    1.88
  -4  12  -2    9.55    2.86
   4  12   2    4.62    2.21
  -4  12  -2    2.65    1.83
  -4  12  -2    4.54    2.62
   5 -12   2   30.67    6.54
   5 -12   2   42.14    5.80
   5 -12   2   25.83    4.45
  -5 -12  -2   18.16    5.80
  -5  12  -2   22.02    5.43
  -5  12  -2   22.53    5.42
   5  12   2   11.78    4.11
  -6 -12  -2   -0.09    3.07
  -6 -12  -2    0.80    3.67
   6 -12   2   -0.06    2.78
   6 -12   2    2.92    2.28
   6 -12   2    7.85    3.63
  -6 -12  -2    2.48    3.33
  -6  12  -2   -0.48    2.09
  -6  12  -2    5.43    3.87
  -6  12  -2    4.71    2.91
  -7 -12  -2    8.34    4.94
   7 -12   2    6.26    3.74
   7 -12   2    5.80    4.90
   7 -12   2   -0.65    2.62
  -7 -12  -2   -2.15    3.27
  -7 -12  -2    1.25    3.86
  -7  12  -2   -0.90    2.21
  -7  12  -2   -4.11    2.78
  -7  12  -2    0.24    2.41
  -8 -12  -2    2.35    5.04
   8 -12   2    8.55    4.14
  -8 -12  -2    7.67    4.63
   8 -12   2   12.62    6.74
  -8 -12  -2    6.94    6.17
  -8  12  -2   12.45    4.30
  -8  12  -2    3.24    3.62
   9 -12   2   16.46    6.49
   9 -12   2    9.22    4.17
  -9 -12  -2    5.69    7.52
  -9 -12  -2    5.20    6.06
   9 -12   2   12.15    7.52
  -9  12  -2    4.48    3.24
  -9  12  -2    2.71    4.33
  -9  12  -2    5.29    6.14
  -9 -13   2   23.67    7.20
   9 -13  -2   20.95    8.24
   9 -13  -2   28.61    8.61
  -9  13   2   35.99   12.54
  -8 -13   2    2.25    4.02
   8 -13  -2    3.98    4.49
  -8 -13   2    9.23    2.18
   8 -13  -2    3.80    5.00
   8 -13  -2    5.80    4.06
  -8 -13   2   -0.62    6.48
  -8  13   2   -3.91    4.81
  -8  13   2    3.18    3.36
  -8  13   2   -2.14    4.25
   7 -13  -2   -1.63    3.22
   7 -13  -2    3.52    3.59
   7 -13  -2    2.66    4.79
  -7 -13   2    8.23    6.64
  -7 -13   2    1.56    3.17
  -7  13   2   -1.42    3.21
  -7  13   2    1.09    2.76
  -7  13   2   -0.21    4.79
  -6 -13   2    2.12    2.54
   6 -13  -2    1.16    3.15
  -6 -13   2    5.11    4.43
   6 -13  -2    5.41    2.84
   6 -13  -2    0.13    3.03
  -6  13   2   -2.07    2.44
  -6  13   2    2.16    3.61
  -6  13   2    4.70    2.87
   5 -13  -2    7.78    2.97
   5 -13  -2    4.01    2.98
  -5 -13   2    4.24    3.51
  -5 -13   2    4.51    2.42
   5 -13  -2   10.03    4.35
  -5  13   2    8.24    3.79
  -5  13   2    5.56    2.86
   5  13  -2    5.19    3.22
  -5  13   2    1.73    2.59
  -4 -13   2   77.44   13.21
  -4 -13   2   75.96   13.54
  -4 -13   2   94.79   12.08
   4 -13  -2   91.34   13.01
   4 -13  -2   89.82   12.94
  -4  13   2   65.69   12.58
  -4  13   2   71.61   13.00
  -4  13   2   97.27   13.09
   4  13  -2   97.59   12.93
   3 -13  -2   28.32    5.81
   3 -13  -2   27.74    6.18
   3 -13  -2   32.91    5.28
  -3 -13   2   29.73    6.42
  -3 -13   2   31.45    4.30
  -3  13   2   19.14    5.65
  -3  13   2   16.47    5.24
  -3  13   2   25.04    5.57
   3  13  -2   33.09    6.43
  -2 -13   2   -0.93    2.03
   2 -13  -2    0.84    2.02
   2 -13  -2    5.30    2.41
  -2 -13   2    1.37    1.04
  -2 -13   2    0.74    0.74
   2 -13  -2    1.06    1.11
  -2  13   2    3.21    1.85
   2  13  -2    1.03    2.05
  -2  13   2    2.02    1.61
   1 -13  -2   18.41    3.84
  -1 -13   2   17.68    3.19
   1 -13  -2   19.18    4.64
  -1 -13   2   21.33    5.10
   1 -13  -2   21.15    4.46
  -1 -13   2   15.40    2.81
  -1  13   2   13.43    4.20
  -1  13   2   24.51    4.62
   1  13  -2   12.09    3.82
   0 -13   2   20.88    4.61
   0 -13  -2   19.81    4.25
   0 -13  -2   14.02    3.70
   0 -13   2   15.83    3.19
   0 -13  -2   24.91    5.43
   0 -13   2   22.07    3.95
   0  13   2   20.39    4.61
   0  13  -2   17.16    4.60
   0  13   2   23.33    5.33
   1 -13   2   22.46    4.29
  -1 -13  -2   22.06    5.23
   1 -13   2   13.81    3.70
   1 -13   2   17.98    3.45
  -1 -13  -2   14.19    3.42
  -1 -13  -2   13.84    3.46
  -1  13  -2   22.87    4.80
   1  13   2   16.86    4.00
   2 -13   2    4.61    2.21
  -2 -13  -2    2.01    1.77
  -2 -13  -2    7.89    3.59
   2 -13   2    4.58    2.05
   2 -13   2    6.74    2.07
  -2  13  -2    2.86    1.76
  -2  13  -2    4.74    2.27
   2  13   2    4.34    1.90
  -2  13  -2    5.02    2.64
  -3 -13  -2   23.51    6.65
   3 -13   2   30.46    6.12
  -3 -13  -2   27.87    4.99
   3 -13   2   34.38    4.94
   3 -13   2   22.81    5.27
  -3  13  -2   25.09    5.41
  -3  13  -2   22.89    5.23
  -3  13  -2   29.68    6.14
   3  13   2   26.01    5.50
   4 -13   2   65.95   11.60
  -4 -13  -2   94.48   11.97
  -4 -13  -2   57.40   12.44
   4 -13   2   78.22   11.41
  -4  13  -2   85.32   12.15
  -4  13  -2   85.16   12.11
   5 -13   2   14.55    3.59
  -5 -13  -2    3.21    3.72
  -5 -13  -2    4.53    2.90
   5 -13   2    8.83    3.83
   5 -13   2    3.89    2.62
  -5  13  -2    7.97    3.63
  -5  13  -2    2.73    2.14
   5  13   2    3.42    2.76
  -5  13  -2    4.58    2.41
  -6 -13  -2    6.37    4.37
   6 -13   2    8.01    4.73
   6 -13   2   13.48    4.28
  -6 -13  -2    1.46    3.53
   6 -13   2    2.06    2.40
  -6  13  -2    0.93    2.28
  -6  13  -2    9.59    4.24
  -6  13  -2    6.40    2.90
  -7 -13  -2   -0.25    4.10
   7 -13   2    4.39    3.19
   7 -13   2    2.88    3.07
   7 -13   2   10.94    5.72
  -7 -13  -2    3.16    4.09
  -7  13  -2    4.87    3.74
  -8 -13  -2    8.87    7.54
   8 -13   2   10.55    4.58
  -8 -13  -2    3.61    5.66
  -8 -13  -2   10.77    5.93
   8 -13   2    8.56    6.38
  -8  13  -2    8.83    7.23
  -8  13  -2    3.44    3.61
  -8  13  -2   13.86    4.58
   9 -13   2   -1.90    4.18
   9 -13   2   -4.40    4.72
  -9 -13  -2    2.58    5.86
   8 -14  -2    6.63    6.81
  -8 -14   2    6.34    4.43
  -8 -14   2    4.69    2.21
   8 -14  -2    7.87    5.33
  -8  14   2    5.55    3.68
  -8  14   2    1.52    7.11
  -8  14   2    6.57    4.73
   7 -14  -2    3.13    4.01
  -7 -14   2   13.33    5.93
   7 -14  -2    5.31    5.51
   7 -14  -2    2.32    3.74
  -7 -14   2    2.82    3.63
  -7  14   2    4.26    2.87
  -7  14   2    4.21    3.92
  -7  14   2    7.84    4.59
   6 -14  -2    7.53    4.22
  -6 -14   2    8.49    3.26
   6 -14  -2   14.88    3.98
   6 -14  -2    9.23    3.83
  -6 -14   2    9.65    4.99
  -6  14   2    3.63    3.09
  -6  14   2    3.78    3.27
  -6  14   2    5.69    4.50
   5 -14  -2    5.73    4.19
  -5 -14   2    3.39    2.23
  -5 -14   2    2.09    3.81
   5 -14  -2    2.75    2.88
  -5 -14   2    1.22    3.17
   5 -14  -2    4.88    3.17
  -5  14   2    4.30    2.48
   5  14  -2    3.85    3.21
  -5  14   2    2.51    2.22
  -5  14   2    1.89    2.68
  -4 -14   2    1.89    3.27
   4 -14  -2    6.27    2.88
  -4 -14   2    5.59    1.71
  -4 -14   2   -1.28    2.59
   4 -14  -2    2.96    3.15
   4 -14  -2    1.27    1.45
  -4  14   2   -0.26    2.12
  -4  14   2    3.34    2.77
  -4  14   2    2.32    2.34
   4  14  -2    5.20    2.82
   3 -14  -2    7.01    2.35
  -3 -14   2    4.25    3.08
  -3 -14   2    4.90    1.46
   3 -14  -2    3.97    2.55
   3 -14  -2    8.28    3.15
  -3  14   2    5.03    2.89
  -3  14   2    9.04    2.79
   3  14  -2    3.58    2.82
  -3  14   2    6.83    2.84
  -2 -14   2   17.82    4.23
   2 -14  -2   17.71    4.28
   2 -14  -2    8.10    3.02
  -2 -14   2   15.48    2.50
   2 -14  -2   11.67    3.44
   2  14  -2   12.83    3.85
  -2  14   2    9.01    3.20
  -2  14   2    4.67    3.18
   1 -14  -2   20.22    5.47
  -1 -14   2   21.38    3.58
   1 -14  -2   23.35    4.67
  -1 -14   2   22.94    3.89
  -1 -14   2   26.86    5.82
   1 -14  -2   23.51    5.16
   1  14  -2   22.26    5.49
  -1  14   2   24.74    5.32
  -1  14   2   16.33    5.03
   0 -14  -2   17.55    4.75
   0 -14   2   12.91    2.65
   0 -14   2   10.96    2.97
   0 -14  -2   12.49    3.51
   0 -14  -2   10.25    2.89
   0 -14   2    9.51    3.47
   0  14   2   10.12    3.99
   0  14  -2   13.62    4.09
   0  14   2   13.85    3.73
   1 -14   2   27.38    5.04
  -1 -14  -2   19.23    4.59
  -1 -14  -2   20.36    4.42
   1 -14   2   24.33    5.01
   1 -14   2   22.58    4.09
  -1 -14  -2   23.42    6.08
   1  14   2   29.39    5.52
  -1  14  -2   17.90    5.17
   2 -14   2   21.06    4.46
   2 -14   2   18.88    3.85
  -2 -14  -2   12.20    3.29
  -2 -14  -2   15.97    5.34
   2 -14   2   15.87    3.55
   2  14   2   17.54    4.19
  -2  14  -2   11.41    3.11
  -2  14  -2   17.25    4.23
  -2  14  -2   22.11    5.11
   3 -14   2    7.88    3.12
  -3 -14  -2    8.28    4.08
  -3 -14  -2    8.60    2.65
   3 -14   2   11.00    2.87
   3 -14   2    5.71    2.24
  -3  14  -2    7.97    2.81
  -3  14  -2    6.30    2.77
   3  14   2    6.35    2.90
  -3  14  -2    5.07    2.50
  -4 -14  -2    6.95    3.26
   4 -14   2   21.43    5.28
   4 -14   2   15.83    4.01
  -4 -14  -2    9.11    5.04
   4 -14   2   18.22    3.90
  -4  14  -2   13.46    4.02
   4  14   2   15.87    3.86
  -4  14  -2   12.79    3.92
  -4  14  -2   13.32    3.62
   5 -14   2   16.68    4.27
  -5 -14  -2    9.76    3.60
   5 -14   2    9.22    3.32
   5 -14   2   17.95    5.05
  -5 -14  -2    8.85    4.66
  -5  14  -2   12.34    4.18
   5  14   2    8.24    3.27
  -5  14  -2    9.33    3.77
  -5  14  -2    6.84    2.85
   6 -14   2    7.40    3.05
  -6 -14  -2    3.18    3.62
   6 -14   2    3.15    4.41
  -6 -14  -2    2.85    4.11
  -6 -14  -2    0.28    3.55
   6 -14   2    1.63    2.86
  -6  14  -2    1.52    2.43
  -6  14  -2    2.72    4.14
   7 -14   2    9.21    3.68
  -7 -14  -2    0.51    3.83
  -7 -14  -2    1.34    4.51
   7 -14   2    7.70    5.62
   7 -14   2    4.56    4.16
  -7 -14  -2    1.60    5.24
  -7  14  -2   -1.77    2.78
  -7  14  -2    9.72    4.17
  -7  14  -2    6.40    5.49
  -8 -14  -2   19.19    7.22
  -8 -14  -2    5.13    6.80
   8 -14   2   25.16    8.34
   8 -14   2   15.31    6.37
   8 -14   2   27.18    6.45
  -8  14  -2   26.23    6.45
  -8 -15   2   16.98    3.61
  -8 -15   2   24.19    6.00
   8 -15  -2   12.25    5.17
   8 -15  -2   12.97    8.07
  -8  15   2   13.94    5.26
   7 -15  -2   18.93    5.42
  -7 -15   2    9.30    4.19
  -7 -15   2   10.74    6.87
  -7 -15   2    3.73    5.19
   7 -15  -2   22.09    7.44
   7 -15  -2    5.18    4.44
  -7  15   2    9.27    3.86
  -7  15   2    7.24    5.66
  -7  15   2    0.76    4.18
  -6 -15   2    4.08    4.37
   6 -15  -2    8.95    4.40
   6 -15  -2    6.72    5.02
  -6 -15   2    1.86    2.90
   6 -15  -2    5.77    3.86
  -6 -15   2    3.53    5.27
  -6  15   2    5.10    2.97
  -6  15   2    3.80    3.70
   5 -15  -2    5.19    2.20
  -5 -15   2   -0.04    2.36
   5 -15  -2   -3.47    2.63
  -5 -15   2    5.16    4.47
   5 -15  -2    5.34    3.92
  -5 -15   2    2.67    3.96
   5  15  -2   -1.26    2.94
  -5  15   2   -0.26    3.13
  -5  15   2    3.20    3.17
   4 -15  -2    2.33    2.35
  -4 -15   2    0.51    1.70
   4 -15  -2    2.50    2.55
  -4 -15   2    3.31    3.37
  -4 -15   2    1.50    2.99
   4 -15  -2    3.66    3.32
  -4  15   2    2.25    2.41
  -4  15   2    2.53    2.68
   4  15  -2    1.18    2.85
  -4  15   2   -0.11    2.47
  -3 -15   2   20.47    3.64
   3 -15  -2   25.25    5.24
  -3 -15   2   17.97    5.95
   3 -15  -2   29.60    6.36
  -3  15   2   30.01    6.03
  -3  15   2   20.49    5.45
   3  15  -2   17.18    5.04
   2 -15  -2   34.79    6.64
  -2 -15   2   24.01    4.03
  -2 -15   2   24.96    4.25
   2 -15  -2   28.64    5.53
   2 -15  -2   25.89    5.97
  -2 -15   2   24.41    6.50
   2  15  -2   33.87    6.68
  -2  15   2   22.24    6.37
  -2  15   2   21.93    5.46
   1 -15  -2  100.73   14.92
  -1 -15   2  106.31   13.65
  -1 -15   2   80.28   14.50
   1 -15  -2   93.35   14.19
  -1 -15   2  106.89   13.93
   1 -15  -2   98.69   14.74
   1  15  -2   89.45   14.51
  -1  15   2   94.72   14.44
  -1  15   2   90.02   14.87
   0 -15  -2    1.37    1.89
   0 -15   2    0.51    1.51
   0 -15  -2    0.66    1.60
   0 -15   2    0.91    1.16
   0 -15  -2   -0.41    2.59
   0 -15   2   -1.87    1.75
   0  15   2   -1.31    1.61
   0  15   2    0.94    2.88
   0  15  -2   -3.17    1.65
  -1 -15  -2   79.64   14.28
   1 -15   2  115.80   14.96
  -1 -15  -2   99.34   15.65
   1 -15   2  109.41   14.38
  -1 -15  -2   97.55   14.74
   1 -15   2  101.57   14.86
  -1  15  -2   95.88   15.05
   1  15   2  106.96   14.82
   2 -15   2   16.65    3.46
  -2 -15  -2    9.16    2.93
   2 -15   2   13.63    3.31
  -2 -15  -2   12.51    4.62
  -2 -15  -2    8.74    3.02
   2 -15   2   23.26    4.65
  -2  15  -2   17.36    4.53
   2  15   2   22.81    4.78
  -2  15  -2    8.31    3.21
   3 -15   2   13.52    3.26
  -3 -15  -2   13.39    5.04
  -3 -15  -2   10.73    2.96
   3 -15   2    7.68    2.72
   3 -15   2   14.68    4.02
   3  15   2   14.26    3.64
  -3  15  -2    8.76    3.09
  -3  15  -2   11.95    3.97
  -3  15  -2   10.59    3.12
  -4 -15  -2    4.82    2.54
   4 -15   2    3.87    2.38
   4 -15   2    1.73    2.18
  -4 -15  -2    5.42    3.90
   4 -15   2   -1.15    2.96
  -4  15  -2    0.54    2.43
  -4  15  -2    3.04    2.79
   4  15   2    3.53    2.83
  -4  15  -2    2.13    1.79
   5 -15   2    3.05    2.68
  -5 -15  -2   -0.11    2.90
   5 -15   2   13.22    4.54
  -5  15  -2    3.78    2.45
   5  15   2    5.56    3.14
  -5  15  -2    9.04    3.76
   6 -15   2    3.51    2.91
   6 -15   2    4.14    4.75
   6 -15   2    9.76    4.07
  -6 -15  -2    3.70    4.12
  -6 -15  -2   -0.47    3.66
  -6  15  -2    1.91    2.68
  -6  15  -2    1.62    4.19
  -6  15  -2    1.49    2.56
   7 -15   2    8.45    4.70
  -7 -15  -2   -2.54    4.74
   7 -15   2    7.16    3.92
  -7 -15  -2    3.78    6.03
   7 -15   2    6.59    5.51
  -7 -15  -2    0.20    5.06
  -7  15  -2    4.83    3.23
  -7  15  -2    0.13    5.76
  -7  15  -2    8.37    4.18
   8 -15   2   39.85   12.92
  -8 -15  -2   37.83    9.78
   8 -15   2   31.14    9.71
   8 -15   2   26.35    7.00
  -8  15  -2   16.72    5.96
  -7 -16   2    5.41    3.82
   7 -16  -2    2.70    5.88
   7 -16  -2    7.17    4.97
  -7 -16   2   -0.22    5.13
   7 -16  -2    6.45    6.04
  -7  16   2    4.40    3.70
  -7  16   2   -0.36    4.33
  -6 -16   2    3.28    3.02
   6 -16  -2    8.42    4.13
  -6 -16   2    0.51    4.56
  -6 -16   2    1.93    5.61
   6 -16  -2   13.84    4.69
   6 -16  -2    3.20    5.44
  -6  16   2    3.19    3.70
  -6  16   2    4.63    3.05
  -6  16   2    6.41    4.87
  -5 -16   2   10.68    5.46
   5 -16  -2   10.20    4.91
   5 -16  -2   18.07    4.37
   5 -16  -2    2.28    3.67
  -5 -16   2    6.11    2.61
  -5  16   2   11.89    4.04
  -5  16   2    6.20    3.65
  -5  16   2    3.40    3.90
   5  16  -2    5.16    3.83
   4 -16  -2   16.31    4.11
  -4 -16   2   17.49    5.54
  -4 -16   2    7.02    2.41
   4 -16  -2   13.83    4.19
   4 -16  -2   15.40    4.93
  -4 -16   2    5.93    4.55
   4  16  -2   10.14    3.65
  -4  16   2   11.19    3.99
  -4  16   2    7.90    3.60
  -3 -16   2   20.84    5.27
   3 -16  -2   19.10    4.25
  -3 -16   2   10.32    2.59
   3 -16  -2   14.87    4.85
   3 -16  -2   13.96    4.24
  -3 -16   2    9.51    2.53
   3  16  -2   13.44    4.33
  -3  16   2   20.87    4.78
  -3  16   2    9.50    4.30
   2 -16  -2   15.08    4.75
  -2 -16   2   13.47    2.94
  -2 -16   2   21.97    5.68
   2 -16  -2   20.47    4.18
   2 -16  -2   15.45    4.60
  -2 -16   2   20.82    3.40
  -2  16   2    9.46    4.23
   2  16  -2   18.63    4.72
  -2  16   2   12.02    3.95
  -1 -16   2    9.34    3.94
   1 -16  -2   15.72    4.85
   1 -16  -2    9.81    3.10
   1 -16  -2    8.95    3.78
  -1 -16   2   12.43    2.94
  -1 -16   2   10.06    2.42
  -1  16   2   10.15    3.58
  -1  16   2    7.99    3.88
   1  16  -2    9.96    4.02
   0 -16  -2   19.79    6.05
   0 -16   2   20.26    4.24
   0 -16  -2   17.59    4.16
   0 -16  -2   15.55    4.43
   0 -16   2   20.42    5.07
   0 -16   2   19.06    3.75
   0  16  -2   14.48    4.80
   0  16   2   21.37    5.09
  -1 -16  -2    9.69    2.89
   1 -16   2   10.21    3.17
   1 -16   2   10.83    3.25
  -1 -16  -2    9.59    4.40
  -1 -16  -2    9.03    2.92
   1 -16   2   11.63    2.78
   1  16   2   10.03    3.58
  -1  16  -2    4.35    3.24
  -2 -16  -2   17.04    4.04
   2 -16   2   17.27    4.32
  -2 -16  -2   11.17    3.60
   2 -16   2   27.86    5.41
  -2 -16  -2   18.49    5.82
   2 -16   2   21.51    4.17
  -2  16  -2   13.56    4.42
   2  16   2   17.88    4.52
   3 -16   2   21.06    4.82
   3 -16   2   15.84    3.66
  -3 -16  -2   10.58    3.35
   3 -16   2   12.00    3.35
  -3 -16  -2    7.68    4.67
  -3  16  -2    8.84    3.81
   3  16   2   16.30    4.13
  -3  16  -2   10.65    3.73
  -3  16  -2    9.25    3.07
   4 -16   2    3.05    2.36
  -4 -16  -2    3.58    2.52
   4 -16   2    2.63    2.34
  -4 -16  -2   -0.01    3.71
   4 -16   2   10.66    3.86
  -4  16  -2    6.88    3.35
  -4  16  -2    4.60    2.73
   4  16   2    6.27    3.07
   5 -16   2   16.21    4.56
  -5 -16  -2   12.37    5.88
   5 -16   2   17.03    4.48
   5 -16   2   26.19    6.32
  -5 -16  -2    9.59    5.22
  -5  16  -2   14.81    4.44
   5  16   2   15.63    4.37
  -5  16  -2   19.87    5.15
  -5  16  -2    8.59    3.81
   6 -16   2    3.33    3.40
  -6 -16  -2    0.56    5.09
   6 -16   2    4.18    3.75
   6 -16   2   12.33    5.21
  -6 -16  -2    1.76    5.03
  -6 -16  -2    0.13    5.22
  -6  16  -2    1.17    2.89
  -6  16  -2    7.02    4.47
  -6  16  -2   -4.38    4.56
  -7 -16  -2   -1.90    5.16
   7 -16   2    0.22    4.25
  -7 -16  -2   -2.55    4.94
   7 -16   2   -1.62    3.68
   7 -16   2   -3.74    4.20
  -7  16  -2    2.16    3.17
  -7  16  -2    1.22    3.33
  -7 -17   2    5.72    3.98
   7 -17  -2    2.32    3.89
   7 -17  -2    3.20    6.08
  -7  17   2    4.46    3.60
  -6 -17   2    6.29    6.73
   6 -17  -2    8.05    4.53
  -6 -17   2   -0.84    4.90
   6 -17  -2   11.85   12.13
   6 -17  -2    3.25    4.57
  -6 -17   2    5.16    3.13
  -6  17   2    3.82    2.99
  -6  17   2   -1.38    4.15
   5 -17  -2    2.56    3.88
   5 -17  -2    1.04    3.12
  -5 -17   2    1.00    4.70
  -5 -17   2    3.80    2.47
   5 -17  -2    5.39    3.23
  -5 -17   2    0.36    4.18
  -5  17   2   -1.18    3.40
  -5  17   2    3.51    3.97
   5  17  -2    3.90    4.09
  -5  17   2    0.66    2.43
   4 -17  -2   31.36    6.08
  -4 -17   2   16.26    5.76
  -4 -17   2   28.10    7.03
   4 -17  -2   22.22    6.15
  -4 -17   2   10.68    3.14
   4 -17  -2   23.45    5.14
  -4  17   2   11.85    4.57
  -4  17   2    9.49    4.12
   4  17  -2   17.76    5.23
  -4  17   2   19.88    5.21
  -3 -17   2   27.61    4.20
   3 -17  -2   19.87    5.75
  -3 -17   2   26.36    4.20
  -3 -17   2   15.91    6.07
   3 -17  -2   19.36    5.38
   3 -17  -2   19.90    5.14
   3  17  -2   30.76    6.77
  -3  17   2   21.96    5.93
  -2 -17   2   44.72    6.86
  -2 -17   2   37.58    9.11
  -2 -17   2   44.35    7.10
   2 -17  -2   59.65    8.04
   2 -17  -2   52.38    8.69
   2 -17  -2   49.83    8.38
  -2  17   2   36.86    8.32
  -2  17   2   33.21    8.50
   2  17  -2   50.71    8.18
   1 -17  -2   66.11   11.17
  -1 -17   2   68.85   10.02
  -1 -17   2   84.89   10.17
  -1 -17   2   60.13   10.82
   1 -17  -2   70.30   11.01
   1 -17  -2   60.69   10.26
   1  17  -2   52.78   10.31
  -1  17   2   54.73   10.71
  -1  17   2   66.07   10.54
   0 -17   2    2.78    1.58
   0 -17  -2   -0.64    2.86
   0 -17   2    4.06    3.04
   0 -17   2    3.62    2.31
   0 -17  -2    2.11    2.52
   0 -17  -2    3.73    2.18
   0  17   2    2.75    2.49
   0  17  -2    0.70    2.26
   1 -17   2   77.85   11.30
   1 -17   2   75.20   11.31
  -1 -17  -2   63.68   11.95
  -1 -17  -2   80.16   11.27
  -1 -17  -2   65.15   10.69
   1 -17   2   79.92   10.78
   1  17   2   64.20   11.02
  -1  17  -2   57.27   11.25
   2 -17   2   46.66    7.30
  -2 -17  -2   32.09    8.88
  -2 -17  -2   45.67    7.42
   2 -17   2   56.37    8.00
   2 -17   2   41.05    7.41
  -2 -17  -2   34.64    7.04
   2  17   2   52.42    7.76
  -2  17  -2   42.21    8.82
  -3 -17  -2   14.40    4.42
  -3 -17  -2   18.19    4.75
   3 -17   2   21.56    4.95
   3 -17   2   33.00    6.53
  -3 -17  -2   25.50    7.41
   3 -17   2   31.73    5.08
   3  17   2   25.13    5.65
  -3  17  -2   24.09    5.49
   4 -17   2   13.09    4.50
  -4 -17  -2    2.07    4.93
   4 -17   2   14.86    3.76
   4 -17   2    8.45    3.24
  -4  17  -2    4.39    3.49
  -4  17  -2    3.77    2.80
   4  17   2    7.95    3.59
  -4  17  -2    4.12    3.27
   5 -17   2    2.86    3.15
  -5 -17  -2    0.53    4.19
   5 -17   2   -3.37    2.56
   5 -17   2    2.20    6.98
  -5 -17  -2    2.91    3.52
  -5  17  -2    1.58    3.67
   5  17   2    3.57    3.85
  -5  17  -2   -0.65    2.05
   6 -17   2   -1.11    3.49
   6 -17   2    0.96    3.54
  -6 -17  -2    9.99    4.44
   6 -17   2    8.34    5.21
  -6 -17  -2   -3.39    5.02
  -6 -17  -2    1.55    5.72
   6  17   2    4.62    4.89
  -6  17  -2    1.75    2.85
  -6  17  -2    6.68    3.41
   7 -17   2    3.08    5.93
   7 -17   2    2.97    4.19
   7 -17   2    3.30    5.01
  -7 -17  -2   -6.73    4.94
  -7  17  -2   -2.45    2.57
   6 -18  -2    2.88    6.95
   6 -18  -2    4.11    5.94
  -6 -18   2    9.97    3.51
  -6 -18   2   -2.03    5.20
   6 -18  -2   13.75    4.72
  -6  18   2    3.05    4.46
  -6  18   2    6.67    3.77
   5 -18  -2    0.41    3.99
   5 -18  -2    3.18    3.75
   5 -18  -2   -2.39    4.13
  -5 -18   2    1.54    4.90
  -5 -18   2    1.61    5.13
  -5 -18   2   -0.50    2.39
  -5  18   2    5.29    3.98
   5  18  -2   -1.70    3.47
  -5  18   2   -1.75    2.42
   4 -18  -2    0.67    4.96
  -4 -18   2   -1.88    4.31
  -4 -18   2   -0.04    4.37
   4 -18  -2    8.97    3.90
  -4 -18   2    1.14    1.79
  -4 -18   2    2.31    2.08
   4  18  -2    4.89    3.62
  -4  18   2    4.48    3.03
  -4  18   2    5.60    3.89
   3 -18  -2   10.20    4.01
  -3 -18   2    7.40    4.44
   3 -18  -2   13.10    3.95
  -3 -18   2    9.34    2.51
  -3 -18   2   10.53    2.54
   3 -18  -2   10.56    4.18
   3  18  -2   12.21    4.19
  -3  18   2    7.57    3.43
  -3  18   2    9.13    4.58
   2 -18  -2   43.14    8.62
  -2 -18   2   37.87    6.28
  -2 -18   2   46.61    6.70
   2 -18  -2   48.42    7.45
  -2 -18   2   39.62    8.87
   2 -18  -2   38.98    8.41
   2  18  -2   36.83    8.20
  -2  18   2   28.68    7.96
   1 -18  -2   14.83    4.74
  -1 -18   2   13.25    3.11
   1 -18  -2   12.41    3.79
  -1 -18   2   16.40    3.76
  -1 -18   2   15.99    5.31
   1 -18  -2   15.72    5.37
   1  18  -2   14.41    4.79
  -1  18   2   15.27    4.78
  -1  18   2   13.15    5.00
   0 -18   2   10.08    2.90
   0 -18   2   15.78    3.77
   0 -18   2   13.07    4.79
   0 -18  -2   12.11    5.28
   0 -18  -2   13.26    3.65
   0 -18  -2   14.70    4.38
   0  18  -2   11.48    4.28
   0  18   2   12.10    4.09
  -1 -18  -2   12.88    3.86
  -1 -18  -2   13.67    4.19
   1 -18   2   14.86    3.47
  -1 -18  -2   23.05    6.41
   1 -18   2   15.83    4.37
   1 -18   2   19.35    4.45
  -1  18  -2   13.59    4.59
   1  18   2   17.71    5.02
   2 -18   2   55.90    8.42
  -2 -18  -2   50.74    7.67
   2 -18   2   46.01    7.65
   2 -18   2   46.97    7.38
  -2 -18  -2   34.60    7.26
  -2 -18  -2   33.62    9.17
  -2  18  -2   38.78    8.64
   2  18   2   40.01    8.61
   3 -18   2   15.58    4.00
  -3 -18  -2   10.61    5.41
   3 -18   2    8.05    3.66
   3 -18   2   17.43    7.62
   3  18   2   12.08    3.84
  -3  18  -2   16.20    4.96
   4 -18   2    0.04    3.50
   4 -18   2    5.95    2.95
  -4 -18  -2    0.67    2.86
   4 -18   2    0.26    2.70
  -4 -18  -2   -0.88    4.52
  -4  18  -2    4.21    3.04
   4  18   2    2.07    3.19
  -4  18  -2    1.44    2.47
  -4  18  -2   -5.84    4.44
   5 -18   2    2.56    4.07
   5 -18   2    8.48    6.87
  -5 -18  -2    1.98    3.68
   5 -18   2   -2.44    2.95
  -5 -18  -2   -3.56    4.58
  -5  18  -2   -1.34    3.12
   5  18   2    1.53    3.66
  -5  18  -2    2.46    2.76
   6 -18   2   11.53    5.78
   6 -18   2    9.71    4.92
   6 -18   2    5.09    4.33
  -6 -18  -2    3.11    4.63
  -6 -18  -2    1.94    6.55
   6  18   2    5.05    4.51
  -6  18  -2    8.03    4.04
  -6  18  -2    2.45    3.74
  -5 -19   2    2.82    6.13
  -5 -19   2    2.66    5.76
   5 -19  -2   11.24    4.70
   5 -19  -2    4.99    5.34
   5 -19  -2    0.26    8.35
  -5 -19   2    6.44    2.87
  -5  19   2    8.44    4.67
  -5  19   2    1.69    2.74
   5  19  -2    5.27    4.39
  -4 -19   2    9.05    5.28
   4 -19  -2   -0.59    3.91
  -4 -19   2    0.91    2.07
  -4 -19   2    1.06    1.56
   4 -19  -2   -3.64    3.37
   4 -19  -2    4.78    4.22
   4  19  -2    3.29    3.77
  -4  19   2   -1.03    3.74
  -4  19   2    0.50    2.76
   3 -19  -2    7.06    3.56
  -3 -19   2    3.94    2.06
   3 -19  -2    4.59    3.86
   3 -19  -2    1.94    2.71
   3  19  -2    4.14    3.48
  -3  19   2    1.93    4.00
  -3  19   2   -0.20    2.22
   2 -19  -2   17.91    5.55
  -2 -19   2    8.71    2.55
   2 -19  -2   15.59    4.64
  -2 -19   2   14.87    4.56
   2 -19  -2    9.59    3.84
  -2  19   2   17.08    4.77
   2  19  -2   13.19    4.64
  -2  19   2   12.61    5.41
  -1 -19   2   36.25    6.42
   1 -19  -2   28.22    6.30
   1 -19  -2   39.15    8.32
  -1 -19   2   42.57    8.53
  -1 -19   2   31.12    5.55
   1  19  -2   33.70    7.77
  -1  19   2   33.74    7.78
   0 -19  -2    9.74    5.25
   0 -19   2   14.08    5.09
   0 -19  -2   20.59    4.63
   0  19   2   17.97    5.14
  -1 -19  -2   40.08    9.99
  -1 -19  -2   45.64    9.33
  -1 -19  -2   35.04    6.99
   1 -19   2   35.18    7.73
   1 -19   2   36.03    6.38
   1  19   2   33.42    7.71
  -1  19  -2   38.31    8.72
  -2 -19  -2    3.96    2.75
   2 -19   2    5.02    2.41
  -2 -19  -2    4.92    2.59
  -2 -19  -2    4.17    4.39
   2 -19   2   10.46    3.81
   2 -19   2    1.79    3.03
   2  19   2   11.26    4.03
  -2  19  -2    7.79    3.45
   3 -19   2    5.20    2.76
   3 -19   2   11.08    3.87
  -3 -19  -2    3.97    4.81
  -3 -19  -2    3.72    2.76
   3 -19   2    4.88    2.99
  -3 -19  -2    3.24    2.95
   3  19   2    2.23    3.24
  -3  19  -2    0.78    2.95
   4 -19   2    0.09    3.05
   4 -19   2    1.44    3.63
   4 -19   2    3.36    2.77
  -4 -19  -2   -0.59    5.31
  -4 -19  -2   -0.14    2.49
  -4 -19  -2    1.71    3.25
  -4  19  -2   -2.13    2.49
   4  19   2   -0.83    3.27
  -4  19  -2    2.12    3.32
  -5 -19  -2    1.82    5.93
   5 -19   2    3.17    4.19
   5 -19   2    6.67    3.83
  -5 -19  -2    7.89    4.25
   5 -19   2    4.85    3.91
  -5  19  -2    2.36    2.56
   5  19   2    6.65    4.33
  -5  19  -2    2.00    3.72
   5 -20  -2    7.98    3.79
  -5 -20   2    6.57    3.17
   5 -20  -2    2.39    5.55
  -4 -20   2   -4.21    5.58
   4 -20  -2    4.92    4.30
   4 -20  -2   -0.25    3.64
  -4 -20   2    2.09    1.84
  -4 -20   2    0.08    2.43
   4 -20  -2    7.77    4.79
  -4 -20   2    4.27    5.36
  -4  20   2    4.31    3.44
   4  20  -2    6.46    3.95
  -4  20   2    6.37    4.81
   3 -20  -2   12.77    4.31
  -3 -20   2    8.02    5.09
  -3 -20   2   12.30    3.12
  -3 -20   2   16.99    3.57
   3 -20  -2   13.66    5.32
  -3  20   2    5.93    5.28
   3  20  -2   16.36    5.40
  -3  20   2   13.53    4.61
  -2 -20   2    0.25    4.13
   2 -20  -2    4.60    4.67
   2 -20  -2   -0.37    3.00
  -2 -20   2    2.69    1.90
  -2 -20   2    2.89    2.17
   2 -20  -2    0.72    3.25
  -2  20   2    0.70    2.82
  -2  20   2   -2.41    4.10
  -1 -20   2   14.86    3.58
  -1 -20   2   11.07    5.10
  -1 -20   2   18.53    4.31
   1 -20  -2   13.22    4.03
   1 -20  -2   20.09    5.63
   1 -20  -2   19.88    7.20
   1  20  -2   13.91    5.24
  -1  20   2   16.07    5.16
   0 -20   2   15.36    3.65
   0 -20  -2   16.23    4.49
   0 -20   2   19.01    4.56
   0 -20   2   18.38    5.79
   0 -20  -2   15.34    4.82
   0  20   2   13.16    4.95
   0  20  -2   15.55    5.62
   1 -20   2    9.34    4.26
  -1 -20  -2   14.18    4.39
  -1 -20  -2   16.63    5.97
  -1 -20  -2   10.67    3.69
   1 -20   2   18.80    4.70
   1 -20   2   15.03    3.81
  -1  20  -2   11.67    4.77
   1  20   2   14.15    5.09
   2 -20   2    2.19    3.27
  -2 -20  -2    0.29    4.60
   2 -20   2   -0.06    2.23
  -2 -20  -2    2.39    2.70
  -2 -20  -2    1.15    2.78
   2 -20   2    2.77    3.02
  -2  20  -2    1.69    3.04
   2  20   2    6.21    3.78
  -3 -20  -2   11.07    3.72
  -3 -20  -2   12.43    4.27
  -3 -20  -2    7.43    5.86
   3 -20   2   12.82    4.22
   3 -20   2   11.30    3.88
   3 -20   2   20.08    5.25
  -3  20  -2    8.62    3.88
   3  20   2   13.78    4.28
  -4 -20  -2    8.93    3.54
   4 -20   2    3.34    4.48
  -4 -20  -2   12.77    4.00
   4 -20   2    5.42    4.21
   4 -20   2    8.28    4.25
  -4 -20  -2    8.26    5.78
  -4  20  -2    4.25    3.34
  -4  20  -2   11.10    4.75
   4  20   2    6.18    4.31
   5 -20   2    1.70    4.78
   3 -21  -2    8.22    4.85
   3 -21  -2   14.79    5.17
  -3 -21   2    8.60    5.41
   3 -21  -2    6.64    3.83
  -3 -21   2    7.03    2.90
  -3 -21   2    5.57    5.51
  -3 -21   2    8.84    2.65
   3  21  -2    2.54    3.12
  -3  21   2    4.24    5.52
  -3  21   2    5.41    2.86
  -2 -21   2    3.53    2.40
   2 -21  -2    2.80    4.36
  -2 -21   2    3.47    4.87
  -2 -21   2    4.44    2.56
   2 -21  -2    3.15    3.49
   2 -21  -2    4.46    4.01
  -2  21   2    6.77    4.98
   2  21  -2    9.19    3.98
  -2  21   2    4.99    3.73
   1 -21  -2    6.25    3.46
   1 -21  -2   11.60    5.15
  -1 -21   2   19.40    4.16
   1 -21  -2   10.39    4.58
  -1 -21   2   14.11    5.98
  -1 -21   2   11.25    3.11
   1  21  -2   15.13    5.09
  -1  21   2   10.32    4.05
   0 -21  -2   19.88    6.47
   0 -21   2   19.85    4.90
   0 -21   2   12.17    5.66
   0 -21  -2   15.99    5.27
   0 -21   2   15.23    4.20
   0 -21  -2   27.07    5.46
   0  21  -2   14.13    5.50
   0  21   2   21.03    5.96
  -1 -21  -2   10.42    5.78
   1 -21   2   15.59    4.72
   1 -21   2   13.46    3.96
  -1 -21  -2   11.89    4.41
   1 -21   2   22.12    5.06
  -1 -21  -2    8.92    4.63
  -1  21  -2   12.80    5.14
   1  21   2   11.34    4.44
   2 -21   2   12.37    3.69
   2 -21   2   12.19    4.72
   2 -21   2   13.94    4.87
  -2 -21  -2   13.61    4.12
  -2 -21  -2   11.48    4.47
  -2 -21  -2    7.05    5.71
  -2  21  -2   10.74    4.97
   2  21   2   15.32    6.97
  -3 -21  -2    8.75    4.31
  -3 -21  -2   11.45    3.81
  -3 -21  -2    6.60    6.28
   3 -21   2   14.83    5.29
   3 -21   2    8.19    4.01
   3 -21   2   18.07    4.88
   3  21   2   11.42    4.66
  -3  21  -2    7.33    3.95
  -2 -22   2   11.67    3.68
   2 -22  -2   16.20    5.39
  -2 -22   2   15.74    3.90
   2 -22  -2   12.01    4.73
   1 -22  -2    4.92    4.25
   1 -22  -2    0.37    3.15
  -1 -22   2    0.20    2.72
  -1 -22   2    1.28    2.23
   1  22  -2    3.35    3.75
  -1  22   2    1.89    2.90
   0 -22  -2    7.99    3.85
   0 -22   2    7.80    3.55
   0 -22  -2    5.96    4.14
   0 -22  -2   14.76    5.88
   0 -22   2    8.13    3.06
   0  22   2    1.77    2.80
   0  22  -2    6.32    4.35
   1 -22   2    0.53    2.99
  -1 -22  -2    2.77    3.28
  -1 -22  -2    1.96    3.14
   1 -22   2    3.18    4.32
  -1  22  -2   -1.07    3.13
   1  22   2   -0.70    2.83
   2 -22   2   20.22    5.88
   2 -22   2   13.18    4.64
  -2 -22  -2   17.66    4.68
 -11   0   3    9.77   10.53
 -11   0   3    6.56    3.44
 -10   0   3    2.94    5.56
  10   0  -3    5.36    5.01
  10   0  -3    3.93    3.83
  10   0  -3    6.27    3.95
 -10   0   3   16.98    7.54
 -10   0   3    9.87    3.18
  -9   0   3    7.04    4.75
  -9   0   3   11.27    5.80
   9   0  -3    7.85    4.26
   9   0  -3    5.05    3.21
  -9   0   3    6.64    2.87
  -8   0   3   17.26    5.23
   8   0  -3   17.91    5.56
   8   0  -3   20.79    4.71
  -8   0   3   26.02    4.56
  -8   0   3    7.23    4.54
   7   0  -3   28.30    6.66
  -7   0   3   33.55    5.72
   7   0  -3   27.65    5.68
  -7   0   3   28.59    6.88
   6   0  -3    3.61    1.97
  -6   0   3    0.80    1.85
  -6   0   3    1.22    2.33
   6   0  -3    7.15    1.98
  -5   0   3   65.08   10.34
   5   0  -3   61.30    9.66
  -5   0   3   71.13    9.56
  -5   0   3   66.78   10.08
   4   0  -3  162.10   21.58
   4   0  -3  143.52   21.92
  -4   0   3  159.94   21.39
  -4   0   3  148.65   21.76
  -4   0   3  161.62   21.94
  -3   0   3   34.91    6.22
   3   0  -3   36.64    6.00
   3   0  -3   42.23    6.21
  -3   0   3   46.05    6.27
  -3   0   3   42.25    6.06
  -3   0   3   42.24    5.95
  -1   0   3  882.66  122.60
  -1   0   3  949.85  122.68
   1   0  -3  900.95  122.62
   0   0  -3    1.00    0.46
   0   0   3    0.88    0.63
   0   0  -3    0.69    0.68
   0   0   3    1.39    0.57
  -1   0  -3  884.34  124.97
   1   0   3  932.85  125.23
  -1   0  -3  985.40  125.35
   1   0   3  918.15  125.02
  -2   0  -3   37.93    5.46
  -2   0  -3   41.39    5.95
   2   0   3   36.74    5.92
  -3   0  -3   19.34    3.32
  -3   0  -3   25.08    4.01
  -3   0  -3   19.55    3.08
  -4   0  -3  161.89   22.43
  -4   0  -3  147.09   21.52
  -4   0  -3  153.50   21.96
   4   0   3  177.49   22.48
   5   0   3   62.13   10.90
  -5   0  -3   67.76   10.00
  -5   0  -3   95.12   11.52
  -5   0  -3   71.15   10.69
  -6   0  -3    2.70    2.08
  -6   0  -3    2.07    1.27
  -6   0  -3    3.98    2.97
   6   0   3    2.08    2.39
  -7   0  -3   46.02    8.53
  -7   0  -3   30.58    6.72
  -7   0  -3   37.20    5.49
  -8   0  -3   29.30    4.35
  -8   0  -3   30.40    6.33
  -8   0  -3   40.45    8.42
   8   0   3   14.17    5.46
   9   0   3    0.04    3.87
  -9   0  -3    4.61    1.99
  -9   0  -3    8.87    5.11
  -9   0  -3   13.48    5.48
 -10   0  -3   10.55    5.78
 -10   0  -3    3.32    2.03
  10   0   3   -1.00    4.88
  10   0   3    8.70    4.21
 -10   0  -3   -3.53    7.24
  11   0   3    8.33    6.34
 -11   0  -3   -9.14   11.17
 -11  -1   3   10.79    9.19
  11   1  -3    1.00    5.42
 -11   1   3    1.55    7.24
 -10  -1   3    0.78    5.93
  10  -1  -3   10.34    4.85
  10  -1  -3   13.76    4.43
 -10  -1   3   19.53    7.87
 -10  -1   3   15.64    3.67
  10   1  -3    7.01    4.47
 -10   1   3    5.69    5.90
 -10   1   3   21.76    8.36
  10   1  -3    7.07    5.04
 -10   1   3    9.24    3.44
  -9  -1   3   14.56    5.64
  -9  -1   3   20.73    4.19
  -9  -1   3   24.89    6.77
   9  -1  -3   14.71    4.97
   9  -1  -3   15.27    5.60
   9  -1  -3   11.42    4.36
  -9   1   3   25.93    7.19
   9   1  -3   12.22    6.14
   9   1  -3   27.64    5.80
   9   1  -3   19.71    6.23
  -9   1   3   21.16    4.37
  -9   1   3   10.51    5.03
  -8  -1   3   12.30    4.92
  -8  -1   3   28.61    4.56
   8  -1  -3   24.91    5.96
  -8  -1   3   29.90    6.53
   8  -1  -3   20.10    5.38
   8  -1  -3   25.17    5.14
   8   1  -3   17.21    4.46
  -8   1   3   24.14    4.82
   8   1  -3    9.97    4.52
   8   1  -3   23.77    6.14
  -8   1   3   11.19    5.28
  -7  -1   3    6.02    3.60
   7  -1  -3    6.68    3.17
  -7  -1   3    3.02    2.64
   7  -1  -3    9.26    2.82
   7  -1  -3    6.92    2.65
  -7  -1   3    6.51    2.25
   7   1  -3    7.69    2.44
  -7   1   3    5.71    2.20
   7   1  -3    4.35    3.08
   7   1  -3    4.50    2.81
  -7   1   3    0.10    2.64
  -7   1   3    6.83    3.66
   6  -1  -3    6.54    2.15
  -6  -1   3    5.11    2.32
  -6  -1   3    2.60    2.49
   6  -1  -3    5.33    2.44
   6  -1  -3    2.96    1.99
  -6  -1   3    3.89    1.87
  -6   1   3    5.82    2.03
   6   1  -3    8.33    2.80
   6   1  -3    1.89    1.91
  -6   1   3    3.51    2.58
  -6   1   3    6.49    2.94
   5  -1  -3   34.09    7.00
   5  -1  -3   46.47    6.90
   5  -1  -3   37.68    7.00
  -5  -1   3   46.06    7.35
  -5  -1   3   53.23    7.44
  -5   1   3   46.35    7.28
  -5   1   3   57.06    7.78
   5   1  -3   50.64    6.90
   5   1  -3   39.40    7.12
   5   1  -3   43.49    7.12
   4  -1  -3  136.82   17.33
  -4  -1   3  124.82   16.72
  -4  -1   3  123.22   17.20
   4  -1  -3  118.72   17.33
   4  -1  -3  121.75   16.95
  -4  -1   3  127.73   17.29
   4   1  -3  125.11   16.87
  -4   1   3  119.93   16.77
  -4   1   3  122.60   17.15
   4   1  -3   91.90   17.60
  -4   1   3  116.13   17.62
   4   1  -3  114.51   17.01
  -3  -1   3    5.70    1.56
  -3  -1   3    6.56    1.91
  -3  -1   3    4.63    1.44
  -3  -1   3    5.39    1.82
   3  -1  -3    4.96    1.76
   3  -1  -3    4.96    1.51
   3  -1  -3    5.96    1.66
  -3   1   3    7.75    2.13
  -3   1   3    8.87    1.90
   3   1  -3    3.84    1.29
  -3   1   3    5.77    1.74
  -3   1   3    6.17    1.70
   3   1  -3    4.17    1.51
   3   1  -3    6.07    1.87
   2  -1  -3  145.93   19.93
   2  -1  -3  134.44   19.98
  -2  -1   3  159.00   19.83
  -2  -1   3  131.55   19.86
   2   1  -3  126.81   19.75
   2   1  -3  137.04   19.81
  -2   1   3  135.40   20.02
  -2   1   3  164.96   19.81
  -2   1   3  167.77   19.98
   1  -1  -3 1000.00  124.98
   1  -1  -3  963.73  125.09
  -1  -1   3  883.81  124.90
  -1   1   3  985.89  124.99
  -1   1   3  923.67  125.08
  -1   1   3  903.82  124.88
   1   1  -3  841.32  124.88
   0  -1  -3  143.80   18.44
   0  -1   3  142.33   18.26
   0  -1   3  123.18   18.43
   0   1  -3  130.07   18.42
   0   1  -3  144.17   18.25
   0   1  -3  126.97   18.42
   0   1   3  121.23   18.48
   0   1   3  141.81   18.45
  -1  -1  -3  823.42  115.07
  -1  -1  -3  912.20  115.24
   1  -1   3  866.90  115.20
  -1   1  -3  903.59  115.20
  -1   1  -3  789.66  114.83
   1   1   3  902.47  115.13
   1   1   3  768.51  115.14
  -1   1  -3  875.46  115.00
  -2  -1  -3  227.31   30.32
  -2   1  -3  209.15   29.77
   2   1   3  226.49   30.20
  -3  -1  -3    8.30    2.62
   3  -1   3    5.54    2.04
  -3  -1  -3    6.50    1.88
  -3   1  -3    7.61    2.17
  -3   1  -3    4.33    1.41
   3   1   3    4.88    1.83
  -3   1  -3    7.51    1.69
  -4  -1  -3   56.11    7.82
  -4  -1  -3   50.80    7.11
   4  -1   3   46.65    7.94
  -4  -1  -3   50.42    8.03
   4   1   3   38.81    7.81
  -4   1  -3   47.67    7.28
  -4   1  -3   58.21    8.38
  -4   1  -3   61.31    7.73
  -5  -1  -3   37.74    6.47
  -5  -1  -3   29.81    5.22
  -5  -1  -3   40.30    6.13
  -5   1  -3   45.87    6.74
   5   1   3   51.18    6.86
  -5   1  -3   36.89    5.49
  -5   1  -3   35.06    5.97
  -6  -1  -3   17.24    4.00
   6  -1   3    8.73    3.16
  -6  -1  -3   13.22    1.78
  -6  -1  -3    3.38    2.55
   6   1   3    6.72    2.67
  -6   1  -3    6.90    2.88
  -6   1  -3    2.95    2.45
  -7  -1  -3   25.01    3.48
  -7  -1  -3   30.83    6.39
  -7  -1  -3   18.09    4.88
   7  -1   3   15.66    4.95
  -7   1  -3   19.83    6.27
  -7   1  -3   21.89    4.79
   7   1   3   10.68    4.48
  -7   1  -3   29.62    3.89
  -8  -1  -3   20.21    5.66
  -8  -1  -3   23.64    6.13
   8  -1   3    8.46    4.27
  -8  -1  -3   16.32    2.69
  -8   1  -3   16.38    4.85
  -8   1  -3   31.53    7.17
  -8   1  -3   20.04    3.71
   8   1   3    5.01    4.16
  -9  -1  -3    6.90    4.89
  -9  -1  -3   12.29    5.31
  -9  -1  -3    5.22    1.89
   9  -1   3    2.60    4.42
  -9   1  -3   19.05    6.42
   9   1   3   -0.47    3.83
  -9   1  -3   14.56    5.15
  -9   1  -3    9.35    2.51
 -10  -1  -3    5.28    5.85
  10  -1   3    4.27    5.51
 -10  -1  -3    1.41    5.02
  10  -1   3    4.24    4.26
 -10   1  -3    0.92    2.24
 -10   1  -3   -0.59    8.01
  10   1   3   -1.24    4.60
 -10   1  -3    2.26    5.15
  10   1   3    6.28    4.06
  11  -1   3    1.56    6.51
 -11  -1  -3  -20.30    9.50
 -11   1  -3   -0.42   10.22
  11   1   3    3.64    7.33
  11  -2  -3   -2.79    6.16
 -11  -2   3    6.97    8.96
 -11   2   3    5.47   10.43
  11   2  -3   -3.66    6.15
  10  -2  -3    1.20    4.87
 -10  -2   3    4.93    5.97
  10  -2  -3    2.94    4.02
 -10  -2   3    4.38    2.56
  10  -2  -3    8.43    4.16
 -10  -2   3   -4.75    4.91
  10   2  -3   -0.71    4.72
 -10   2   3    2.63    6.00
 -10   2   3   11.55    3.68
  10   2  -3    2.45    3.20
 -10   2   3    0.55    5.74
   9  -2  -3   21.40    6.46
  -9  -2   3   28.24    7.12
  -9  -2   3   21.12    7.14
   9  -2  -3   22.70    5.89
  -9  -2   3   26.00    4.74
   9  -2  -3   20.47    5.49
   9   2  -3   13.81    5.09
  -9   2   3   34.46    5.67
  -9   2   3   15.24    5.92
  -9   2   3   32.23    8.77
   8  -2  -3   25.09    5.99
   8  -2  -3   21.11    4.66
  -8  -2   3    7.84    8.42
   8  -2  -3   18.83    5.45
  -8  -2   3   20.10    4.06
  -8  -2   3   13.68    5.13
   8   2  -3   20.71    4.44
  -8   2   3   19.95    4.61
   8   2  -3    9.49    4.16
  -8   2   3   19.33    6.23
   8   2  -3   25.09    6.34
  -7  -2   3   -2.41    2.84
   7  -2  -3    0.44    2.45
   7  -2  -3    0.99    2.68
   7  -2  -3    1.62    1.98
  -7  -2   3   -2.11    2.55
  -7   2   3   -0.41    1.41
  -7   2   3    0.82    2.59
   7   2  -3    0.23    3.83
   7   2  -3    0.08    2.20
   7   2  -3    0.20    1.37
  -7   2   3    2.42    3.12
  -6  -2   3    3.68    1.64
  -6  -2   3    4.23    2.50
   6  -2  -3    3.48    1.79
   6  -2  -3    1.90    2.36
   6  -2  -3    2.81    2.23
  -6  -2   3    2.82    2.23
  -6   2   3    3.47    1.90
  -6   2   3   -0.57    2.11
   6   2  -3    5.59    2.48
   6   2  -3    1.82    1.29
   6   2  -3    2.27    2.27
  -6   2   3    6.37    3.10
   5  -2  -3   56.73    8.34
  -5  -2   3   49.28    8.10
   5  -2  -3   51.84    7.81
  -5  -2   3   56.42    8.16
   5  -2  -3   41.27    7.73
  -5  -2   3   55.81    7.43
  -5   2   3   49.46    8.20
  -5   2   3   55.26    8.09
   5   2  -3   49.53    7.90
   5   2  -3   54.34    7.58
   5   2  -3   38.73    7.82
  -4  -2   3    5.49    1.66
  -4  -2   3    4.41    1.74
  -4  -2   3    4.19    2.16
   4  -2  -3    3.59    1.55
   4  -2  -3    6.92    2.71
   4  -2  -3    2.93    1.80
   4   2  -3    3.76    1.37
  -4   2   3    4.19    1.88
   4   2  -3    6.48    2.12
  -4   2   3    3.99    2.22
   3  -2  -3   24.20    3.92
  -3  -2   3   21.24    3.69
  -3  -2   3   20.77    3.96
   3  -2  -3   27.26    4.35
   3  -2  -3   31.14    4.11
  -3  -2   3   23.57    3.93
  -3   2   3   23.25    4.12
  -3   2   3   26.95    4.06
   3   2  -3   18.75    3.94
   3   2  -3   30.92    4.24
  -3   2   3   28.16    4.09
   3   2  -3   21.90    3.72
  -3   2   3   21.58    3.74
  -2  -2   3  484.63   66.07
  -2  -2   3  478.09   65.95
  -2  -2   3  500.00   65.87
   2  -2  -3  490.39   66.10
  -2   2   3  473.78   65.92
  -2   2   3  574.13   66.18
   2   2  -3  408.04   65.80
   2   2  -3  521.85   66.16
  -2   2   3  472.45   66.26
  -1  -2   3  402.35   55.03
  -1  -2   3  388.59   55.00
   1  -2  -3  407.71   55.30
  -1   2   3  423.52   55.06
  -1   2   3  432.71   55.20
  -1   2   3  454.69   55.60
   1   2  -3  398.27   54.97
   1   2  -3  409.37   55.15
   1   2  -3  405.64   55.09
   1   2  -3  367.76   54.95
   0  -2   3   54.27    7.74
   0  -2  -3   56.83    7.85
   0  -2  -3   50.23    7.83
   0  -2   3   55.03    7.53
   0   2   3   52.53    7.62
   0   2   3   58.89    7.88
   0   2  -3   58.45    7.55
   0   2  -3   54.52    7.71
   0   2  -3   52.39    7.79
   0   2   3   54.71    7.85
  -1  -2  -3  378.43   53.05
   1  -2   3  394.76   53.06
  -1  -2  -3  392.57   53.06
   1   2   3  401.76   53.08
  -1   2  -3  408.71   52.95
   1   2   3  386.29   53.05
   1   2   3  346.27   52.67
  -1   2  -3  428.31   53.07
   2  -2   3  789.99  109.11
  -2  -2  -3  805.61  109.08
  -2   2  -3  894.62  109.19
  -2   2  -3  790.75  108.61
   2   2   3  761.44  109.03
  -3  -2  -3   29.81    4.74
   3  -2   3   34.64    4.88
   3  -2   3   22.23    4.10
  -3   2  -3   28.70    4.18
  -3   2  -3   24.33    5.07
   3   2   3   29.64    4.67
   4  -2   3    0.15    1.08
   4  -2   3    0.66    1.58
  -4  -2  -3    1.37    1.48
  -4   2  -3    0.75    1.18
   4   2   3    0.28    1.27
  -4   2  -3    0.09    1.13
  -4   2  -3    0.89    1.00
  -5  -2  -3   51.42    7.41
  -5  -2  -3   39.78    6.25
   5  -2   3   41.57    7.03
  -5   2  -3   49.51    7.81
  -5   2  -3   51.70    6.84
   5   2   3   43.98    7.52
  -5   2  -3   57.10    7.27
  -6  -2  -3   18.09    4.40
  -6  -2  -3   13.57    2.30
   6  -2   3    8.32    3.42
  -6  -2  -3    8.27    3.44
   6  -2   3   19.00    3.82
  -6   2  -3   23.80    5.16
   6   2   3    8.93    3.44
  -6   2  -3   17.57    3.09
  -6   2  -3   12.20    3.28
  -7  -2  -3   10.42    4.84
   7  -2   3    9.61    3.62
   7   2   3    7.32    3.30
  -7   2  -3   10.56    3.67
  -7   2  -3   22.75    5.19
  -7   2  -3   23.76    3.66
  -8  -2  -3   24.91    5.91
   8  -2   3   13.87    5.03
  -8  -2  -3   23.70    6.14
  -8   2  -3   24.74    7.24
  -8   2  -3   22.76    5.49
   9  -2   3   -1.95    3.31
  -9  -2  -3    5.96    5.74
  -9  -2  -3    1.96    4.31
  -9   2  -3    4.57    2.46
  -9   2  -3    9.66    4.44
   9   2   3    2.60    3.57
  -9   2  -3    8.77    4.84
  10  -2   3    8.42    4.25
 -10  -2  -3   -4.17    5.47
 -10  -2  -3   -1.86    6.87
  10  -2   3    0.49    5.12
 -10   2  -3   -1.35    2.21
 -10   2  -3   -8.51   13.24
 -10   2  -3    3.68    5.10
 -11  -2  -3    4.28    7.13
  11  -2   3    4.44    7.06
 -11   2  -3    4.14    8.44
 -11  -3   3   14.98    9.10
  11  -3  -3   14.26    6.92
  11   3  -3    7.70    6.23
 -11   3   3   24.22   16.50
 -10  -3   3    7.41    6.38
  10  -3  -3    5.58    4.13
  10  -3  -3    0.50    3.40
 -10  -3   3    3.02    2.49
 -10  -3   3   14.23    6.27
  10  -3  -3    1.17    3.87
  10   3  -3   -1.00    4.56
 -10   3   3    2.09    7.66
 -10   3   3   -2.86    5.02
 -10   3   3   -1.54    2.45
   9  -3  -3    2.78    3.21
   9  -3  -3    5.50    3.78
  -9  -3   3   12.21    5.91
   9  -3  -3   15.27    5.41
  -9  -3   3    8.55    2.63
  -9  -3   3    7.93    5.65
   9   3  -3    0.74    3.42
   9   3  -3    5.57    3.86
  -9   3   3   -0.28    4.01
  -9   3   3    7.70    2.90
  -9   3   3    5.57    5.04
  -8  -3   3   16.21    5.39
   8  -3  -3   16.32    4.39
   8  -3  -3   13.66    5.14
  -8  -3   3   27.17    5.78
  -8  -3   3   21.13    5.67
   8  -3  -3   15.58    5.65
   8   3  -3   15.65    4.57
   8   3  -3   19.47    5.70
   8   3  -3   18.33    3.96
  -8   3   3    7.92    4.43
  -8   3   3   29.46    7.19
  -8   3   3   22.29    4.66
  -7  -3   3    2.78    2.96
  -7  -3   3    0.90    1.69
   7  -3  -3    0.96    1.87
   7  -3  -3   -0.43    2.31
   7  -3  -3    2.24    2.42
  -7  -3   3    1.19    2.35
  -7   3   3    2.13    3.53
  -7   3   3    2.20    2.07
   7   3  -3    4.19    1.87
  -7   3   3   -0.82    2.31
   7   3  -3    2.86    2.71
   7   3  -3    3.69    2.51
   6  -3  -3   22.30    5.07
  -6  -3   3   16.46    4.78
   6  -3  -3   12.72    4.47
  -6  -3   3   23.61    3.74
   6  -3  -3   24.99    4.72
  -6  -3   3   30.87    5.36
  -6   3   3   13.63    4.10
   6   3  -3   18.21    4.29
   6   3  -3   23.00    3.87
  -6   3   3   24.60    5.74
   6   3  -3   24.52    5.32
  -6   3   3   26.97    4.65
   5  -3  -3   11.12    3.38
   5  -3  -3   17.81    4.02
   5  -3  -3   12.84    3.30
  -5  -3   3   17.85    3.75
  -5  -3   3   14.10    3.96
  -5   3   3   23.05    4.72
   5   3  -3   17.57    3.99
   5   3  -3   14.05    2.95
   5   3  -3   13.29    3.15
  -5   3   3   12.71    3.22
  -4  -3   3   48.78    7.54
   4  -3  -3   49.05    7.50
   4  -3  -3   54.82    7.91
  -4  -3   3   49.97    7.80
   4  -3  -3   40.61    8.32
   4   3  -3   44.61    7.67
  -4   3   3   51.67    7.35
   4   3  -3   51.32    7.23
   4   3  -3   53.20    7.41
  -4   3   3   51.94    7.63
  -4   3   3   45.03    7.79
   3  -3  -3  149.09   19.80
  -3  -3   3  136.86   19.44
  -3  -3   3  156.26   19.97
  -3  -3   3  136.63   19.60
   3  -3  -3  134.26   19.95
   3   3  -3  162.38   19.54
  -3   3   3  118.56   19.88
  -3   3   3  155.70   19.85
  -3   3   3  131.02   19.54
   3   3  -3  119.07   19.36
   3   3  -3  140.07   19.89
  -3   3   3  169.87   19.93
  -2  -3   3  217.43   26.82
   2  -3  -3  210.17   27.35
  -2  -3   3  167.34   26.81
   2  -3  -3  167.16   27.03
  -2   3   3  169.34   26.89
   2   3  -3  214.64   26.72
   2   3  -3  231.65   27.25
  -2   3   3  184.40   27.08
   2   3  -3  214.57   26.74
  -1  -3   3  397.15   54.26
   1  -3  -3  455.74   54.62
  -1  -3   3  410.55   54.46
   1  -3  -3  403.96   54.66
  -1  -3   3  367.78   54.23
  -1   3   3  417.13   54.38
   1   3  -3  374.92   54.46
  -1   3   3  398.64   54.64
   1   3  -3  408.34   54.43
   1   3  -3  365.07   54.11
   1   3  -3  432.65   54.12
  -1   3   3  405.10   54.55
   0  -3  -3  333.16   45.41
   0  -3  -3  328.51   45.38
   0  -3   3  333.49   45.03
   0  -3   3  336.66   45.20
   0   3  -3  346.68   45.37
   0   3   3  336.64   45.44
   0   3  -3  341.12   45.12
   0   3   3  338.30   45.35
   0   3   3  315.24   45.10
  -1  -3  -3  375.74   51.47
   1  -3   3  407.66   51.48
  -1  -3  -3  393.04   51.61
   1   3   3  330.63   51.05
  -1   3  -3  363.58   51.37
  -1   3  -3  406.18   51.45
   1   3   3  387.96   51.59
   2  -3   3  128.16   18.63
   2  -3   3  134.93   19.21
  -2   3  -3  161.91   19.05
   2   3   3  133.21   18.55
   3  -3   3   82.66   12.25
  -3   3  -3   84.81   12.39
  -3   3  -3  103.11   12.99
   4  -3   3   30.54    5.12
  -4  -3  -3   35.67    5.64
  -4   3  -3   35.92    5.19
  -4   3  -3   31.51    5.09
  -5  -3  -3   11.40    3.87
   5  -3   3   14.69    3.53
   5  -3   3   10.72    3.83
  -5  -3  -3   14.37    3.87
  -5   3  -3   19.55    4.50
  -5   3  -3   15.55    3.45
  -5   3  -3   22.15    3.10
  -6  -3  -3   18.36    4.77
   6  -3   3   14.03    4.49
  -6  -3  -3   20.12    5.27
   6  -3   3   24.30    4.72
  -6   3  -3   25.15    4.28
  -6   3  -3   19.63    5.35
  -6   3  -3   16.47    4.07
  -7  -3  -3    4.90    4.03
  -7  -3  -3    6.27    3.38
   7  -3   3    5.06    3.85
   7  -3   3    8.16    2.90
  -7   3  -3    6.53    4.18
  -7   3  -3    9.87    2.67
  -7   3  -3    4.27    2.78
  -8  -3  -3   16.84    5.42
   8  -3   3   11.44    5.03
  -8  -3  -3   29.09    6.22
  -8   3  -3    9.77    4.20
  -8   3  -3   16.65    3.65
  -8   3  -3   19.96    6.92
   9  -3   3    0.08    3.23
  -9  -3  -3    1.67    5.81
  -9  -3  -3    5.50    4.61
  -9   3  -3    0.87    2.12
   9   3   3    0.19    3.85
  -9   3  -3   -3.29    4.20
  -9   3  -3    1.92    3.65
  10  -3   3   -1.91    5.06
 -10  -3  -3  -10.21    8.85
 -10  -3  -3    0.24    7.16
  10  -3   3   -1.56    4.28
 -10   3  -3    3.28    2.47
 -10   3  -3    6.75    5.15
  10   3   3   -0.03    4.76
 -10   3  -3    1.78    7.60
  10  -4  -3    1.94    4.11
 -10  -4   3    4.15    6.20
  10  -4  -3    2.51    4.37
 -10  -4   3    9.08    6.36
  10  -4  -3   10.64    4.82
  10   4  -3   -2.35    3.74
 -10   4   3    4.69    3.10
 -10   4   3    0.01    5.94
 -10   4   3   -4.79    7.32
   9  -4  -3   17.51    5.27
  -9  -4   3   21.91    6.57
   9  -4  -3   14.55    5.47
  -9  -4   3   24.42    6.73
   9  -4  -3   24.11    7.21
   9   4  -3    5.90    4.49
  -9   4   3    5.01    5.10
  -9   4   3   23.54    5.14
  -9   4   3   26.70    7.33
   9   4  -3   21.43    4.42
  -8  -4   3   11.48    4.06
  -8  -4   3    8.93    3.82
   8  -4  -3   12.67    4.56
   8  -4  -3    5.97    4.69
  -8  -4   3   13.26    3.34
   8  -4  -3    5.05    3.20
   8   4  -3   11.01    4.02
  -8   4   3    9.50    2.76
  -8   4   3    9.83    5.14
   8   4  -3    3.55    2.80
   8   4  -3    9.50    2.74
  -8   4   3    9.19    3.98
  -7  -4   3    4.18    3.33
  -7  -4   3    6.41    3.22
   7  -4  -3    0.53    2.54
   7  -4  -3    5.63    2.74
  -7  -4   3    6.03    2.17
   7  -4  -3    7.77    3.40
  -7   4   3    7.87    2.46
  -7   4   3    2.45    3.03
   7   4  -3    6.98    2.09
   7   4  -3    0.82    2.38
  -7   4   3    4.75    4.07
   7   4  -3    6.61    3.21
  -6  -4   3   36.40    5.51
   6  -4  -3   47.75    8.11
   6  -4  -3   36.93    6.05
  -6  -4   3   43.05    6.56
   6  -4  -3   32.23    6.15
   6   4  -3   26.36    5.80
   6   4  -3   33.66    5.59
  -6   4   3   43.93    6.01
  -6   4   3   33.93    6.28
   6   4  -3   34.45    6.50
  -6   4   3   43.71    8.00
   5  -4  -3   23.47    5.02
   5  -4  -3   30.55    5.80
  -5  -4   3   22.36    3.90
  -5  -4   3   22.09    4.64
  -5  -4   3   16.71    4.91
   5  -4  -3   20.11    4.55
  -5   4   3   17.86    4.45
   5   4  -3   30.19    5.81
  -5   4   3   31.74    5.99
   5   4  -3   30.89    4.08
  -5   4   3   29.42    4.30
   5   4  -3   22.13    4.09
  -4  -4   3  137.29   17.72
  -4  -4   3  119.04   17.97
   4  -4  -3  135.95   17.86
   4  -4  -3  125.19   17.80
   4  -4  -3  139.11   18.21
  -4   4   3  137.44   18.64
   4   4  -3  114.23   17.28
  -4   4   3  128.44   18.21
   4   4  -3  100.41   17.78
  -4   4   3  127.10   17.80
   4   4  -3  131.58   17.44
   3  -4  -3   36.88    6.12
  -3  -4   3   43.12    5.94
   3  -4  -3   39.38    6.38
  -3  -4   3   39.19    5.73
  -3  -4   3   37.58    6.25
  -3   4   3   33.83    6.42
  -3   4   3   42.46    6.18
  -3   4   3   35.86    5.93
   3   4  -3   40.87    5.60
   3   4  -3   34.83    6.20
  -3   4   3   52.88    6.35
   2  -4  -3  483.39   60.36
  -2  -4   3  498.13   60.17
  -2  -4   3  420.43   59.63
   2   4  -3  469.11   59.99
  -2   4   3  465.19   60.32
  -2   4   3  400.34   60.03
  -2   4   3  463.29   60.09
   2   4  -3  358.07   59.95
   1  -4  -3  552.59   67.45
  -1  -4   3  450.10   66.92
  -1  -4   3  498.54   66.93
   1  -4  -3  532.86   67.52
  -1  -4   3  484.57   67.19
   1  -4  -3  519.32   67.44
  -1   4   3  491.48   67.44
  -1   4   3  486.22   67.38
  -1   4   3  499.24   67.14
   1   4  -3  469.28   67.28
   0  -4  -3  267.18   36.63
   0  -4   3  262.63   36.39
   0  -4  -3  261.91   36.72
   0  -4   3  253.41   36.30
   0   4  -3  281.49   36.67
   0   4   3  233.89   36.66
   0   4  -3  310.17   36.30
   0   4   3  276.42   36.37
   1  -4   3  487.78   64.55
  -1  -4  -3  500.47   65.30
  -1  -4  -3  479.16   65.07
   1  -4   3  522.31   65.06
   1   4   3  470.37   65.24
  -1   4  -3  469.60   64.93
  -1   4  -3  439.56   65.00
   1   4   3  472.91   64.67
  -2  -4  -3  427.32   58.06
  -2  -4  -3  424.08   58.28
   2  -4   3  410.79   57.52
  -2   4  -3  446.20   57.52
   3  -4   3   39.28    5.90
  -3  -4  -3   32.47    5.58
   3  -4   3   33.50    5.15
  -3   4  -3   33.61    5.41
  -3   4  -3   40.74    5.88
   4  -4   3   52.84    8.62
  -4  -4  -3   55.83    9.13
   4  -4   3   58.86    9.33
  -4  -4  -3   62.52    9.19
  -4   4  -3   81.70    9.86
  -4   4  -3   59.75    8.75
  -5  -4  -3   39.03    6.12
   5  -4   3   34.32    6.06
   5  -4   3   29.59    5.33
  -5  -4  -3   33.64    6.21
  -5   4  -3   31.61    5.34
   5   4   3   35.40    5.88
  -5   4  -3   34.42    5.32
   6  -4   3   25.45    6.44
  -6  -4  -3   32.51    6.01
   6  -4   3   31.18    5.42
  -6  -4  -3   34.97    6.89
  -6   4  -3   40.29    5.37
   6   4   3   22.95    5.62
  -6   4  -3   46.19    7.26
  -6   4  -3   28.04    5.46
   7  -4   3   28.40    4.91
  -7  -4  -3   30.36    6.81
   7  -4   3   21.52    6.13
  -7  -4  -3   14.44    5.21
  -7   4  -3   34.68    6.81
  -7   4  -3   32.78    4.71
  -7   4  -3   19.77    4.93
  -8  -4  -3   12.85    4.69
   8  -4   3    3.37    4.50
  -8  -4  -3   13.51    5.00
   8  -4   3   11.36    3.95
  -8   4  -3    6.28    4.10
  -8   4  -3   15.66    5.79
   8   4   3    5.17    3.58
  -8   4  -3   18.20    3.87
  -9  -4  -3    9.80    5.12
  -9  -4  -3   12.53    6.27
   9  -4   3    1.54    3.53
  -9   4  -3    0.64    3.90
  -9   4  -3    8.46    7.10
  -9   4  -3    3.02    2.34
  10  -4   3   -1.87    5.48
  10  -4   3    4.92    5.02
 -10  -4  -3    4.18    8.16
 -10  -4  -3   -2.61    6.13
 -10   4  -3   10.69    3.33
 -10   4  -3   -5.87    4.66
 -10   4  -3   22.30    8.46
  10   4   3    1.82    4.71
  10  -5  -3   24.75    5.93
  10  -5  -3    7.49    4.64
 -10  -5   3    6.84    3.34
  10  -5  -3    6.91    4.92
 -10  -5   3   19.44    7.07
 -10  -5   3    7.75    7.22
 -10   5   3   -0.25    5.72
 -10   5   3   10.00    3.76
 -10   5   3   21.73    9.07
  10   5  -3    7.38    4.69
  -9  -5   3    1.73    2.08
   9  -5  -3    1.08    4.73
  -9  -5   3    1.72    5.70
   9  -5  -3    0.61    3.45
  -9  -5   3   -1.11    4.20
   9  -5  -3   -3.01    3.28
   9   5  -3    0.17    2.14
   9   5  -3    1.34    3.36
  -9   5   3    5.02    2.91
  -9   5   3    4.71    4.54
  -9   5   3   -1.34    4.34
   8  -5  -3   16.94    5.18
   8  -5  -3   14.92    5.95
  -8  -5   3   21.49    4.07
   8  -5  -3   22.60    6.21
  -8  -5   3   20.50    5.97
  -8  -5   3   19.47    5.53
   8   5  -3   18.65    4.07
  -8   5   3   18.50    4.74
  -8   5   3   23.93    6.86
   7  -5  -3   25.25    5.60
  -7  -5   3   19.83    4.77
  -7  -5   3   20.15    3.61
   7  -5  -3   13.11    3.95
   7  -5  -3   11.87    4.20
  -7  -5   3    7.56    4.49
  -7   5   3   15.90    5.24
  -7   5   3   22.39    4.39
  -7   5   3    8.51    3.91
   7   5  -3   15.61    3.22
   6  -5  -3   30.62    5.32
  -6  -5   3   22.82    5.45
  -6   5   3   23.00    5.98
  -6   5   3   42.64    5.48
   5  -5  -3    7.51    2.71
  -5  -5   3    4.51    2.38
   5  -5  -3    4.97    2.41
  -5  -5   3    6.44    2.20
   5  -5  -3    7.42    2.15
  -5   5   3    4.25    2.07
  -5   5   3    2.49    1.83
   5   5  -3    8.72    2.65
  -4  -5   3    9.07    2.22
   4  -5  -3    7.05    2.35
  -4  -5   3   12.16    3.28
   4  -5  -3   10.30    2.94
   4  -5  -3    6.73    2.25
  -4   5   3    6.15    2.16
  -4   5   3   12.16    2.73
  -4   5   3    6.10    2.55
   4   5  -3   10.22    1.63
   4   5  -3    8.17    2.83
   4   5  -3    5.92    1.48
   3  -5  -3   26.74    4.48
  -3  -5   3   27.57    3.99
   3  -5  -3   27.58    4.45
  -3  -5   3   29.45    4.74
  -3  -5   3   27.44    4.18
   3  -5  -3   25.66    4.75
  -3   5   3   28.38    4.55
  -3   5   3   22.51    4.60
  -3   5   3   27.53    4.34
  -3   5   3   26.79    4.48
   2  -5  -3  108.66   17.99
  -2  -5   3  135.96   17.40
   2  -5  -3  136.29   17.96
  -2   5   3  132.46   17.76
  -2   5   3  113.28   18.00
  -2   5   3  137.33   17.95
  -1  -5   3   31.24    4.44
   1  -5  -3   33.99    5.11
   1  -5  -3   32.13    5.16
  -1  -5   3   31.40    4.84
   1  -5  -3   36.50    5.10
   1   5  -3   34.48    5.04
  -1   5   3   31.50    5.09
  -1   5   3   29.95    5.03
   0  -5  -3    2.23    0.89
   0  -5  -3    1.45    1.18
   0  -5   3    0.97    0.69
   0   5   3    1.62    0.84
   0   5  -3    1.12    0.98
   0   5  -3    1.63    0.46
   0   5   3    0.27    0.93
   1  -5   3   34.76    4.99
  -1  -5  -3   35.74    5.79
  -1  -5  -3   35.04    5.46
   1  -5   3   33.02    5.40
   1   5   3   35.96    5.72
   1   5   3   34.80    5.37
  -1   5  -3   35.43    5.45
   1   5   3   36.27    5.10
  -1   5  -3   39.54    5.33
  -2  -5  -3  194.89   25.27
  -2  -5  -3  195.45   25.62
   2  -5   3  198.11   24.70
   2   5   3  193.09   25.15
  -2   5  -3  177.28   24.69
  -2   5  -3  159.71   25.07
   2   5   3  161.61   24.66
  -3  -5  -3    1.26    1.53
   3  -5   3    2.35    1.51
  -3   5  -3    2.83    1.62
   3   5   3    2.99    1.18
  -3   5  -3    0.94    1.21
   3   5   3    1.01    0.63
   4  -5   3    9.73    2.28
  -4  -5  -3    5.34    2.36
   4  -5   3    8.98    2.84
   4   5   3    7.82    2.52
  -4   5  -3   10.20    2.90
  -4   5  -3   11.16    3.01
  -4   5  -3    6.51    1.76
   5  -5   3    2.42    2.47
  -5  -5  -3    5.19    2.24
  -5  -5  -3    4.73    2.56
   5  -5   3    6.42    2.25
  -5   5  -3    5.32    1.84
  -5   5  -3   10.82    3.37
  -5   5  -3    7.83    2.39
   5   5   3    5.43    2.39
  -6  -5  -3   16.29    4.19
   6  -5   3   20.55    3.93
   6  -5   3   10.13    3.82
  -6  -5  -3   11.17    3.68
   6   5   3    9.14    3.53
  -6   5  -3   20.26    3.80
  -6   5  -3   16.81    4.95
  -6   5  -3   10.36    3.11
  -7  -5  -3   19.07    5.37
   7  -5   3   30.18    5.52
  -7  -5  -3   32.60    6.67
  -7   5  -3   30.56    5.21
  -7   5  -3   35.57    7.37
   7   5   3    6.86    4.58
  -7   5  -3   18.68    4.59
   8  -5   3   35.13    6.50
   8  -5   3   36.16    8.57
  -8  -5  -3   42.02    8.21
  -8  -5  -3   58.60   10.24
  -8   5  -3   84.99   18.35
   8   5   3   21.33    6.33
  -8   5  -3   34.28    6.58
   9  -5   3    0.34    2.73
   9  -5   3    2.48    2.98
  -9  -5  -3    4.94    5.44
  -9  -5  -3   10.38    5.61
   9  -5   3    3.27    4.49
  -9   5  -3    2.52    6.28
   9   5   3   -0.16    2.45
  -9   5  -3    0.85    3.99
   9   5   3   -0.90    4.25
  -9   5  -3    2.92    2.45
 -10  -5  -3    4.86    6.86
  10  -5   3   -9.57    6.16
 -10  -5  -3    4.32    6.08
 -10   5  -3    7.01    8.65
 -10   5  -3    5.95    5.19
 -10   5  -3    5.59    3.03
  10   5   3    8.31    5.17
 -10  -6   3    4.37    2.36
  10  -6  -3   13.54    6.94
 -10  -6   3   12.41    6.59
  10  -6  -3    4.52    4.93
  10  -6  -3    3.73    4.40
 -10   6   3    6.79    3.45
 -10   6   3   12.22    6.65
 -10   6   3   10.27    6.75
  -9  -6   3   12.73    5.83
   9  -6  -3    5.97    5.16
  -9  -6   3    1.43    9.53
   9  -6  -3   13.72    4.84
   9  -6  -3    8.70    4.35
  -9  -6   3   12.09    2.72
  -9   6   3    5.06    4.46
  -9   6   3   12.75    3.98
  -9   6   3    5.98    7.00
   9   6  -3    0.23    3.49
   9   6  -3   10.75    3.04
  -8  -6   3   10.11    5.05
  -8  -6   3   19.02    5.38
   8  -6  -3   13.78    4.53
  -8  -6   3   15.11    3.44
   8  -6  -3   12.14    4.61
   8  -6  -3   15.16    5.77
   8   6  -3    4.92    3.17
  -8   6   3   22.70    4.67
   8   6  -3   13.76    3.08
  -8   6   3    4.84    3.68
  -8   6   3   23.46    6.91
  -7  -6   3   62.23    8.47
  -7  -6   3   72.67   10.51
   7  -6  -3   51.53    9.81
   7  -6  -3   48.78    9.34
   7  -6  -3   61.37    9.55
  -7  -6   3   67.51    9.93
  -7   6   3   56.26    9.50
  -7   6   3   50.26    9.92
   7   6  -3   49.08    8.39
  -7   6   3   66.17    9.17
  -6  -6   3   63.34   11.00
   6  -6  -3   77.80   10.70
  -6  -6   3   68.77   10.53
   6  -6  -3   74.72   11.55
  -6  -6   3   65.22    9.79
   6   6  -3   67.43    9.72
  -6   6   3   69.74   11.57
  -6   6   3   88.31   10.64
  -6   6   3   51.78   10.42
   5  -6  -3    9.33    3.04
  -5  -6   3    8.61    3.49
  -5  -6   3    9.42    2.69
   5  -6  -3   10.22    2.78
   5  -6  -3    4.80    2.63
  -5   6   3    9.45    3.20
  -5   6   3    3.98    2.20
   5   6  -3   10.63    1.80
  -5   6   3   11.67    2.99
  -4  -6   3   36.50    5.54
   4  -6  -3   35.71    5.77
   4  -6  -3   38.30    5.92
  -4  -6   3   31.00    6.08
   4  -6  -3   34.54    6.14
  -4   6   3   37.39    5.70
  -4   6   3   36.86    7.14
  -4   6   3   34.00    5.74
   3  -6  -3   50.33    8.07
  -3  -6   3   54.54    8.34
  -3  -6   3   50.77    7.51
   3  -6  -3   60.07    8.68
  -3  -6   3   47.95    7.63
   3  -6  -3   60.98    8.42
  -3   6   3   50.93    8.48
  -3   6   3   68.77    8.43
  -3   6   3   52.01    7.96
   3   6  -3   54.13    8.02
  -3   6   3   57.07    8.17
   2  -6  -3   83.12   13.08
   2  -6  -3  103.87   13.54
  -2  -6   3  100.73   13.22
  -2  -6   3   79.83   12.43
  -2   6   3  104.18   13.46
   2   6  -3  100.97   13.15
  -2   6   3   81.40   13.06
  -2   6   3   95.49   13.21
  -2   6   3  102.66   13.02
   1  -6  -3  200.16   24.97
  -1  -6   3  175.92   24.61
   1  -6  -3  186.17   24.90
  -1   6   3  180.18   24.66
  -1   6   3  160.99   24.80
   1   6  -3  179.15   24.74
  -1   6   3  182.54   24.54
  -1   6   3  169.18   24.77
   0  -6  -3    1.08    1.05
   0  -6   3    0.90    0.71
   0  -6  -3    0.86    0.94
   0  -6   3    1.60    0.72
   0  -6  -3    1.48    1.21
   0   6   3   -0.14    1.04
   0   6   3    1.41    0.90
   0   6  -3    1.33    0.33
   0   6  -3    0.68    1.20
  -1  -6  -3  179.79   26.34
  -1  -6  -3  173.08   25.92
   1  -6   3  184.68   25.61
   1  -6   3  184.78   25.90
   1   6   3  176.34   26.23
  -1   6  -3  191.80   26.07
   1   6   3  203.47   25.90
   1   6   3  201.80   25.67
  -1   6  -3  197.22   25.80
  -2  -6  -3   45.47    7.67
   2  -6   3   43.16    7.29
  -2   6  -3   44.11    7.24
  -2   6  -3   57.07    7.40
   2   6   3   51.30    7.25
  -3  -6  -3   30.11    5.81
   3  -6   3   24.46    5.82
   3  -6   3   41.92    4.99
  -3   6  -3   23.51    5.36
  -3   6  -3   34.88    4.85
  -4  -6  -3   20.00    4.91
   4  -6   3   32.58    4.45
   4  -6   3   28.75    5.84
  -4   6  -3   25.84    4.58
  -4   6  -3   27.98    4.26
   4   6   3   26.69    5.25
   5  -6   3   16.02    3.31
  -5  -6  -3   11.67    3.79
  -5  -6  -3   12.69    3.47
   5  -6   3   13.43    4.13
   5   6   3   13.01    3.50
  -5   6  -3   23.04    4.92
  -5   6  -3   11.58    2.81
  -5   6  -3   14.81    3.59
  -6  -6  -3   47.17    9.71
  -6  -6  -3   58.90    9.79
   6  -6   3   60.40    9.07
   6  -6   3   67.96   10.46
  -6   6  -3   58.91    9.01
  -6   6  -3   54.64    8.99
  -6   6  -3   76.56   10.37
   6   6   3   57.91    9.42
  -7  -6  -3   92.94   15.22
  -7  -6  -3  101.86   15.09
   7  -6   3   92.53   14.19
  -7   6  -3  104.09   14.18
  -7   6  -3   83.97   17.98
   7   6   3   95.49   14.63
   8  -6   3   45.96    9.63
  -8  -6  -3   37.54    9.12
  -8  -6  -3   31.11    8.32
   8  -6   3   38.70    7.83
  -8   6  -3   43.81    9.61
   8   6   3   38.18    8.07
  -8   6  -3   35.48    7.34
  -9  -6  -3    3.29    5.78
   9  -6   3   -4.13    2.46
  -9  -6  -3   -2.16    6.28
   9  -6   3    0.19    2.62
   9  -6   3    0.90    3.46
  -9   6  -3    8.85    7.37
  -9   6  -3    1.72    2.18
   9   6   3    7.89    4.73
   9   6   3    0.42    2.59
  -9   6  -3    3.91    4.13
  10  -6   3    5.73    7.63
 -10  -6  -3   16.34    7.68
 -10  -6  -3   15.07    8.79
 -10   6  -3   17.02    6.74
  10   6   3   27.06    7.07
 -10   6  -3   27.32    5.65
 -10   6  -3   34.48   11.68
  10  -7  -3   23.85    6.76
  10  -7  -3   17.16    5.95
 -10  -7   3   13.47    6.74
 -10  -7   3    9.86    2.77
 -10   7   3   15.29    5.31
 -10   7   3    0.61    6.02
 -10   7   3   18.21    8.75
  10   7  -3    7.78    4.60
  -9  -7   3   27.83    4.00
  -9  -7   3   17.37    7.17
  -9  -7   3   31.91    7.30
   9  -7  -3   13.53    6.80
   9  -7  -3   19.33    6.13
   9   7  -3   17.11    5.60
  -9   7   3   10.45    5.21
  -9   7   3   23.26    5.82
   9   7  -3   20.01    3.99
  -9   7   3   37.90    9.71
  -8  -7   3    5.75    4.52
  -8  -7   3   11.15    2.75
   8  -7  -3    4.80    3.59
   8  -7  -3    9.26    4.31
  -8  -7   3    4.47    3.70
   8  -7  -3    9.58    3.59
  -8   7   3    8.51    9.14
  -8   7   3    7.34    3.29
   8   7  -3    4.38    3.15
  -8   7   3    4.83    3.84
   8   7  -3    3.18    1.73
  -7  -7   3   47.48    6.49
  -7  -7   3   53.42    7.99
  -7  -7   3   40.43    8.59
   7  -7  -3   45.11    9.15
   7  -7  -3   39.53    8.42
   7   7  -3   32.02    6.44
  -7   7   3   56.47   10.24
   7   7  -3   39.41    6.22
  -7   7   3   49.07    7.21
   6  -7  -3    4.85    2.79
  -6  -7   3    3.99    3.01
  -6  -7   3    6.17    2.64
   6  -7  -3   20.10    3.88
   6  -7  -3   14.42    4.47
   6   7  -3    7.98    1.70
  -6   7   3   11.68    2.91
  -6   7   3    0.68    3.08
  -6   7   3   12.82    4.15
   5  -7  -3   19.55    3.54
  -5  -7   3    9.84    2.73
  -5  -7   3   11.22    3.71
   5  -7  -3   16.53    3.95
   5  -7  -3   10.47    3.28
  -5   7   3    8.41    3.38
  -5   7   3    4.28    2.40
   4  -7  -3    7.86    2.49
  -4  -7   3    8.14    2.10
   4  -7  -3    8.48    2.64
   4  -7  -3   13.24    3.55
  -4  -7   3    8.68    3.18
  -4   7   3    7.53    2.77
  -4   7   3    6.63    2.34
  -3  -7   3   20.06    3.86
   3  -7  -3   32.56    4.79
   3  -7  -3   31.18    5.69
  -3  -7   3   25.59    3.74
   3  -7  -3   29.13    4.61
  -3  -7   3   28.77    4.76
  -3   7   3   32.73    4.51
  -3   7   3   27.78    5.43
   3   7  -3   27.03    4.42
  -3   7   3   22.77    4.43
   2  -7  -3   74.49   11.17
   2  -7  -3   89.39   11.15
   2  -7  -3   74.05   10.96
  -2  -7   3   67.70   10.86
  -2   7   3   86.68   10.98
  -2   7   3   65.94   10.86
  -2   7   3   69.50   11.03
  -2   7   3   84.84   10.91
   2   7  -3   64.87   10.77
   1  -7  -3  410.57   54.24
   1  -7  -3  421.05   54.28
  -1  -7   3  358.69   53.37
   1  -7  -3  438.22   54.12
  -1   7   3  415.05   53.86
   1   7  -3  415.28   54.15
  -1   7   3  335.70   54.07
   0  -7   3   54.35    9.29
   0  -7  -3   61.14    9.72
   0  -7  -3   67.54    9.52
   0  -7  -3   60.00    9.55
   0  -7   3   72.86    9.21
   0   7   3   60.83    9.75
   0   7   3   77.17    9.46
   0   7   3   69.42    9.30
   0   7  -3   60.38    9.55
   1  -7   3  422.39   52.12
  -1  -7  -3  358.68   52.07
  -1  -7  -3  405.22   52.65
   1  -7   3  358.77   51.79
  -1   7  -3  372.26   51.86
   1   7   3  369.17   52.50
   1   7   3  428.73   51.87
   1   7   3  347.24   52.09
  -1   7  -3  390.51   52.26
  -2  -7  -3   61.16    8.90
   2  -7   3   65.68    8.47
  -2   7  -3   42.83    8.87
   2   7   3   53.32    8.47
  -2   7  -3   67.39    8.87
  -2   7  -3   66.70    8.96
   3  -7   3   17.49    4.40
   3  -7   3   27.44    3.47
  -3  -7  -3   22.29    5.29
   3   7   3   19.63    3.65
   3   7   3   19.25    3.27
  -3   7  -3   20.68    3.34
  -3   7  -3   18.37    4.33
   4  -7   3    3.13    1.37
   4  -7   3    7.50    2.67
  -4  -7  -3    4.55    2.34
  -4  -7  -3    1.72    1.90
  -4   7  -3    4.58    2.02
   4   7   3    1.60    0.79
  -4   7  -3    2.10    1.86
   4   7   3    3.95    1.87
  -4   7  -3    5.02    1.37
  -5  -7  -3    1.62    2.04
  -5  -7  -3    2.54    2.29
   5  -7   3    2.38    1.67
   5  -7   3    2.20    2.70
  -5   7  -3    2.93    1.35
   5   7   3    1.35    1.86
  -5   7  -3    2.88    2.49
  -5   7  -3    3.43    1.81
  -6  -7  -3    7.78    3.45
   6  -7   3   17.42    3.63
   6  -7   3   12.50    4.49
  -6  -7  -3    5.77    3.83
   6   7   3    7.92    3.02
  -6   7  -3    6.68    2.43
  -6   7  -3   10.47    3.16
  -6   7  -3   12.46    4.42
   7  -7   3   39.19    8.27
  -7  -7  -3   24.78    6.57
   7  -7   3   38.99    6.08
  -7  -7  -3   20.56    6.71
   7   7   3   31.09    6.46
  -7   7  -3   43.62    8.27
  -7   7  -3   35.82    5.87
   8  -7   3   23.01    5.52
   8  -7   3   22.87    6.99
  -8  -7  -3   15.79    6.08
  -8  -7  -3   11.80    5.81
   8   7   3   17.90    5.18
  -8   7  -3   21.26    7.05
  -8   7  -3   22.99    5.16
   9  -7   3   28.16    6.86
  -9  -7  -3   34.15   13.32
  -9  -7  -3   34.39    8.14
   9  -7   3   16.07    6.37
   9  -7   3   12.14    4.91
   9   7   3   10.93    5.41
  -9   7  -3   18.41    5.55
   9   7   3   25.73    4.84
  -9   7  -3   18.39    4.97
  -9   7  -3   22.67    9.31
 -10  -7  -3   27.77   13.11
  10  -7   3   14.87    7.47
 -10   7  -3   10.51    4.02
 -10   7  -3   11.37    9.93
 -10   7  -3    4.48    4.93
  10   7   3   13.88    5.98
  10  -8  -3   14.41    6.03
 -10  -8   3   13.77    6.82
  10  -8  -3    6.32    5.08
  10  -8  -3    0.15    4.83
  10   8  -3    7.55    3.03
 -10   8   3   -9.21    5.92
 -10   8   3   14.86    7.88
   9  -8  -3    2.29    6.18
   9  -8  -3    8.76    7.45
  -9  -8   3    7.71    2.50
   9  -8  -3    6.14    4.40
  -9  -8   3    7.42    6.29
  -9  -8   3   15.25    5.65
  -9   8   3    2.13    4.77
  -9   8   3   12.13    7.24
   9   8  -3   11.63    2.83
  -9   8   3    6.37    3.78
  -8  -8   3   27.06    4.43
  -8  -8   3   34.13    6.88
  -8  -8   3   18.42    6.10
   8  -8  -3   31.58    7.43
   8  -8  -3   30.62    6.29
   8  -8  -3   38.68    8.32
   8   8  -3   26.28    4.12
  -8   8   3   37.18    6.86
  -8   8   3   27.42    8.61
   8   8  -3   19.97    3.75
  -7  -8   3   45.73    7.26
  -7  -8   3   25.36    7.44
   7  -8  -3   34.24    7.80
  -7  -8   3   41.69    6.25
   7  -8  -3   83.05   15.77
  -7   8   3   59.18   14.82
  -7   8   3   42.87    7.00
  -6  -8   3   53.87    9.19
   6  -8  -3   49.68    8.64
  -6  -8   3   53.94    8.41
   6  -8  -3   45.66    8.53
   6  -8  -3   56.98    9.56
  -6   8   3   49.98    9.20
  -6   8   3   57.38    8.45
   5  -8  -3    5.94    2.77
  -5  -8   3    6.64    2.26
  -5  -8   3    5.06    3.06
   5  -8  -3   12.71    2.97
   5  -8  -3    2.02    2.43
  -5   8   3    3.01    2.05
  -5   8   3    5.47    2.91
  -5   8   3    8.67    2.53
  -4  -8   3    3.03    2.18
   4  -8  -3    5.50    2.02
   4  -8  -3    5.35    2.38
   4  -8  -3    6.09    2.37
  -4  -8   3    5.06    1.63
  -4   8   3    6.42    2.19
  -4   8   3    7.93    3.08
  -4   8   3    3.46    1.95
   3  -8  -3   73.82   12.38
  -3  -8   3   87.64   12.67
   3  -8  -3   67.98   12.57
   3  -8  -3  102.79   12.71
  -3   8   3   97.96   12.97
  -3   8   3   87.09   12.34
  -3   8   3   81.81   12.47
   3   8  -3   89.27   12.38
   2  -8  -3   -0.14    1.38
  -2  -8   3    0.57    1.34
  -2   8   3    2.65    1.29
  -2   8   3    2.22    1.61
  -2   8   3    0.83    1.36
  -2   8   3    1.37    1.47
   2   8  -3    2.38    1.53
   1  -8  -3  404.15   52.85
   1  -8  -3  383.74   52.75
   1  -8  -3  414.25   52.63
  -1  -8   3  383.70   51.92
   1   8  -3  376.48   52.63
  -1   8   3  351.26   52.73
   0  -8   3  121.83   19.62
   0  -8  -3  141.10   19.90
   0  -8  -3  136.40   19.74
   0  -8  -3  140.40   20.16
   0  -8   3  155.46   19.49
   0   8   3  151.70   19.63
   0   8   3  166.44   19.71
   0   8   3  115.55   19.97
  -1  -8  -3  354.94   50.77
   1  -8   3  434.37   50.87
   1  -8   3  357.24   50.56
   1   8   3  404.66   50.61
   1   8   3  347.41   51.20
  -1   8  -3  355.49   50.51
  -1   8  -3  356.85   50.97
  -2  -8  -3    0.20    1.74
  -2  -8  -3    1.47    1.20
   2  -8   3    1.58    0.84
   2  -8   3    1.43    1.35
  -2   8  -3    3.14    1.17
   2   8   3    1.94    0.95
  -2   8  -3    1.75    1.22
  -2   8  -3    1.54    1.67
   2   8   3    1.92    1.32
  -3  -8  -3   72.68   10.79
   3  -8   3   65.73   11.64
   3   8   3   73.24    9.53
  -3   8  -3   66.92    9.55
   3   8   3   64.48    9.69
  -3   8  -3   59.33    9.93
   4  -8   3    3.04    1.33
  -4  -8  -3    0.07    1.59
   4  -8   3    1.87    1.67
  -4  -8  -3   -0.36    2.11
   4   8   3    0.60    1.25
  -4   8  -3    0.80    1.01
   4   8   3    2.14    1.10
  -4   8  -3   -0.98    1.56
  -4   8  -3    0.66    1.57
   5  -8   3   10.50    3.50
   5  -8   3    4.28    1.99
  -5  -8  -3    5.92    2.49
  -5   8  -3   16.39    3.82
  -5   8  -3   12.78    2.94
   5   8   3    2.47    1.79
  -5   8  -3    2.29    1.55
   6  -8   3   80.98   11.58
  -6  -8  -3   71.32   12.42
  -6  -8  -3   91.64   12.66
   6  -8   3   71.68   12.47
  -6   8  -3   79.53   11.83
  -6   8  -3   67.88   11.35
   6   8   3   80.19   11.80
  -6   8  -3   92.11   13.17
   7  -8   3    6.60    4.33
  -7  -8  -3    5.01    4.09
  -7  -8  -3    3.88    3.64
   7  -8   3    7.91    2.92
  -7   8  -3    7.64    4.69
   7   8   3    6.07    2.82
  -7   8  -3    7.43    2.91
  -7   8  -3    1.13    2.29
  -8  -8  -3   29.04    6.90
   8  -8   3   25.55    5.79
   8  -8   3   13.60    5.62
  -8  -8  -3   34.54    8.01
  -8   8  -3   15.58    6.75
  -8   8  -3   39.72    9.78
   8   8   3   22.84    5.90
  -8   8  -3   23.41    5.51
   9  -8   3    9.45    6.35
   9  -8   3   15.34    4.98
  -9  -8  -3   10.51    6.61
   9  -8   3   17.68    5.12
  -9  -8  -3   14.34    6.93
   9   8   3    8.83    4.97
  -9   8  -3   18.18    4.66
  -9   8  -3   17.64    6.80
  -9   8  -3    9.21    4.82
   9   8   3   17.90    4.49
 -10  -8  -3   45.06    9.77
  10  -8   3   15.48    8.43
  10  -8   3   38.99    8.85
 -10   8  -3   25.38   12.33
 -10   8  -3   26.75    6.04
  10   8   3    6.45    6.53
  10  -9  -3    9.66    7.88
  10  -9  -3   11.63    6.14
  10  -9  -3   12.16    6.81
 -10  -9   3   23.43    6.60
 -10   9   3   11.73    4.60
 -10   9   3   -2.11    7.39
  -9  -9   3   69.25   10.35
  -9  -9   3   66.15   12.50
  -9  -9   3   44.52    7.68
   9  -9  -3   45.23    9.76
   9  -9  -3   67.84   13.16
   9  -9  -3   51.45   10.60
  -9   9   3   69.45   14.16
   8  -9  -3   16.07    5.62
   8  -9  -3   18.75    5.61
  -8  -9   3   31.60    7.57
  -8  -9   3   16.11    5.19
   8  -9  -3   18.63    6.28
  -8  -9   3   12.48    3.45
  -8   9   3   14.96    4.84
  -8   9   3   19.90    7.00
  -7  -9   3   15.46    5.92
   7  -9  -3   27.95    6.07
   7  -9  -3   14.22    5.11
  -7  -9   3   31.42    5.86
  -7  -9   3   25.35    4.58
   7  -9  -3   30.94    7.28
  -7   9   3   40.44    6.97
  -7   9   3   37.06    8.15
  -6  -9   3   14.10    5.00
   6  -9  -3   11.81    4.15
  -6  -9   3   15.12    4.05
   6  -9  -3   33.16    6.43
  -6   9   3   39.89    7.40
   5  -9  -3   14.28    3.78
  -5  -9   3   17.04    4.90
   5  -9  -3   12.70    3.76
  -5  -9   3   16.42    3.44
   5  -9  -3   27.79    5.42
  -5   9   3   18.00    4.40
  -5   9   3   17.89    4.14
  -5   9   3    8.80    3.31
   4  -9  -3    8.17    2.88
   4  -9  -3   15.09    4.26
  -4  -9   3   11.52    3.82
   4  -9  -3   14.18    3.35
  -4  -9   3   11.05    2.43
   4   9  -3   11.07    3.17
  -4   9   3   11.02    3.73
  -4   9   3   14.63    3.41
  -4   9   3    8.39    2.75
  -3  -9   3   68.81   10.18
   3  -9  -3   83.44   10.20
   3  -9  -3   84.86   11.58
   3  -9  -3   61.07    9.81
  -3  -9   3   55.42    9.01
  -3   9   3   61.22   10.00
  -3   9   3   64.22    9.89
  -3   9   3   74.76    9.93
   2  -9  -3   19.02    3.75
   2  -9  -3   10.34    2.95
  -2  -9   3   18.46    3.75
   2  -9  -3   13.85    3.48
  -2   9   3   10.15    3.06
  -2   9   3   23.24    3.82
  -2   9   3   13.60    3.35
  -1  -9   3   54.60   10.14
  -1  -9   3   70.21    9.55
   1  -9  -3   73.52   10.24
   1  -9  -3   66.32   10.44
   1  -9  -3   62.44   10.34
   1   9  -3   70.17   10.32
  -1   9   3   86.41   10.21
  -1   9   3   59.14   10.30
  -1   9   3   81.02   10.19
   0  -9  -3   18.43    3.63
   0  -9   3   16.19    2.86
   0  -9  -3   19.36    4.32
   0  -9   3   20.28    3.88
   0  -9  -3   19.13    3.85
   0   9   3   13.72    3.93
   0   9  -3   10.36    3.40
  -1  -9  -3   64.09    9.79
  -1  -9  -3   68.17   10.44
   1  -9   3   58.47    9.57
  -1   9  -3   65.13    9.49
  -1   9  -3   60.84    9.93
   1   9   3   64.77   10.38
   1   9   3   81.10    9.65
   1   9   3   72.66    9.67
  -2  -9  -3   19.32    4.83
  -2  -9  -3   12.43    3.43
   2  -9   3   19.42    3.05
   2  -9   3   21.19    4.13
  -2   9  -3   20.88    4.40
  -2   9  -3   15.36    3.01
   2   9   3   19.85    3.08
  -2   9  -3   18.08    3.60
   2   9   3   21.86    3.67
   3  -9   3   36.85    6.67
   3   9   3   45.49    6.13
  -3   9  -3   41.90    6.09
  -3   9  -3   34.74    6.45
  -3   9  -3   38.27    7.35
   4  -9   3   22.64    3.60
  -4  -9  -3   24.74    6.00
  -4  -9  -3   14.83    4.00
   4  -9   3   22.51    5.15
  -4   9  -3   22.55    4.92
  -4   9  -3   27.82    5.35
   4   9   3   20.56    3.63
  -4   9  -3   15.53    3.39
   4   9   3   25.79    3.53
  -5  -9  -3   44.85    7.72
  -5  -9  -3   42.45    8.92
   5  -9   3   39.98    6.58
   5  -9   3   54.89    8.28
  -5   9  -3   36.09    6.44
  -5   9  -3   53.85    8.09
   5   9   3   42.47    6.77
  -5   9  -3   42.97    7.02
  -6  -9  -3   25.04    6.74
  -6  -9  -3   22.26    6.19
   6  -9   3   25.89    5.11
   6  -9   3   45.73    8.23
  -6   9  -3   38.07    7.43
   6   9   3   30.58    5.53
  -6   9  -3   39.42    5.74
   7  -9   3   35.14    6.58
  -7  -9  -3   25.00    6.70
   7  -9   3   32.80    7.70
  -7  -9  -3   23.94    6.95
   7   9   3   23.68    5.86
  -7   9  -3   31.68    6.58
  -7   9  -3   46.03    8.65
   8  -9   3   10.24    5.84
   8  -9   3   23.05    5.56
  -8  -9  -3   19.50    6.21
   8  -9   3   14.34    4.57
  -8  -9  -3   16.69    6.32
  -8   9  -3   18.80    7.07
  -8   9  -3   16.64    4.63
   8   9   3   15.40    3.65
   8   9   3   12.03    4.35
  -8   9  -3   16.23    7.26
  -9  -9  -3    3.31    5.69
   9  -9   3   12.99    4.27
  -9  -9  -3    2.72    6.07
   9  -9   3   17.41    6.15
   9  -9   3    3.27    4.11
  -9   9  -3    9.46    3.58
  -9   9  -3    9.41    5.98
   9   9   3    6.83    4.64
  -9   9  -3    0.60    3.69
  10  -9   3    6.45    5.18
  10  -9   3   11.79    7.80
 -10  -9  -3   15.38    8.11
  10   9   3    0.22    5.74
 -10   9  -3  -12.57   10.37
   9 -10  -3   42.42   10.12
  -9 -10   3   31.19    5.06
   9 -10  -3   32.33    7.65
  -9 -10   3   33.37   10.55
   9 -10  -3   28.60    7.89
  -9 -10   3   40.43    8.56
  -9  10   3   16.67    7.82
  -9  10   3   33.48    7.55
  -9  10   3   36.81   10.92
  -8 -10   3   30.03    6.56
   8 -10  -3   25.97    7.58
   8 -10  -3   24.92    6.79
  -8 -10   3   23.65    4.40
   8 -10  -3   17.87    6.07
  -8  10   3   20.98    5.94
  -8  10   3   22.81    7.27
   7 -10  -3    4.16    3.00
   7 -10  -3    1.43    2.25
  -7 -10   3    0.56    2.60
   7 -10  -3    1.30    2.72
  -7 -10   3    5.21    4.65
  -7  10   3    2.05    2.49
  -7  10   3   -0.52    2.92
  -7  10   3    6.90    5.33
   6 -10  -3   31.27    5.90
  -6 -10   3   27.03    4.95
   6 -10  -3   12.57    4.73
   6 -10  -3   20.18    5.87
  -6 -10   3   24.25    6.42
  -6  10   3   26.43    5.87
  -6  10   3   27.31    6.73
  -5 -10   3    3.94    1.85
  -5 -10   3    4.71    3.58
   5 -10  -3    1.65    2.33
   5 -10  -3    2.64    2.60
  -5  10   3    3.58    2.65
  -5  10   3    2.12    2.16
  -4 -10   3   33.31    6.53
  -4 -10   3   22.62    4.25
   4 -10  -3   29.09    4.99
   4 -10  -3   34.95    5.35
   4 -10  -3   41.40    6.34
   4  10  -3   27.82    5.48
  -4  10   3   17.81    4.83
  -4  10   3   33.97    5.05
  -4  10   3   22.27    5.58
  -3 -10   3   16.14    3.95
  -3 -10   3   11.77    2.09
   3 -10  -3   19.11    4.24
   3 -10  -3   15.37    3.39
  -3 -10   3   11.27    2.10
   3 -10  -3   21.99    3.95
   3  10  -3   17.30    3.86
  -3  10   3   12.21    3.35
  -3  10   3   22.00    3.99
  -3  10   3   14.90    3.66
   2 -10  -3    4.74    2.00
   2 -10  -3    1.24    1.26
   2 -10  -3    3.62    1.60
   2  10  -3    2.93    1.99
  -2  10   3    2.90    1.90
  -2  10   3    1.06    1.44
  -2  10   3    0.56    1.25
   1 -10  -3   45.97    7.55
  -1 -10   3   46.57    7.48
   1 -10  -3   37.58    7.46
  -1 -10   3   54.62    7.22
   1 -10  -3   47.81    7.29
  -1  10   3   59.02    7.25
  -1  10   3   46.57    7.19
   1  10  -3   42.58    7.33
  -1  10   3   37.70    7.41
   0 -10  -3   23.76    4.61
   0 -10  -3   28.53    6.05
   0 -10   3   33.01    4.49
   0 -10  -3   25.88    4.80
   0 -10   3   25.39    4.66
   0  10   3   22.84    5.61
   0  10   3   29.25    4.49
   0  10   3   25.96    4.52
   0  10  -3   38.74    6.26
   1 -10   3   43.64    6.69
  -1 -10  -3   45.90    6.87
  -1 -10  -3   38.07    7.34
   1 -10   3   50.38    6.88
   1  10   3   52.76    6.59
  -1  10  -3   41.29    7.01
  -1  10  -3   40.03    6.39
   1  10   3   35.72    7.24
  -2 -10  -3    7.22    3.09
   2 -10   3    6.51    2.29
   2 -10   3    4.57    1.56
  -2 -10  -3    4.05    1.76
  -2  10  -3    5.24    1.78
   2  10   3    7.70    2.12
  -2  10  -3    6.81    2.48
  -2  10  -3    5.36    1.95
   2  10   3    6.28    1.51
   3 -10   3   25.56    3.68
  -3 -10  -3   30.94    6.45
  -3 -10  -3   25.75    4.33
   3 -10   3   27.12    5.29
   3  10   3   20.66    4.04
   3  10   3   20.14    3.45
  -3  10  -3   18.10    4.57
  -3  10  -3   16.40    3.57
  -3  10  -3   25.20    5.01
  -4 -10  -3   32.28    7.39
   4 -10   3   38.11    5.22
   4 -10   3   36.45    7.03
   4  10   3   37.05    5.14
   4  10   3   23.12    4.93
  -4  10  -3   33.39    6.55
  -4  10  -3   34.73    6.10
  -5 -10  -3   10.52    3.92
   5 -10   3   15.90    3.83
   5 -10   3   23.69    5.42
  -5 -10  -3   19.19    5.62
   5  10   3   23.14    3.50
  -5  10  -3   23.93    5.37
  -5  10  -3   14.90    3.47
  -6 -10  -3    7.46    4.07
  -6 -10  -3    7.13    4.00
   6 -10   3   11.68    3.14
   6 -10   3   13.59    4.67
  -6 -10  -3    9.85    3.99
  -6  10  -3   13.64    3.64
   6  10   3    9.43    2.57
  -6  10  -3   11.17    4.45
  -6  10  -3    5.10    2.21
   7 -10   3   14.86    5.33
  -7 -10  -3    9.58    4.45
  -7 -10  -3    2.67    3.84
   7 -10   3   14.01    3.97
  -7 -10  -3    1.93    3.25
   7  10   3    8.00    2.83
  -7  10  -3    3.52    2.52
  -7  10  -3   12.76    3.93
  -7  10  -3    7.64    5.12
  -8 -10  -3   14.21    7.67
   8 -10   3   12.18    5.43
  -8 -10  -3   16.55    6.28
   8 -10   3   30.74    5.87
   8 -10   3   27.03    7.57
  -8  10  -3   17.47    7.59
   8  10   3   19.43    6.61
  -8  10  -3   20.91    5.42
   8  10   3   13.86    3.50
   9 -10   3   10.99    4.76
  -9 -10  -3    5.39    6.88
   9 -10   3   11.11    4.26
  -9 -10  -3   -2.19    7.00
   9 -10   3    4.44    6.41
  -9  10  -3    5.04    3.40
   9  10   3    7.25    3.92
  -9  10  -3    4.16    3.74
   9 -11  -3   10.39    6.65
  -9 -11   3    2.56    5.13
   9 -11  -3    9.45    5.31
   9 -11  -3   -1.93    4.23
  -9  11   3    8.11    3.63
  -9  11   3    6.33    7.85
   8 -11  -3    2.72    3.19
  -8 -11   3    2.84    3.52
   8 -11  -3   -2.42    3.61
   8 -11  -3   -1.77    3.23
  -8 -11   3    5.27    2.13
  -8 -11   3    6.83    5.65
  -8  11   3    1.99    4.70
  -8  11   3    3.24    3.26
  -8  11   3   -0.44    3.94
   7 -11  -3   10.65    4.74
   7 -11  -3   17.11    6.35
  -7 -11   3   12.06    5.57
   7 -11  -3   15.38    4.79
  -7 -11   3   18.02    4.34
  -7  11   3   13.29    4.38
  -7  11   3   13.53    6.25
   6 -11  -3    4.50    2.72
   6 -11  -3    0.40    2.60
   6 -11  -3    1.65    2.67
  -6 -11   3    2.80    2.12
  -6 -11   3    2.72    3.71
  -6  11   3    3.94    3.51
  -6  11   3   -3.89    2.29
  -6  11   3    1.92    2.36
   5 -11  -3   45.18    8.38
   5 -11  -3   54.06    8.11
  -5 -11   3   46.93    7.28
   5 -11  -3   38.93    7.64
  -5 -11   3   37.02    8.93
  -5  11   3   50.25    7.74
  -5  11   3   49.36    8.64
  -4 -11   3    3.32    2.06
   4 -11  -3    3.49    2.13
   4 -11  -3    1.09    2.19
   4 -11  -3    7.94    3.20
  -4  11   3   -1.01    1.64
  -4  11   3    1.32    1.77
  -4  11   3    4.38    2.59
   4  11  -3    2.41    2.13
   3 -11  -3   -0.04    1.46
  -3 -11   3    4.50    2.65
   3 -11  -3    1.31    1.65
   3 -11  -3    5.58    2.13
  -3 -11   3    4.17    1.42
   3  11  -3    4.51    2.05
  -3  11   3    2.21    1.91
  -3  11   3    2.00    1.59
   2 -11  -3    2.08    1.57
   2 -11  -3    3.55    1.92
   2 -11  -3    3.46    1.94
  -2 -11   3    1.82    0.56
  -2 -11   3    4.24    2.28
   2  11  -3    6.64    2.38
  -2  11   3    5.78    2.30
  -2  11   3    6.05    2.21
  -2  11   3    3.25    1.89
   1 -11  -3   98.22   13.70
   1 -11  -3   79.49   13.21
  -1 -11   3   99.16   12.79
   1 -11  -3   98.59   13.91
  -1  11   3   79.18   13.57
   1  11  -3   95.10   13.59
  -1  11   3   92.26   13.27
   0 -11   3   29.58    5.87
   0 -11  -3   34.69    6.10
   0 -11   3   43.37    5.73
   0 -11  -3   39.42    6.54
   0 -11  -3   35.74    5.89
   0  11   3   36.93    5.88
   0  11  -3   36.27    6.16
   0  11   3   37.95    5.60
   0  11   3   33.81    7.22
   1 -11   3   80.38   12.98
   1 -11   3  102.72   13.24
  -1 -11  -3   80.47   13.02
  -1 -11  -3   97.40   14.08
   1  11   3  104.33   12.78
   1  11   3   91.93   13.03
  -1  11  -3   89.61   13.45
   1  11   3   88.06   13.78
  -1  11  -3   85.45   12.63
   2 -11   3    9.50    2.68
  -2 -11  -3   10.81    3.26
   2 -11   3    6.96    1.89
  -2 -11  -3    3.23    1.85
   2  11   3    5.55    1.44
  -2  11  -3    6.84    2.16
   2  11   3    8.58    2.89
  -2  11  -3    3.06    2.17
  -2  11  -3    4.90    1.89
   3 -11   3   11.90    2.48
   3 -11   3   16.97    3.97
  -3 -11  -3    8.12    2.96
  -3 -11  -3    8.74    3.89
  -3  11  -3    9.20    2.68
   3  11   3   11.76    2.20
   3  11   3   12.00    2.94
  -3  11  -3   11.01    3.42
  -3  11  -3    8.93    3.10
   4 -11   3   11.88    3.69
   4 -11   3    7.16    2.26
  -4 -11  -3    3.61    2.43
  -4 -11  -3    8.35    4.16
  -4  11  -3   10.12    3.22
   4  11   3    5.35    1.59
  -4  11  -3    9.23    3.18
  -4  11  -3    5.92    2.07
   4  11   3   12.74    2.81
  -5 -11  -3    6.28    2.58
   5 -11   3    7.71    3.35
  -5 -11  -3    2.84    4.03
   5 -11   3   12.16    3.50
  -5  11  -3    8.36    3.00
   5  11   3    3.44    1.51
  -5  11  -3    2.60    2.63
  -5  11  -3    4.68    1.92
   5  11   3    5.62    2.00
  -6 -11  -3   -3.60    3.02
   6 -11   3    8.64    2.48
  -6 -11  -3    7.00    3.92
  -6 -11  -3    1.79    3.02
   6 -11   3   -1.13    2.00
  -6  11  -3   14.66    3.75
  -6  11  -3    6.30    4.06
  -6  11  -3    4.88    2.03
   6  11   3    5.63    1.88
   7 -11   3    5.28    3.27
   7 -11   3    3.84    3.84
  -7 -11  -3    0.90    4.16
   7 -11   3   12.98    3.78
  -7 -11  -3    2.12    3.59
  -7 -11  -3    1.44    4.39
  -7  11  -3   12.47    4.61
  -7  11  -3   13.57    4.19
   7  11   3    8.49    2.04
  -8 -11  -3   12.39    5.65
  -8 -11  -3    7.57    5.98
   8 -11   3   13.32    6.28
  -8 -11  -3    1.71    4.33
   8  11   3    8.77    2.21
  -8  11  -3   12.53    7.03
  -8  11  -3   -1.89    3.18
   8  11   3    9.75    2.96
  -8  11  -3   12.92    4.30
  -9 -11  -3   -2.26    6.98
  -9 -11  -3    1.73    4.57
   9 -11   3   -2.88    5.15
   9 -11   3   -3.52    4.54
   9 -11   3    1.68    3.53
  -9  11  -3    0.40    7.99
  -9  11  -3    0.56    2.70
   9  11   3   -0.92    3.01
  -9  11  -3    0.07    3.81
   9 -12  -3   12.42    7.28
   9 -12  -3    7.93    5.24
   9 -12  -3   10.77    5.65
  -9 -12   3    3.55    2.40
  -9 -12   3   -0.95    7.10
  -9  12   3    1.90    3.54
  -9  12   3    6.43    8.57
  -8 -12   3    0.59    5.08
   8 -12  -3    4.45    4.87
   8 -12  -3    8.63    4.42
   8 -12  -3    9.08    5.42
  -8 -12   3   11.94    6.26
  -8 -12   3    5.98    2.42
  -8  12   3   -7.10    4.52
  -8  12   3    6.04    5.23
  -8  12   3    3.67    3.09
   7 -12  -3   -1.01    3.45
   7 -12  -3    3.79    4.91
  -7 -12   3   -0.66    3.31
  -7 -12   3   -4.31    4.22
   7 -12  -3    3.04    2.72
  -7  12   3   -1.39    2.63
  -7  12   3   -0.34    4.40
  -7  12   3    3.23    3.65
   6 -12  -3    3.72    3.26
  -6 -12   3    7.34    2.69
   6 -12  -3    9.65    3.22
   6 -12  -3    5.26    3.49
  -6 -12   3    8.44    4.50
  -6  12   3    6.57    3.17
  -6  12   3    6.75    3.19
  -6  12   3    2.68    2.71
   5 -12  -3   17.97    5.29
  -5 -12   3   19.21    5.69
   5 -12  -3   15.40    4.44
  -5 -12   3   21.81    3.84
   5  12  -3   17.48    4.48
  -5  12   3   25.32    5.15
  -5  12   3   27.04    5.69
  -5  12   3    7.62    3.92
  -4 -12   3   32.98    5.78
   4 -12  -3   48.65    7.23
   4 -12  -3   53.37    8.16
   4 -12  -3   36.38    6.62
  -4 -12   3   34.21    7.84
  -4  12   3   35.30    6.95
   4  12  -3   48.18    6.97
  -4  12   3   46.80    7.01
  -4  12   3   37.15    6.96
  -3 -12   3   21.69    5.99
  -3 -12   3   33.25    6.48
   3 -12  -3   33.78    5.58
   3 -12  -3   37.49    6.94
   3 -12  -3   36.84    5.46
  -3 -12   3   27.52    4.08
   3  12  -3   30.05    5.99
  -3  12   3   17.74    5.10
  -3  12   3   26.90    5.85
  -3  12   3   25.81    5.66
  -2 -12   3   13.73    3.85
   2 -12  -3   13.43    3.66
   2 -12  -3   12.29    3.61
  -2 -12   3    9.97    1.88
  -2 -12   3    9.69    1.81
   2 -12  -3   14.86    3.33
  -2  12   3   12.29    3.17
  -2  12   3   15.36    3.73
   2  12  -3   15.28    3.80
   1 -12  -3   36.96    6.14
  -1 -12   3   39.43    5.63
   1 -12  -3   38.65    6.55
   1 -12  -3   40.32    6.93
  -1 -12   3   37.23    6.39
   1  12  -3   34.84    6.28
  -1  12   3   33.38    6.48
  -1  12   3   37.62    6.13
   0 -12  -3    2.85    2.24
   0 -12  -3    2.58    1.49
   0 -12  -3    3.78    1.79
   0 -12   3    4.65    1.55
   0 -12   3    5.29    2.11
   0  12   3    3.59    1.93
   0  12  -3    4.51    2.12
   0  12   3    1.84    1.98
   1 -12   3   33.95    5.91
   1 -12   3   41.55    6.06
  -1 -12  -3   32.04    7.47
  -1 -12  -3   36.47    6.14
  -1 -12  -3   36.30    5.98
   1  12   3   29.35    7.22
   1  12   3   33.34    5.86
  -1  12  -3   40.12    6.42
   1  12   3   40.14    5.50
  -2 -12  -3    9.71    3.59
   2 -12   3    9.81    3.16
   2 -12   3   12.06    2.64
  -2 -12  -3    7.40    2.42
   2  12   3   16.64    3.47
  -2  12  -3   11.64    3.57
  -2  12  -3    8.28    2.61
   2  12   3   13.65    2.07
  -2  12  -3   12.31    2.67
   3 -12   3   19.19    4.52
  -3 -12  -3   23.52    5.68
  -3  12  -3   24.88    3.89
   3  12   3   23.81    4.40
  -3  12  -3   13.34    4.29
   3  12   3   14.74    2.65
  -3  12  -3   14.36    3.63
   4 -12   3   36.09    7.83
  -4 -12  -3   28.88    8.22
   4 -12   3   47.34    6.35
  -4  12  -3   45.44    7.06
   4  12   3   35.73    5.51
   4  12   3   46.55    6.38
  -4  12  -3   27.75    7.13
  -5 -12  -3   12.72    3.94
   5 -12   3   13.74    3.91
  -5 -12  -3   14.74    5.25
   5 -12   3   15.05    4.86
  -5  12  -3   19.55    4.48
  -5  12  -3   11.03    3.22
   5  12   3   14.32    3.32
  -5  12  -3   15.58    4.14
  -6 -12  -3    3.90    3.45
  -6 -12  -3    2.45    2.98
   6 -12   3    4.46    4.29
  -6 -12  -3   -1.60    4.03
   6 -12   3    8.02    2.89
  -6  12  -3    6.37    2.90
  -6  12  -3    1.97    1.94
   6  12   3    4.44    1.05
   6  12   3    5.25    1.29
  -6  12  -3    6.58    3.24
  -7 -12  -3   -1.07    4.45
   7 -12   3   -1.42    2.46
   7 -12   3   -1.03    3.05
  -7 -12  -3   -2.38    4.09
   7 -12   3   -2.04    4.69
  -7 -12  -3   -1.62    3.75
   7  12   3    0.50    0.83
  -7  12  -3    2.47    2.89
  -7  12  -3    1.40    4.67
   7  12   3    1.56    1.29
  -7  12  -3   -0.63    2.19
  -8 -12  -3   -3.52    4.41
  -8 -12  -3    7.38    5.71
   8 -12   3    5.66    4.77
   8 -12   3   12.18    4.11
  -8 -12  -3    3.41    5.89
   8  12   3    5.80    1.54
   8  12   3    6.57    1.83
  -8  12  -3    1.58    6.25
  -8  12  -3    4.34    3.26
  -8  12  -3    1.34    2.98
   9 -12   3    0.35    3.98
   9 -12   3    6.67    7.03
  -9 -12  -3    9.47    6.92
   9 -12   3    2.64    4.20
  -9  12  -3    9.95    4.39
   9 -13  -3    5.31    4.48
  -9 -13   3   -7.92    4.50
   9 -13  -3    7.09    5.99
  -8 -13   3   14.86    5.03
   8 -13  -3   12.85    6.00
   8 -13  -3   22.41    6.08
   8 -13  -3    9.55    7.28
  -8 -13   3   20.20    7.53
  -8  13   3   17.35    5.56
  -8  13   3   12.55    8.22
  -7 -13   3    9.18    6.30
  -7 -13   3    6.65    3.17
   7 -13  -3    7.89    4.30
   7 -13  -3    1.48    3.76
   7 -13  -3    1.68    4.95
  -7  13   3   -1.28    3.36
  -7  13   3    1.70    3.95
  -7  13   3    5.61    3.22
  -6 -13   3   12.96    3.43
  -6 -13   3   10.82    5.45
   6 -13  -3   10.09    4.28
   6 -13  -3   14.60    4.60
   6 -13  -3   13.38    5.45
  -6  13   3   11.51    4.12
  -6  13   3   13.60    5.13
  -5 -13   3   17.20    5.45
   5 -13  -3   22.34    4.98
   5 -13  -3   17.12    5.02
  -5 -13   3   16.32    3.40
   5 -13  -3   15.65    4.75
  -5  13   3   18.25    4.70
  -5  13   3   10.66    4.14
  -5  13   3    9.22    3.71
   5  13  -3   11.84    4.26
  -4 -13   3    3.22    2.96
   4 -13  -3    4.72    2.93
  -4 -13   3    4.65    1.39
   4 -13  -3    1.53    2.66
  -4  13   3    3.68    2.44
   4  13  -3    1.41    2.83
  -4  13   3    4.39    2.70
   3 -13  -3   41.68    6.96
   3 -13  -3   42.38    6.69
  -3 -13   3   36.16    5.06
  -3 -13   3   31.81    7.41
  -3 -13   3   35.55    7.80
   3 -13  -3   21.34    6.53
  -3  13   3   42.31    6.41
  -3  13   3   34.22    6.40
  -3  13   3   28.63    6.68
   3  13  -3   35.28    7.17
   2 -13  -3   25.40    5.12
  -2 -13   3   16.01    2.96
   2 -13  -3   22.48    4.96
  -2 -13   3   23.54    5.14
   2 -13  -3   16.23    4.29
  -2  13   3   19.38    4.91
   2  13  -3   28.73    5.36
  -2  13   3   18.15    4.30
   1 -13  -3    8.58    3.38
  -1 -13   3   14.12    3.90
  -1 -13   3   17.07    2.88
   1 -13  -3   12.62    3.29
   1 -13  -3   11.60    4.01
  -1 -13   3   14.34    2.34
  -1  13   3   10.76    3.38
   1  13  -3   13.46    4.00
  -1  13   3   14.71    3.90
   0 -13  -3   15.86    3.98
   0 -13   3   17.57    3.37
   0 -13   3   13.74    3.78
   0 -13  -3   12.81    3.49
   0 -13  -3   19.34    4.76
   0  13   3   15.75    4.68
   0  13   3   16.11    3.87
   0  13  -3   18.36    4.80
  -1 -13  -3   13.54    4.38
  -1 -13  -3   15.94    3.71
   1 -13   3   18.34    3.68
  -1 -13  -3   12.22    3.24
   1 -13   3   14.82    3.60
  -1  13  -3   11.82    3.81
   1  13   3   13.43    3.49
   2 -13   3   34.39    6.06
  -2 -13  -3   32.37    6.95
  -2 -13  -3   21.37    5.05
   2 -13   3   26.11    4.75
   2  13   3   31.17    4.97
  -2  13  -3   22.33    5.78
  -2  13  -3   31.56    4.80
  -2  13  -3   25.15    5.31
  -3 -13  -3   37.36    5.66
  -3 -13  -3   25.15    6.62
   3 -13   3   32.17    6.41
   3  13   3   36.79    5.33
  -3  13  -3   30.02    6.52
  -3  13  -3   25.51    5.41
  -3  13  -3   19.03    5.22
   4 -13   3    5.03    2.69
  -4 -13  -3    0.10    2.86
  -4 -13  -3    1.00    1.94
   4  13   3    3.39    2.24
  -4  13  -3   -1.43    2.11
  -4  13  -3    3.08    2.32
  -4  13  -3    3.70    1.88
  -5 -13  -3   10.95    3.85
  -5 -13  -3    6.46    4.39
   5 -13   3   17.10    3.51
   5 -13   3   13.81    4.39
   5  13   3    8.01    2.91
  -5  13  -3    7.72    3.56
  -5  13  -3    9.99    4.03
  -5  13  -3    7.32    2.66
  -6 -13  -3    6.81    5.42
   6 -13   3   25.10    6.55
  -6 -13  -3    4.02    3.76
  -6 -13  -3   13.18    5.74
   6 -13   3   16.29    3.89
   6 -13   3   21.73    4.73
  -6  13  -3    5.56    2.79
  -6  13  -3   14.36    4.46
  -6  13  -3   12.82    4.51
  -7 -13  -3    0.20    4.44
   7 -13   3    4.66    4.25
   7 -13   3    5.20    3.08
  -7 -13  -3    7.13    4.37
  -7 -13  -3    3.58    5.00
   7 -13   3   10.57    4.87
  -7  13  -3    6.84    7.60
  -7  13  -3    0.37    2.45
  -7  13  -3    3.15    2.77
  -8 -13  -3   -5.24    4.67
   8 -13   3    9.79    4.16
   8 -13   3   -4.52    5.47
   8 -13   3    3.81    5.57
  -8 -13  -3    7.09    5.49
  -8  13  -3    0.69    2.99
  -8  13  -3    1.63    2.76
  -8  13  -3   -1.24    4.75
   8 -14  -3   26.08    6.61
   8 -14  -3   23.05    9.15
  -8 -14   3   35.27    6.50
   8 -14  -3   24.00    6.91
  -8  14   3   22.76    6.57
  -8  14   3   16.75    8.98
  -8  14   3    6.12    6.51
  -7 -14   3    6.77    3.59
   7 -14  -3    5.99    3.61
   7 -14  -3    7.54    4.68
   7 -14  -3    9.62    5.74
  -7 -14   3    7.18    6.24
  -7  14   3    4.33    4.24
  -7  14   3   12.66    6.37
  -7  14   3    7.73    3.58
   6 -14  -3    3.73    2.60
  -6 -14   3    4.62    2.30
  -6 -14   3    0.38    4.53
   6 -14  -3    3.15    4.44
   6 -14  -3    0.26    3.36
  -6  14   3    6.88    4.39
  -6  14   3   -1.00    3.11
  -6  14   3    5.12    3.01
   5 -14  -3    7.84    3.13
   5 -14  -3    1.77    2.77
  -5 -14   3    2.73    1.97
  -5 -14   3    1.35    3.38
   5 -14  -3    3.21    3.40
  -5 -14   3    0.11    3.70
  -5  14   3    0.54    2.15
  -5  14   3    0.43    2.77
   5  14  -3   -2.78    2.92
  -5  14   3    4.61    3.46
  -4 -14   3   11.66    4.67
   4 -14  -3   13.07    3.78
   4 -14  -3   12.97    4.14
  -4 -14   3   11.27    4.47
  -4 -14   3   15.73    2.62
   4 -14  -3    9.63    4.22
   4  14  -3   13.94    4.17
  -4  14   3   10.09    4.21
  -4  14   3    8.65    3.61
  -4  14   3   12.84    4.01
   3 -14  -3   17.08    4.14
  -3 -14   3   13.25    4.53
   3 -14  -3   14.97    4.62
  -3 -14   3   15.01    2.42
  -3 -14   3   13.98    4.67
  -3  14   3    8.80    3.61
  -3  14   3   13.82    3.79
   3  14  -3   13.16    4.18
  -3  14   3   13.28    3.87
  -2 -14   3    1.98    0.71
  -2 -14   3    0.75    0.87
   2 -14  -3   -1.46    1.74
   2 -14  -3    0.92    1.76
  -2 -14   3    0.85    2.27
   2 -14  -3    3.95    2.72
   2  14  -3    2.22    1.91
  -2  14   3    0.28    1.79
   1 -14  -3    8.45    3.85
  -1 -14   3    8.40    3.35
   1 -14  -3   10.83    3.41
   1 -14  -3   10.87    2.83
  -1 -14   3    9.97    2.00
  -1 -14   3   10.39    2.43
   1  14  -3   10.90    3.68
  -1  14   3    9.76    3.28
   0 -14  -3  170.38   25.02
   0 -14   3  200.10   24.92
   0 -14   3  164.79   25.21
   0 -14  -3  182.94   25.98
   0 -14   3  198.14   24.61
   0 -14  -3  171.82   25.32
   0  14   3  176.80   26.85
   0  14   3  161.85   25.02
   0  14  -3  164.62   25.39
   1 -14   3   12.37    2.66
  -1 -14  -3    2.73    2.51
  -1 -14  -3    8.81    3.77
  -1 -14  -3    8.21    2.80
   1 -14   3    9.67    2.80
   1 -14   3   10.04    3.01
   1  14   3   10.01    3.06
  -1  14  -3    8.67    3.43
  -2 -14  -3    2.23    1.88
  -2 -14  -3    2.58    3.38
   2 -14   3    3.72    2.32
   2 -14   3    4.51    2.00
   2  14   3    2.52    2.12
  -2  14  -3    1.26    1.86
  -2  14  -3    3.30    1.77
  -3 -14  -3   11.14    4.35
   3 -14   3   13.15    3.20
  -3 -14  -3   10.10    3.32
   3 -14   3   23.66    4.68
  -3  14  -3   10.98    3.24
  -3  14  -3   16.05    3.49
  -3  14  -3   10.66    3.62
   3  14   3   17.68    4.26
  -4 -14  -3   16.59    4.96
   4 -14   3   32.91    4.98
   4 -14   3   31.01    5.21
   4 -14   3   31.74    7.03
  -4 -14  -3   29.20    7.48
   4  14   3   24.78    5.16
  -4  14  -3   28.76    5.93
  -4  14  -3   25.35    5.46
  -4  14  -3   28.37    6.29
  -5 -14  -3    0.41    3.77
   5 -14   3    8.25    3.69
   5 -14   3    8.75    3.37
  -5 -14  -3   -3.18    2.75
   5 -14   3    4.20    2.33
  -5  14  -3    0.89    2.13
  -5  14  -3    3.85    2.91
   5  14   3    2.08    2.69
  -5  14  -3    5.06    3.60
  -6 -14  -3    3.32    3.92
   6 -14   3   -2.03    2.33
  -6 -14  -3    0.85    4.50
   6 -14   3    0.47    2.94
   6 -14   3    1.15    4.18
  -6 -14  -3   -4.53    3.53
  -6  14  -3    1.94    2.36
   7 -14   3   17.78    5.89
  -7 -14  -3    5.99    5.27
  -7 -14  -3    4.98    5.98
   7 -14   3   19.11    4.69
  -7 -14  -3    9.39    5.47
   7 -14   3   18.82    5.65
  -7  14  -3   12.64    5.27
  -7  14  -3    6.78    3.21
  -7  14  -3   11.68    4.49
  -8 -14  -3    8.82    6.59
   8 -14   3   15.28    4.90
  -8 -14  -3    4.63    6.19
   8 -14   3   15.67    8.33
   8 -14   3   14.76    6.29
  -8  14  -3    8.77    4.55
  -8  14  -3    2.37    3.71
  -8 -15   3   21.64    6.06
   8 -15  -3   38.44    9.38
   8 -15  -3   20.19    8.71
  -8  15   3   29.33    7.33
   7 -15  -3   14.75    5.64
  -7 -15   3    6.93    6.26
  -7 -15   3   12.56    3.72
   7 -15  -3    9.87    6.51
  -7  15   3    3.04    3.15
  -7  15   3    1.59    4.72
  -7  15   3    6.08    6.05
  -6 -15   3    4.19    2.75
   6 -15  -3    6.57    4.02
   6 -15  -3    6.06    4.12
   6 -15  -3    8.14    4.48
  -6 -15   3    2.85    4.79
  -6 -15   3    3.62    4.95
  -6  15   3   -2.05    3.44
  -6  15   3    8.06    3.70
   5 -15  -3   38.53    8.56
   5 -15  -3   21.58    6.27
  -5 -15   3   36.66    8.17
   5 -15  -3   33.29    6.87
  -5 -15   3   29.55    5.00
  -5  15   3   26.74    6.73
  -5  15   3   28.72    7.24
   5  15  -3   27.05    6.57
   4 -15  -3   30.43    6.63
  -4 -15   3   18.22    3.15
   4 -15  -3   20.06    4.98
  -4 -15   3   13.08    5.20
   4 -15  -3   18.26    4.67
  -4 -15   3   10.92    4.77
  -4  15   3   17.29    4.98
  -4  15   3   16.77    4.76
   4  15  -3   15.66    4.78
  -4  15   3   13.47    4.47
  -3 -15   3   71.18   11.11
  -3 -15   3   68.31    9.05
   3 -15  -3   71.69   11.17
  -3 -15   3   63.40   10.55
   3 -15  -3   52.94    9.97
  -3 -15   3   54.71    8.96
   3 -15  -3   84.36   10.98
  -3  15   3   43.32   10.66
   3  15  -3   89.79   10.90
  -3  15   3   74.79   10.41
   2 -15  -3   16.54    4.66
  -2 -15   3    6.84    3.84
   2 -15  -3   19.88    5.03
   2 -15  -3   11.87    3.30
  -2 -15   3   13.23    2.60
  -2 -15   3   12.78    2.36
   2  15  -3   12.79    4.11
  -2  15   3   12.31    4.28
  -2  15   3   12.42    3.97
  -1 -15   3   36.08    6.66
  -1 -15   3   23.67    4.46
   1 -15  -3   24.64    5.44
   1 -15  -3   27.81    6.09
   1 -15  -3   37.65    7.32
  -1 -15   3   32.44    4.74
  -1  15   3   24.31    5.82
   1  15  -3   31.73    6.78
  -1  15   3   19.98    5.78
   0 -15  -3    1.69    1.79
   0 -15  -3    0.94    2.95
   0 -15  -3    1.72    2.12
   0 -15   3    1.64    1.32
   0 -15   3    5.17    2.09
   0 -15   3    0.55    1.91
   0  15   3    1.19    1.97
   0  15   3    2.96    2.96
   0  15  -3    1.54    2.28
   1 -15   3   33.77    5.29
   1 -15   3   29.11    5.49
   1 -15   3   36.10    5.78
  -1 -15  -3   24.14    5.62
  -1 -15  -3   42.22    8.38
  -1 -15  -3   29.60    6.12
  -1  15  -3   27.27    6.55
   1  15   3   35.88    6.74
   2 -15   3    9.77    3.21
  -2 -15  -3   10.28    4.32
   2 -15   3    4.55    2.19
  -2 -15  -3    3.23    2.34
   2 -15   3   12.46    2.66
  -2 -15  -3    7.01    2.32
   2  15   3   10.41    3.38
  -2  15  -3   12.71    4.07
   3 -15   3   81.70   11.10
   3 -15   3   94.20   12.25
   3 -15   3   89.94   11.51
  -3 -15  -3   75.92   12.85
  -3 -15  -3   71.30   11.31
   3  15   3   86.29   11.46
  -3  15  -3   53.86   10.99
  -3  15  -3   61.47   11.00
  -3  15  -3   69.88   11.74
   4 -15   3   28.41    6.22
  -4 -15  -3   19.48    4.73
   4 -15   3   27.62    4.20
  -4 -15  -3    9.36    5.55
  -4  15  -3   16.16    4.35
   4  15   3   14.64    4.17
  -4  15  -3   17.20    4.85
  -4  15  -3   18.12    4.39
  -5 -15  -3   20.49    6.09
  -5 -15  -3   14.32    6.85
   5 -15   3   49.94    8.83
   5 -15   3   33.76    5.44
   5 -15   3   50.59    7.91
  -5  15  -3   27.69    5.85
   6 -15   3    2.61    2.79
  -6 -15  -3    5.13    4.81
   6 -15   3    4.61    4.65
  -6 -15  -3    2.91    3.65
   6 -15   3   10.34    3.89
  -6 -15  -3    3.69    4.80
  -6  15  -3    2.08    4.42
  -6  15  -3    3.27    2.83
  -6  15  -3    1.27    2.59
  -7 -15  -3   10.23    7.93
   7 -15   3    9.67    3.87
  -7 -15  -3   -0.48    4.97
   7 -15   3   10.79    6.48
  -7 -15  -3    2.19    4.16
   7 -15   3   15.59    5.05
  -7  15  -3    7.38    4.02
  -7  15  -3   10.33    4.55
  -8 -15  -3    4.62    6.64
   8 -15   3   14.55    5.10
   8 -15   3    0.70    6.91
  -8  15  -3    1.38    2.92
   7 -16  -3    5.69    4.74
   7 -16  -3   -1.63    3.53
  -7 -16   3    0.90    4.67
   7 -16  -3   13.01    6.85
  -7 -16   3   -1.30    2.68
  -7  16   3   -0.56    2.79
  -7  16   3    0.90    4.84
   6 -16  -3    1.50    3.59
  -6 -16   3   -1.49    5.47
   6 -16  -3    0.26    3.69
  -6 -16   3    2.19    2.42
   6 -16  -3    4.30    4.28
  -6 -16   3    0.55    4.81
  -6  16   3   -2.20    3.67
  -6  16   3    6.74    4.85
  -6  16   3   -1.29    2.38
   5 -16  -3    4.36    3.82
  -5 -16   3   12.35    2.74
   5 -16  -3   14.80    5.44
   5 -16  -3   16.32    4.47
  -5 -16   3    9.15    5.17
  -5  16   3   11.47    4.14
   5  16  -3    4.08    4.00
  -5  16   3    8.32    3.89
  -5  16   3    5.83    4.36
  -4 -16   3    5.22    1.83
  -4 -16   3    4.33    3.92
   4 -16  -3    8.21    3.94
  -4 -16   3    3.37    3.92
   4 -16  -3    6.69    3.34
   4 -16  -3    3.37    3.64
   4  16  -3    2.06    3.34
  -4  16   3    4.88    3.74
  -4  16   3    5.54    3.32
   3 -16  -3   13.53    4.20
  -3 -16   3   15.45    2.71
  -3 -16   3   12.76    2.69
  -3 -16   3   18.70    5.71
  -3 -16   3   19.72    5.51
   3 -16  -3   16.37    4.95
   3 -16  -3   14.86    5.06
   3  16  -3    8.62    4.07
  -3  16   3   12.22    4.35
  -3  16   3   13.28    4.70
  -2 -16   3    9.11    2.14
   2 -16  -3   10.83    4.03
   2 -16  -3    7.74    3.00
  -2 -16   3    6.05    3.36
  -2 -16   3    6.90    1.77
   2 -16  -3   11.77    4.09
  -2  16   3    2.64    2.98
  -2  16   3   12.08    3.61
   2  16  -3   13.25    3.99
  -1 -16   3    5.19    1.94
  -1 -16   3    5.51    1.51
   1 -16  -3    4.85    3.09
   1 -16  -3    1.01    1.95
  -1 -16   3    4.38    3.22
   1 -16  -3    5.35    3.21
   1  16  -3    4.10    2.55
  -1  16   3    4.89    3.31
  -1  16   3    2.33    2.42
   0 -16   3   45.76    8.66
   0 -16  -3   42.08    8.35
   0 -16   3   55.42    8.32
   0 -16  -3   51.48    9.59
   0 -16  -3   59.46    9.08
   0 -16   3   64.53    8.04
   0  16  -3   52.60   10.41
   0  16   3   58.29   10.96
   0  16   3   44.65    8.46
   1 -16   3    4.70    2.49
   1 -16   3    4.36    2.21
  -1 -16  -3    3.56    2.20
  -1 -16  -3    6.33    3.88
   1 -16   3    6.42    2.02
  -1 -16  -3    6.18    2.94
   1  16   3    3.72    2.25
  -1  16  -3   -0.94    1.99
   2 -16   3   16.20    4.18
   2 -16   3   12.37    3.23
   2 -16   3   12.29    3.32
  -2 -16  -3    9.22    3.04
  -2 -16  -3    7.42    4.86
  -2 -16  -3    5.79    2.89
   2  16   3   13.25    3.76
  -2  16  -3    9.12    3.91
   3 -16   3   17.80    4.52
  -3 -16  -3    5.41    2.67
  -3 -16  -3    9.36    4.82
   3 -16   3    5.52    2.40
   3 -16   3   11.45    3.05
  -3  16  -3    2.53    2.43
  -3  16  -3    1.53    2.42
  -3  16  -3    7.69    2.56
   3  16   3    4.15    2.57
   4 -16   3    8.63    4.26
   4 -16   3   11.45    3.49
  -4 -16  -3    7.70    3.57
   4 -16   3    8.38    2.85
   4  16   3    6.97    3.34
  -4  16  -3    4.83    3.49
  -4  16  -3    3.89    2.78
   5 -16   3    5.60    2.89
  -5 -16  -3    2.08    3.58
  -5 -16  -3    2.51    4.28
   5 -16   3   15.98    4.20
   5 -16   3   15.02    5.11
  -5  16  -3    5.38    2.76
   5  16   3   -0.53    3.34
  -5  16  -3   11.26    3.93
  -5  16  -3    2.96    3.68
   6 -16   3   -3.22    2.64
  -6 -16  -3   -1.77    4.25
   6 -16   3    0.77    4.54
  -6 -16  -3   -3.58    4.62
   6 -16   3   -2.66    3.40
  -6 -16  -3    3.19    5.01
  -6  16  -3    3.05    2.73
  -6  16  -3   -1.83    2.21
  -7 -16  -3   -0.02    5.77
  -7 -16  -3   -1.88    5.84
   7 -16   3    5.48    3.95
   7 -16   3   12.78    4.58
   7 -16   3    6.49    6.12
  -7  16  -3    4.04    3.54
  -7  16  -3    2.77    4.21
   7 -17  -3    4.58    5.48
  -7 -17   3   -0.14    2.81
   7 -17  -3    5.13    6.03
  -7  17   3    2.87    3.01
  -6 -17   3    5.81    2.41
   6 -17  -3   -5.07    5.39
  -6 -17   3   -3.42    4.76
  -6 -17   3   -0.99    5.56
   6 -17  -3   -4.39    4.02
  -6  17   3   -3.93    2.21
  -6  17   3    1.88    4.06
  -5 -17   3    0.96    1.95
   5 -17  -3    5.55    4.55
   5 -17  -3   -3.30    3.82
  -5 -17   3   -0.69    5.05
   5 -17  -3    7.23    3.65
  -5 -17   3   -2.24    4.10
  -5  17   3   -1.22    2.23
  -5  17   3    4.76    3.89
  -5  17   3   -1.70    3.60
   5  17  -3    7.14    4.28
  -4 -17   3    5.46    4.45
   4 -17  -3    6.85    3.63
  -4 -17   3    7.80    4.65
   4 -17  -3    7.29    3.63
  -4 -17   3    8.41    2.14
  -4 -17   3    6.49    1.79
   4 -17  -3    9.31    4.12
   4  17  -3    7.10    3.95
  -4  17   3    8.42    4.06
  -4  17   3    9.38    3.47
  -3 -17   3    8.03    2.12
  -3 -17   3   11.62    4.50
  -3 -17   3    7.51    2.02
   3 -17  -3   11.14    4.20
   3 -17  -3   11.54    4.33
   3 -17  -3   12.60    3.61
  -3 -17   3   10.12    4.67
   3  17  -3    7.84    3.47
  -3  17   3    4.48    4.09
   2 -17  -3    4.56    2.42
  -2 -17   3    8.83    4.01
   2 -17  -3    5.91    3.28
   2 -17  -3    4.57    3.12
  -2 -17   3    8.57    2.01
  -2 -17   3    5.13    1.54
   2  17  -3    7.96    3.73
  -2  17   3    6.90    3.10
  -2  17   3    7.56    3.42
   1 -17  -3    7.73    3.00
   1 -17  -3    7.91    4.24
  -1 -17   3    7.79    3.60
  -1 -17   3    9.47    2.31
  -1 -17   3   12.22    2.81
   1 -17  -3    8.75    3.64
  -1  17   3    1.92    3.63
  -1  17   3   10.05    3.42
   1  17  -3   11.95    4.20
   0 -17  -3   19.30    5.50
   0 -17   3   16.42    4.46
   0 -17   3   13.91    3.49
   0 -17  -3   12.26    3.96
   0 -17  -3   13.84    3.65
   0 -17   3   11.46    2.86
   0  17   3    6.70    4.41
   0  17   3    9.95    3.74
   0  17  -3   11.23    4.20
  -1 -17  -3    8.56    3.44
   1 -17   3    9.49    3.38
  -1 -17  -3    8.81    3.01
   1 -17   3    8.98    2.95
   1 -17   3   10.81    2.75
  -1 -17  -3    7.27    4.88
   1  17   3   10.35    4.02
  -1  17  -3   11.23    4.09
  -2 -17  -3    6.63    3.12
  -2 -17  -3    6.04    3.02
  -2 -17  -3    8.77    5.28
   2 -17   3   11.64    3.38
   2 -17   3   13.19    4.03
   2 -17   3   10.60    3.02
  -2  17  -3    5.13    3.57
   2  17   3    7.89    3.37
   3 -17   3   15.57    4.08
  -3 -17  -3   14.73    4.24
   3 -17   3   20.68    4.33
   3 -17   3   15.54    4.87
  -3 -17  -3   10.96    6.53
  -3  17  -3   11.76    4.52
   3  17   3   16.99    4.63
   4 -17   3   21.58    5.29
   4 -17   3    9.88    3.32
   4 -17   3   10.04    3.73
  -4 -17  -3   10.08    3.86
  -4 -17  -3    8.66    5.18
  -4  17  -3    4.43    3.14
   4  17   3    3.21    3.20
  -4  17  -3    6.60    3.49
  -4  17  -3    8.37    3.97
   5 -17   3    8.07    3.40
  -5 -17  -3   -0.14    4.58
   5 -17   3    8.64    5.31
  -5 -17  -3    3.82    4.38
  -5  17  -3    6.34    3.83
  -5  17  -3    8.87    4.21
  -5  17  -3    5.18    3.23
   5  17   3   -2.64    3.35
  -6 -17  -3   -5.05    6.03
   6 -17   3    4.63    4.00
  -6 -17  -3   -1.57    5.24
   6 -17   3   -1.91    2.98
   6 -17   3   -0.24    3.70
  -6  17  -3   -1.90    2.56
  -6  17  -3   -2.98    3.01
  -7 -17  -3   -7.55    5.57
   7 -17   3    3.15    4.79
   7 -17   3    0.92    5.95
   6 -18  -3   -2.17    5.39
  -6 -18   3   -5.30    6.96
  -6 -18   3   -0.06    5.81
  -6 -18   3    3.45    2.28
   6 -18  -3    3.27    4.76
   6 -18  -3    1.96    4.67
  -6  18   3    3.86    3.07
  -6  18   3   -7.11    4.60
  -5 -18   3   15.63    6.42
  -5 -18   3    1.44    4.58
  -5 -18   3    3.58    2.15
   5 -18  -3   10.47    4.48
   5 -18  -3   13.21    8.64
   5 -18  -3    9.94    4.11
  -5  18   3    4.72    4.29
   5  18  -3    2.64    4.59
  -5  18   3    3.53    3.11
   4 -18  -3   12.29    4.80
   4 -18  -3   18.97    5.37
  -4 -18   3   17.13    6.78
  -4 -18   3   13.02    2.93
  -4 -18   3   18.00    2.97
  -4 -18   3   16.21    6.54
  -4  18   3   16.62    5.84
  -4  18   3   21.51    5.29
   4  18  -3    4.94    4.19
   3 -18  -3   10.77    3.72
  -3 -18   3    0.79    3.91
  -3 -18   3    4.37    1.64
  -3 -18   3    4.08    1.71
   3 -18  -3   10.44    4.30
  -3 -18   3   10.35    4.66
   3 -18  -3    6.06    3.96
  -3  18   3   -0.80    3.60
  -3  18   3    4.39    2.90
   3  18  -3    4.26    3.61
  -2 -18   3   40.38    5.53
   2 -18  -3   36.96    7.80
  -2 -18   3   35.46    5.20
  -2 -18   3   26.64    7.04
   2 -18  -3   29.11    6.59
   2 -18  -3   24.27    6.76
   2  18  -3   37.88    7.87
  -2  18   3   18.61    6.91
   1 -18  -3    0.92    2.64
  -1 -18   3   -2.25    2.91
   1 -18  -3    2.22    2.31
   1 -18  -3    1.53    3.04
  -1 -18   3    1.38    1.84
  -1 -18   3    2.50    1.41
   1  18  -3    1.23    2.39
  -1  18   3   -1.61    3.12
  -1  18   3    1.52    2.27
   0 -18   3    4.92    2.62
   0 -18  -3    6.63    3.21
   0 -18  -3    6.52    2.59
   0 -18  -3    1.64    3.62
   0 -18   3    7.52    3.51
   0  18   3    3.50    2.89
   0  18  -3    5.84    3.48
  -1 -18  -3    2.92    2.60
   1 -18   3    1.14    1.81
   1 -18   3   -0.29    2.06
   1 -18   3    4.31    2.72
  -1 -18  -3   -0.91    3.37
  -1 -18  -3   -0.41    2.26
   1  18   3    1.37    2.00
   2 -18   3   42.00    6.42
  -2 -18  -3   27.53    7.06
   2 -18   3   46.69    7.28
  -2 -18  -3   28.25    6.42
   2 -18   3   33.36    6.38
   2  18   3   37.58    7.33
  -2  18  -3   27.29    7.11
   3 -18   3    7.21    3.09
  -3 -18  -3    8.05    5.20
  -3 -18  -3    5.68    3.18
   3 -18   3    8.73    3.02
  -3 -18  -3    7.73    3.33
   3  18   3    6.69    3.02
  -3  18  -3    8.76    3.92
   4 -18   3   25.57    5.95
  -4 -18  -3    3.86    5.32
   4 -18   3   19.53    4.56
   4 -18   3   17.20    4.19
  -4  18  -3   10.32    4.49
  -4  18  -3   11.97    4.22
  -4  18  -3    9.65    4.16
   4  18   3   13.23    4.60
  -5 -18  -3    3.31    3.98
   5 -18   3    5.33    3.26
   5 -18   3    7.44    4.14
   5 -18   3    0.65    3.19
  -5 -18  -3    2.98    5.05
  -5  18  -3   -1.02    1.86
  -5  18  -3   -0.03    3.03
   5  18   3   -3.03    3.74
   6 -18   3   -0.09    3.38
  -6 -18  -3   -9.89    5.66
   6 -18   3   10.46    4.88
  -6 -18  -3    0.55    5.02
   6 -18   3   -2.25    4.81
   6  18   3   -3.53    5.56
  -6  18  -3    1.46    2.87
   5 -19  -3    1.96    4.50
  -5 -19   3    4.73    1.66
   5 -19  -3   14.78    5.90
  -5 -19   3    4.40    2.29
   5 -19  -3    5.21    4.87
  -5 -19   3   -0.10    4.64
  -5 -19   3    9.00    6.94
  -5  19   3    4.75    3.74
  -5  19   3    5.41    4.70
   5  19  -3    3.26    4.29
  -4 -19   3   16.64    7.32
   4 -19  -3    6.05    5.31
   4 -19  -3   14.05    4.83
   4 -19  -3    9.31    5.14
  -4 -19   3    8.59    5.24
  -4 -19   3   13.64    2.65
  -4 -19   3   10.51    2.73
  -4  19   3   14.86    5.04
   4  19  -3   14.67    4.69
  -4  19   3   16.72    5.92
   3 -19  -3   10.12    4.07
  -3 -19   3    4.79    4.44
  -3 -19   3   14.38    3.00
   3 -19  -3   18.15    5.52
   3 -19  -3   19.02    5.91
  -3 -19   3   23.95    6.36
  -3  19   3   16.10    4.44
   3  19  -3   16.91    5.46
  -3  19   3    9.97    5.01
  -2 -19   3    8.21    2.18
   2 -19  -3   11.35    4.48
   2 -19  -3    3.37    3.27
   2 -19  -3    8.87    4.33
  -2 -19   3    8.17    4.43
  -2 -19   3    7.98    3.67
  -2  19   3    7.25    4.65
   2  19  -3    7.80    3.90
  -2  19   3    8.52    3.96
   1 -19  -3    0.29    3.36
   1 -19  -3    7.44    3.96
  -1 -19   3    7.48    2.31
  -1 -19   3   11.63    4.55
   1 -19  -3    5.42    3.01
   1  19  -3    8.82    6.46
  -1  19   3    6.46    3.56
  -1  19   3    2.20    4.05
   0 -19   3    6.81    3.58
   0 -19  -3    6.96    3.91
   0 -19  -3    9.01    3.49
   0 -19   3    6.19    2.32
   0 -19  -3    8.57    4.42
   0  19  -3    7.76    4.24
   0  19   3    7.62    3.66
  -1 -19  -3    7.78    3.32
   1 -19   3    9.58    2.76
   1 -19   3    7.80    3.39
   1 -19   3    7.64    3.41
  -1 -19  -3    3.88    3.21
  -1  19  -3    6.83    3.83
   1  19   3    6.86    3.37
  -2 -19  -3    3.44    2.56
  -2 -19  -3    4.87    2.60
   2 -19   3    5.59    3.02
   2 -19   3    5.97    2.62
   2 -19   3    8.52    3.95
  -2 -19  -3    8.30    4.73
   2  19   3   10.14    3.88
  -2  19  -3    9.96    3.98
   3 -19   3   31.56    6.37
  -3 -19  -3   15.18    5.71
   3 -19   3   29.11    5.59
   3 -19   3   28.62    5.34
  -3 -19  -3   14.98    6.76
  -3 -19  -3   14.66    4.73
   3  19   3   17.96    5.56
  -3  19  -3   23.70    6.35
  -4 -19  -3   12.45    6.87
   4 -19   3   22.56    4.93
   4 -19   3   28.60    6.85
  -4 -19  -3   18.56    4.88
   4 -19   3   19.99    4.88
   4  19   3   15.32    5.17
  -4  19  -3   14.67    5.38
   5 -19   3    4.84    5.06
  -5 -19  -3    0.80    5.52
   5 -19   3    7.90    3.85
  -5 -19  -3    2.95    4.50
   5 -19   3    4.40    3.43
  -5  19  -3    7.26    3.92
   5  19   3   -2.92    4.32
  -5  19  -3    5.99    4.40
  -4 -20   3   -2.30    5.65
  -4 -20   3    0.25    1.30
  -4 -20   3    0.99    1.96
  -4 -20   3    1.52    5.12
   4 -20  -3    5.07    4.32
   4 -20  -3    3.79    4.85
   4 -20  -3    7.54    5.04
   4  20  -3   -2.90    3.60
  -4  20   3   -4.09    4.61
  -4  20   3    0.90    2.78
   3 -20  -3   -0.05    3.82
   3 -20  -3    4.51    4.04
  -3 -20   3    3.96    1.96
  -3 -20   3    4.27    4.37
  -3 -20   3   -0.29    4.78
  -3 -20   3    2.91    1.84
   3 -20  -3    2.66    3.47
  -3  20   3    3.35    3.17
  -3  20   3    1.62    4.50
   2 -20  -3   12.79    4.75
  -2 -20   3   15.92    5.55
   2 -20  -3   20.41    5.83
  -2 -20   3   24.19    4.03
   2 -20  -3   12.57    4.69
  -2 -20   3   16.31    3.42
  -2  20   3   12.00    5.96
   2  20  -3   17.95    5.54
  -2  20   3   16.28    5.10
   1 -20  -3   32.46    8.40
   1 -20  -3   28.61    7.29
  -1 -20   3   28.42    5.40
   1 -20  -3   34.04    6.76
  -1 -20   3   33.14    5.93
  -1 -20   3   35.81    7.52
   1  20  -3   33.54    7.91
  -1  20   3   36.09    7.84
   0 -20  -3    3.92    4.40
   0 -20  -3    0.05    2.77
   0 -20  -3    6.72    2.94
   0 -20   3    2.14    2.16
   0 -20   3    0.85    1.97
   0 -20   3   -3.12    2.77
   0  20   3    1.02    2.48
   0  20  -3    1.25    3.35
  -1 -20  -3   30.95    6.80
   1 -20   3   32.31    5.89
   1 -20   3   40.70    7.23
  -1 -20  -3   37.11    9.03
   1 -20   3   27.77    6.69
  -1 -20  -3   27.32    6.49
  -1  20  -3   31.11    7.84
   1  20   3   27.30    7.49
  -2 -20  -3   16.35    4.47
   2 -20   3   15.05    4.69
  -2 -20  -3   10.07    5.31
   2 -20   3   23.64    4.65
  -2 -20  -3    9.10    4.09
   2 -20   3   21.79    5.33
   2  20   3   17.39    5.13
  -2  20  -3   15.27    5.31
  -3 -20  -3    2.64    3.46
   3 -20   3    6.16    3.38
   3 -20   3    3.20    2.97
  -3 -20  -3    0.28    5.18
  -3 -20  -3    2.61    2.97
   3 -20   3    2.66    3.99
   3  20   3    3.24    3.59
  -3  20  -3    2.40    3.04
   4 -20   3    5.74    4.26
   4 -20   3   -3.43    3.25
  -4 -20  -3    1.80    2.96
   4 -20   3    0.00    3.06
  -4 -20  -3    7.23    3.96
  -4 -20  -3   -5.73    5.36
  -4  20  -3   -0.08    2.80
   4  20   3   17.07    4.72
  -3 -21   3    2.85    2.42
  -3 -21   3    4.41    4.90
  -3 -21   3    3.86    1.98
  -3 -21   3    2.07    5.43
   3 -21  -3    8.10    4.80
   3 -21  -3    9.84    4.91
   3 -21  -3    2.75    4.23
  -3  21   3    8.86    4.00
   3  21  -3    3.34    4.32
  -3  21   3    6.12    5.35
   2 -21  -3    9.87    4.37
  -2 -21   3   13.37    5.80
  -2 -21   3   19.24    3.85
  -2 -21   3   14.30    3.50
   2 -21  -3   14.90    5.76
   2 -21  -3   24.11    6.38
   2  21  -3   20.43    5.47
  -2  21   3   13.63    4.99
  -1 -21   3   16.13    5.52
   1 -21  -3   14.32    4.56
   1 -21  -3   17.10    6.20
   1 -21  -3    7.04    4.39
  -1 -21   3   19.93    4.10
  -1 -21   3   15.62    3.46
   1  21  -3   14.72    5.11
  -1  21   3   15.14    5.36
   0 -21   3   12.24    2.99
   0 -21  -3    5.36    3.83
   0 -21   3    0.81    3.65
   0 -21  -3    9.05    3.48
   0 -21   3    1.13    2.75
   0 -21  -3   14.40    6.05
   0  21   3    4.77    3.34
   0  21  -3    1.47    2.87
   1 -21   3   18.41    4.71
  -1 -21  -3   15.06    4.83
  -1 -21  -3   11.69    4.58
   1 -21   3   11.78    4.48
  -1 -21  -3   11.82    6.12
   1  21   3    7.42    4.39
  -1  21  -3   13.25    5.62
  -2 -21  -3   17.66    5.20
  -2 -21  -3    8.96    6.07
  -2 -21  -3   13.18    4.39
   2 -21   3   19.15    5.62
   2 -21   3   19.64    4.88
   2 -21   3   18.07    4.55
  -2  21  -3   15.40    5.63
  -3 -21  -3    8.08    3.65
  -3 -21  -3    2.92    4.14
   3 -21   3    7.94    3.78
   3 -21   3   14.60    4.90
   3  21   3   11.89    4.57
  -3  21  -3    9.07    4.09
  -1 -22   3    0.50    2.64
   1 -22  -3    6.14    3.81
  -1 -22   3    4.34    2.55
   1 -22  -3   -4.67    3.24
   1  22  -3    7.42    3.88
  -1  22   3    3.95    3.37
   0 -22  -3    7.01    3.71
   0 -22   3    4.49    2.94
   0 -22   3    4.04    2.52
   0 -22  -3    6.43    3.85
   0  22   3    3.74    3.40
   0  22  -3    2.82    3.62
   1 -22   3    2.04    3.11
   1 -22   3   -0.79    2.71
  -1 -22  -3    4.36    3.83
  -1 -22  -3    4.37    3.78
  -1  22  -3    1.30    3.32
   1  22   3    7.30    4.10
 -11   0   4    6.58    7.08
  11   0  -4   -8.15    5.59
  10   0  -4    4.69    3.87
 -10   0   4    8.39    3.50
  10   0  -4    3.91    5.46
 -10   0   4    6.16    6.86
 -10   0   4    3.69    5.99
  -9   0   4   19.06    6.23
   9   0  -4    6.07    3.35
   9   0  -4   -1.26    4.54
   9   0  -4    0.74    4.16
  -9   0   4    0.60    4.40
  -9   0   4    5.59    2.68
  -8   0   4   44.67    8.84
   8   0  -4   33.93    7.05
  -8   0   4   37.62    6.35
   8   0  -4   40.84    8.62
   7   0  -4   34.04    6.74
   7   0  -4   39.87    6.51
  -7   0   4   42.33    8.30
  -7   0   4   37.06    6.15
  -6   0   4    2.72    2.23
  -6   0   4   -1.07    1.44
   6   0  -4    3.72    2.34
  -6   0   4    2.93    1.67
   5   0  -4   12.85    2.87
   5   0  -4   11.78    3.17
  -5   0   4    8.12    3.02
  -5   0   4   10.64    3.16
  -4   0   4    1.58    1.17
   4   0  -4    0.71    1.24
   4   0  -4    0.58    0.82
  -4   0   4   -0.10    1.11
  -4   0   4   -0.13    0.88
  -4   0   4   -0.06    1.30
  -3   0   4   18.01    2.93
   3   0  -4   15.40    3.01
  -3   0   4   20.17    3.83
  -3   0   4   17.36    2.89
  -3   0   4   16.70    3.10
   3   0  -4   14.58    2.88
  -2   0   4    0.56    0.67
   2   0  -4    0.60    0.78
   2   0  -4    4.62    1.22
  -2   0   4    1.80    0.78
  -2   0   4    0.76    0.65
  -2   0   4    3.51    1.06
  -1   0   4   -1.49    0.57
   1   0  -4   -0.07    0.46
  -1   0   4   -0.11    0.53
   1   0  -4    0.36    0.47
  -1   0   4    0.33    0.44
   1   0  -4    0.66    0.67
   0   0  -4  361.16   46.91
   0   0  -4  325.44   47.11
   0   0   4  342.74   47.14
   0   0   4  357.96   46.95
   1   0   4    0.06    0.60
   1   0   4   -0.04    0.47
  -1   0  -4   -0.53    0.42
  -1   0  -4   -0.33    0.52
   2   0   4    9.83    2.50
  -2   0  -4    9.38    1.98
  -2   0  -4    8.19    2.03
  -2   0  -4    9.56    2.46
  -3   0  -4    9.78    2.33
  -3   0  -4   12.64    2.34
  -3   0  -4   16.92    3.30
   3   0   4   14.06    3.13
  -4   0  -4    0.90    1.31
  -4   0  -4    1.85    1.53
  -4   0  -4    1.13    0.87
   4   0   4    0.76    1.35
  -5   0  -4    3.44    1.82
   5   0   4    5.56    2.35
  -5   0  -4    2.95    1.21
  -5   0  -4    4.02    2.15
  -6   0  -4   36.43    6.86
  -6   0  -4   24.29    3.94
  -6   0  -4   25.77    5.40
   6   0   4   22.08    5.34
  -7   0  -4    6.28    2.85
   7   0   4    3.53    3.31
  -7   0  -4    1.25    2.79
  -7   0  -4    6.04    1.79
  -8   0  -4   17.05    5.39
  -8   0  -4   26.34    6.67
   8   0   4   10.18    4.67
  -8   0  -4   23.24    3.66
  -9   0  -4    1.98    1.62
   9   0   4   -1.81    3.61
  -9   0  -4    3.34    4.08
  -9   0  -4    2.96    4.46
  10   0   4   -0.23    4.97
 -10   0  -4    8.37    5.85
 -10   0  -4   16.71    8.32
  11  -1  -4    0.65    5.98
 -11  -1   4   13.11   10.08
  11   1  -4   -1.45    5.69
 -11   1   4  -15.47    9.28
 -10  -1   4    7.04    6.02
  10  -1  -4    1.78    4.08
 -10  -1   4   -0.80    2.38
  10  -1  -4    3.33    4.49
 -10  -1   4    5.95    6.61
  10   1  -4   -3.19    3.03
  10   1  -4   -5.33    4.40
 -10   1   4    0.31    5.32
 -10   1   4  -11.89    6.13
 -10   1   4    1.94    2.50
   9  -1  -4   11.18    4.07
  -9  -1   4   20.61    6.30
  -9  -1   4    0.91    4.51
   9  -1  -4   -1.38    3.91
  -9  -1   4   18.73    3.86
  -9   1   4    9.84    6.31
  -9   1   4   17.67    3.95
   9   1  -4    7.59    6.64
   9   1  -4   16.49    5.92
  -9   1   4    3.09    4.32
  -8  -1   4   29.65    5.13
  -8  -1   4    9.37    4.60
   8  -1  -4    8.21    4.76
  -8  -1   4   34.76    7.27
   8  -1  -4   23.63    5.22
   8  -1  -4   24.57    6.17
  -8   1   4   31.54    5.27
   8   1  -4   19.89    4.72
   8   1  -4   22.18    5.43
  -8   1   4   25.43    6.38
  -8   1   4   16.14    5.33
   8   1  -4   22.46    5.83
  -7  -1   4   33.23    6.13
  -7  -1   4   44.90    9.99
  -7  -1   4   29.74    7.21
   7  -1  -4   32.95    7.47
   7  -1  -4   37.87    6.65
   7  -1  -4   50.00    8.76
   7   1  -4   38.63    6.55
  -7   1   4   43.88    6.40
   7   1  -4   43.94    8.39
   7   1  -4   36.29    7.26
  -7   1   4   51.16    9.09
   6  -1  -4   37.74    6.05
  -6  -1   4   36.05    6.79
  -6  -1   4   26.94    6.19
  -6  -1   4   35.51    5.34
   6  -1  -4   41.86    7.35
   6  -1  -4   24.16    6.11
   6   1  -4   30.82    5.90
   6   1  -4   30.00    5.76
  -6   1   4   40.49    5.49
  -6   1   4   41.00    6.44
  -6   1   4   21.26    5.77
   6   1  -4   31.00    5.33
   5  -1  -4   27.44    5.62
  -5  -1   4   28.04    5.60
  -5  -1   4   32.52    5.30
   5  -1  -4   26.25    4.70
   5  -1  -4   29.85    5.78
   5   1  -4   22.03    4.46
  -5   1   4   36.59    4.99
   5   1  -4   29.30    5.06
   5   1  -4   24.64    4.81
  -4  -1   4   69.87    9.75
   4  -1  -4   64.29    9.63
  -4  -1   4   64.89    9.27
  -4  -1   4   57.02    9.60
  -4  -1   4   71.49    9.49
   4  -1  -4   74.07    9.88
   4  -1  -4   63.49    9.45
  -4   1   4   70.88    9.58
   4   1  -4   57.70    9.42
   4   1  -4   64.05    9.36
  -4   1   4   66.20    9.31
  -4   1   4   63.38    9.62
   4   1  -4   53.03    9.50
  -3  -1   4   88.41   13.21
  -3  -1   4   84.65   13.21
   3  -1  -4   91.55   13.32
   3  -1  -4   88.44   13.14
  -3  -1   4  104.58   13.13
  -3  -1   4  107.95   13.06
  -3   1   4   89.79   12.98
  -3   1   4  101.94   13.23
   3   1  -4   82.43   13.01
  -3   1   4   90.17   13.39
   2  -1  -4  348.05   47.49
  -2  -1   4  362.66   47.51
   2  -1  -4  362.07   47.65
   2   1  -4  349.62   47.49
   2   1  -4  367.08   47.47
  -2   1   4  350.25   47.68
  -2   1   4  282.48   47.40
  -2   1   4  364.45   47.51
  -2   1   4  363.38   47.39
   1  -1  -4   73.88   10.56
  -1  -1   4   80.77   10.34
   1  -1  -4   75.50   10.39
  -1  -1   4   69.48   10.41
   1  -1  -4   78.38   10.56
  -1  -1   4   70.23   10.37
   1   1  -4   72.16   10.29
  -1   1   4   72.49   10.55
  -1   1   4   72.90   10.33
   1   1  -4   64.91   10.33
  -1   1   4   80.84   10.43
   1   1  -4   71.41   10.40
  -1   1   4   79.60   10.53
   0  -1  -4    0.46    0.61
   0  -1   4    0.90    0.82
   0  -1  -4    0.81    0.73
   0  -1   4    1.50    0.57
   0   1   4    0.45    0.70
   0   1   4    0.75    0.65
   0   1  -4   -0.09    0.33
   0   1  -4    0.45    0.59
   1  -1   4   71.42   10.33
  -1  -1  -4   75.30   10.39
  -1  -1  -4   73.36   10.17
   1  -1   4   73.42    9.94
  -1   1  -4   74.57   10.34
   1   1   4   68.00   10.15
  -1   1  -4   72.15    9.90
   1   1   4   67.44   10.32
  -1   1  -4   72.03   10.11
   2  -1   4  160.63   23.09
  -2  -1  -4  173.14   22.96
  -2   1  -4  163.82   22.71
  -3  -1  -4  194.54   24.27
  -3  -1  -4  137.07   23.33
   3  -1   4  179.76   24.20
   3   1   4  184.52   24.18
  -3   1  -4  162.79   23.56
  -3   1  -4  201.88   24.34
  -4  -1  -4   40.78    6.14
  -4  -1  -4   50.99    6.85
  -4  -1  -4   45.18    7.17
  -4   1  -4   44.50    6.62
  -4   1  -4   39.50    6.31
  -5  -1  -4   19.74    3.15
   5  -1   4   18.01    4.54
  -5  -1  -4   19.30    4.31
  -5  -1  -4   38.13    5.52
  -5   1  -4   21.75    4.94
  -5   1  -4   18.17    3.70
   5   1   4   18.46    4.32
  -5   1  -4   23.20    4.40
  -6  -1  -4   26.64    4.45
  -6  -1  -4   30.28    5.52
  -6  -1  -4   45.66    6.72
  -6   1  -4   47.18    6.78
  -6   1  -4   33.09    5.55
  -6   1  -4   26.33    4.76
  -7  -1  -4    1.67    3.89
   7  -1   4    2.80    2.67
  -7  -1  -4    5.41    3.34
  -7  -1  -4    6.41    1.56
  -7   1  -4    4.41    2.84
   7   1   4    4.30    2.97
  -7   1  -4    8.93    2.17
  -7   1  -4    8.61    3.72
  -8  -1  -4    5.66    1.81
  -8  -1  -4    8.14    4.16
   8  -1   4    7.74    3.99
  -8  -1  -4    7.91    3.82
  -8   1  -4    8.35    2.31
  -8   1  -4    6.22    3.87
   8   1   4    3.69    2.76
  -8   1  -4    9.06    4.08
   9  -1   4    9.11    5.52
  -9  -1  -4   25.92    7.48
  -9  -1  -4   14.96    5.76
  -9   1  -4   16.57    3.52
   9   1   4   10.45    5.30
  -9   1  -4   22.08    5.86
  -9   1  -4   31.30    7.87
 -10  -1  -4   -2.00    5.09
  10  -1   4    1.67    5.21
 -10  -1  -4   13.01    8.02
  10   1   4    9.04    5.45
 -10   1  -4    8.93    2.48
 -10   1  -4    9.22    8.35
 -10   1  -4   -3.36    4.74
  10  -2  -4   -1.10    3.65
  10  -2  -4   -3.30    3.32
 -10  -2   4   -0.94    4.25
 -10  -2   4   -1.80    2.40
 -10  -2   4   -4.03    6.03
  10  -2  -4    1.15    3.97
 -10   2   4    3.41    2.62
 -10   2   4   -6.94    6.88
  10   2  -4   -2.69    3.48
  10   2  -4   -0.27    4.97
 -10   2   4   -6.13    5.49
  -9  -2   4    9.53    2.79
  -9  -2   4    0.83    4.45
   9  -2  -4    1.49    4.14
   9  -2  -4    6.04    2.73
  -9  -2   4   18.11    5.93
  -9   2   4    6.63    4.69
   9   2  -4    5.47    3.41
   9   2  -4    7.55    4.27
  -9   2   4   -1.87    4.29
  -9   2   4    9.30    3.19
   9   2  -4    1.97    3.52
   8  -2  -4   15.21    5.72
   8  -2  -4   26.20    5.73
   8  -2  -4   27.76    6.86
  -8  -2   4   18.13    5.68
  -8  -2   4   21.84    6.29
  -8  -2   4   34.43    5.62
   8   2  -4   22.89    6.34
  -8   2   4   33.02    5.93
   8   2  -4   19.04    5.51
   8   2  -4   29.96    5.50
  -8   2   4   36.52    7.87
  -7  -2   4   20.49    5.31
   7  -2  -4   19.81    5.29
  -7  -2   4   16.42    4.70
  -7  -2   4   31.65    5.01
   7  -2  -4   26.73    5.14
   7  -2  -4   21.87    5.46
   7   2  -4   24.65    4.69
   7   2  -4   19.08    5.37
   7   2  -4   21.71    4.99
  -7   2   4   31.35    5.33
  -7   2   4    9.58    4.43
  -7   2   4   24.28    6.34
  -6  -2   4   22.51    5.64
   6  -2  -4   28.50    5.06
   6  -2  -4   29.01    6.07
   6  -2  -4   37.08    6.69
  -6  -2   4   29.11    5.89
   6   2  -4   25.09    4.65
  -6   2   4   31.79    6.42
   6   2  -4   18.58    5.12
  -6   2   4   31.59    4.78
   6   2  -4   34.21    6.60
   5  -2  -4   30.86    5.85
  -5  -2   4   36.78    6.13
  -5  -2   4   41.14    6.15
  -5   2   4   35.50    6.04
   5   2  -4   33.21    6.00
  -5   2   4   33.41    6.15
   4  -2  -4   24.04    4.08
   4  -2  -4   24.77    4.25
  -4  -2   4   19.22    4.38
  -4  -2   4   25.56    3.88
  -4  -2   4   23.34    4.16
  -4  -2   4   18.96    3.69
   4  -2  -4   20.44    4.04
  -4   2   4   27.29    4.19
  -4   2   4   23.96    3.87
  -4   2   4   24.06    4.20
  -4   2   4   29.99    5.41
   4   2  -4   22.80    4.16
   4   2  -4   19.84    3.69
  -3  -2   4   13.86    3.09
   3  -2  -4   16.70    2.87
  -3  -2   4   12.93    3.10
   3  -2  -4   15.81    3.39
  -3  -2   4   14.43    2.56
   3  -2  -4   16.77    3.28
  -3   2   4   17.41    3.63
  -3   2   4   17.90    3.34
   3   2  -4   14.61    3.33
  -3   2   4   15.64    3.25
  -3   2   4   14.38    3.08
   3   2  -4   11.42    2.72
  -2  -2   4   15.03    2.81
  -2  -2   4   16.00    2.65
   2  -2  -4   15.78    2.95
   2  -2  -4   15.34    2.84
  -2  -2   4   16.67    2.83
   2  -2  -4   16.00    2.80
   2   2  -4   15.88    2.81
  -2   2   4   21.90    3.08
  -2   2   4   14.86    2.78
   2   2  -4   17.32    2.83
  -2   2   4   18.71    3.20
   2   2  -4   13.46    2.61
  -2   2   4   22.87    3.52
   1  -2  -4   16.86    2.66
   1  -2  -4   16.52    2.82
  -1  -2   4   14.43    2.46
   1  -2  -4   15.94    2.82
  -1  -2   4   13.74    2.51
  -1  -2   4   15.18    2.53
   1   2  -4   16.55    2.50
   1   2  -4   14.33    2.49
  -1   2   4   13.71    2.95
  -1   2   4   16.28    2.77
  -1   2   4   16.96    2.61
   1   2  -4   15.34    2.49
  -1   2   4   15.52    2.61
   0  -2   4  133.44   16.74
   0  -2  -4  131.95   17.07
   0  -2  -4  120.14   17.13
   0  -2   4  114.88   16.98
   0   2   4  118.50   17.10
   0   2  -4  122.93   17.04
   0   2  -4  112.56   16.94
   0   2   4  128.48   16.89
   0   2   4  119.63   17.05
   0   2  -4  125.16   16.73
  -1  -2  -4   15.77    2.79
  -1  -2  -4   17.90    4.47
   1  -2   4   17.43    2.92
   1   2   4   13.38    2.98
  -1   2  -4   16.23    2.23
   1   2   4   12.84    2.96
  -1   2  -4   15.53    2.68
  -1   2  -4   16.76    2.86
   2  -2   4   11.95    2.65
  -2  -2  -4    9.14    2.28
  -2   2  -4   11.41    1.76
  -3  -2  -4    8.33    2.44
   3  -2   4    7.23    2.38
   3   2   4    9.61    2.52
  -3   2  -4   10.43    2.33
  -3   2  -4   13.69    2.99
  -3   2  -4   10.09    2.01
  -4  -2  -4    1.92    1.53
   4  -2   4    2.25    1.90
  -4  -2  -4    8.80    2.50
  -4   2  -4    3.55    2.10
  -4   2  -4    3.27    1.33
  -4   2  -4    3.75    1.38
  -5  -2  -4   28.94    5.20
   5  -2   4   21.89    5.11
  -5  -2  -4   27.90    5.33
  -5   2  -4   23.50    4.01
  -5   2  -4   24.57    5.28
   5   2   4   13.44    3.99
  -5   2  -4   21.69    3.69
  -6  -2  -4    8.34    3.09
  -6  -2  -4    3.51    2.37
   6  -2   4   -0.82    1.65
  -6   2  -4    2.76    2.10
  -6   2  -4    2.59    2.28
   6   2   4    6.10    2.59
  -6   2  -4   11.78    2.26
   7  -2   4   49.12    8.91
  -7  -2  -4   37.29   10.92
  -7  -2  -4   56.33    9.52
  -7   2  -4   44.04    7.16
  -7   2  -4   44.05    7.88
  -7   2  -4   59.84    9.75
   8  -2   4   11.58    5.22
  -8  -2  -4   24.18    5.80
  -8  -2  -4   27.77    7.27
   8   2   4   12.76    4.79
  -8   2  -4   18.09    5.22
  -8   2  -4   20.73    7.31
   9  -2   4    2.83    4.68
  -9  -2  -4    0.83    4.52
  -9  -2  -4   -1.11    4.73
  -9   2  -4    5.95    3.22
   9   2   4    2.45    4.00
  -9   2  -4    2.56    4.49
  -9   2  -4   -0.62    3.58
 -10  -2  -4    7.57    5.93
 -10  -2  -4   -7.09    5.24
  10  -2   4    1.95    5.56
 -10   2  -4   -5.68    8.00
 -10   2  -4   -2.60    4.75
  10   2   4    2.85    4.69
  10  -3  -4    1.82    4.17
 -10  -3   4    8.07    6.57
  10  -3  -4   11.98    4.83
  10  -3  -4    3.19    5.23
 -10  -3   4    0.74    5.21
 -10  -3   4    0.85    2.58
 -10   3   4    2.98    2.93
 -10   3   4   -3.34    5.70
  10   3  -4    0.25    4.83
 -10   3   4    5.40    7.69
   9  -3  -4    4.47    4.58
   9  -3  -4    7.45    7.88
  -9  -3   4    8.99    4.66
  -9  -3   4    7.78    4.95
   9  -3  -4    2.38    3.26
  -9  -3   4    6.43    2.53
  -9   3   4    1.34    5.43
  -9   3   4    3.26    2.53
  -9   3   4    3.88    3.95
   9   3  -4    0.68    3.83
   9   3  -4    2.53    3.00
   9   3  -4    1.53    2.37
  -8  -3   4   14.35    5.53
  -8  -3   4   26.35    4.59
   8  -3  -4   17.23    4.42
   8  -3  -4   22.19    5.94
  -8  -3   4   23.10    5.88
   8  -3  -4   17.51    5.82
  -8   3   4   34.70    5.53
   8   3  -4   16.36    4.30
   8   3  -4   20.49    5.84
   8   3  -4   22.93    4.59
  -8   3   4   24.40    6.98
  -8   3   4    6.30    4.58
  -7  -3   4    7.24    3.25
   7  -3  -4    4.80    2.70
   7  -3  -4    6.91    3.13
  -7  -3   4    6.62    3.33
  -7  -3   4    7.65    2.55
   7  -3  -4    8.02    3.27
   7   3  -4    2.69    3.31
   7   3  -4    3.66    2.41
  -7   3   4    5.78    3.30
   7   3  -4    6.64    2.21
  -7   3   4   10.03    4.21
  -7   3   4    7.51    2.48
   6  -3  -4    7.58    3.01
  -6  -3   4   10.32    2.82
  -6  -3   4    8.17    4.82
   6  -3  -4    4.06    2.15
   6  -3  -4    4.70    2.13
   6   3  -4    2.64    2.16
   6   3  -4    2.92    1.81
  -6   3   4    1.84    2.32
  -6   3   4    2.11    1.87
  -6   3   4    9.18    2.12
  -5  -3   4   27.30    5.57
   5  -3  -4   29.85    5.17
  -5  -3   4   25.34    4.68
   5  -3  -4   29.13    5.44
   5  -3  -4   32.23    6.12
  -5  -3   4   28.10    5.94
  -5   3   4   36.55    5.12
   5   3  -4   34.31    6.45
  -5   3   4   27.37    5.26
   5   3  -4   31.21    4.85
  -5   3   4   30.13    6.26
   5   3  -4   30.34    5.01
  -4  -3   4   27.07    4.58
  -4  -3   4   24.44    4.43
   4  -3  -4   35.28    4.71
  -4  -3   4   18.70    4.11
   4  -3  -4   23.88    4.35
   4   3  -4   31.70    5.54
   4   3  -4   19.08    3.93
  -4   3   4   26.39    4.73
   4   3  -4   24.37    4.00
  -4   3   4   33.62    4.66
  -4   3   4   25.84    4.37
   3  -3  -4   84.29   11.76
   3  -3  -4   73.18   11.36
  -3  -3   4   72.37   11.23
   3  -3  -4   95.30   11.61
  -3  -3   4   79.09   11.08
  -3  -3   4   80.09   11.48
  -3   3   4   79.21   11.40
  -3   3   4   78.56   11.69
   3   3  -4   76.86   11.03
   3   3  -4   62.39   10.98
  -3   3   4  101.46   11.38
   3   3  -4   81.70   11.48
  -2  -3   4  171.64   25.93
  -2  -3   4  190.53   25.76
   2  -3  -4  195.54   26.27
  -2   3   4  201.44   25.90
   2   3  -4  185.62   25.66
   2   3  -4  183.17   25.66
  -2   3   4  204.13   26.32
  -2   3   4  193.37   26.03
   2   3  -4  182.58   26.01
   1  -3  -4   64.97    9.06
  -1  -3   4   60.51    8.68
  -1  -3   4   60.63    8.65
   1  -3  -4   62.55    8.98
   1  -3  -4   71.29    8.97
  -1   3   4   63.55    8.72
   1   3  -4   53.39    8.53
   1   3  -4   58.24    8.84
  -1   3   4   58.78    9.02
   1   3  -4   61.13    8.54
   1   3  -4   62.70    8.71
  -1   3   4   57.37    8.84
  -1   3   4   72.66    9.01
   0  -3  -4  466.59   71.15
   0  -3  -4  547.04   70.38
   0  -3   4  495.64   70.18
   0   3   4  541.90   70.38
   0   3   4  501.73   70.35
   0   3  -4  504.66   70.11
   0   3  -4  536.19   70.33
   0   3   4  556.07   70.09
  -1  -3  -4   56.38    8.26
   1  -3   4   57.55    8.23
  -1  -3  -4   54.59    8.23
   1   3   4   52.10    8.20
  -1   3  -4   52.81    8.10
  -1   3  -4   64.31    8.22
   1   3   4   56.93    8.27
   1   3   4   54.50    7.79
  -2  -3  -4  210.09   27.98
   2  -3   4  217.40   28.00
  -2  -3  -4  199.62   27.90
   2   3   4  177.03   27.21
  -2   3  -4  204.38   27.69
  -2   3  -4  215.94   27.22
   2   3   4  191.57   27.84
  -3  -3  -4   52.92    8.07
   3   3   4   51.72    7.11
  -3   3  -4   50.67    7.60
  -4  -3  -4   46.03    7.68
  -4  -3  -4   68.15   10.01
   4  -3   4   54.28    8.21
  -4   3  -4   42.43    7.25
   4   3   4   40.94    7.68
  -4   3  -4   57.75    8.17
  -4   3  -4   52.52    7.28
  -5  -3  -4   35.09    6.00
   5  -3   4   35.87    6.32
  -5  -3  -4   29.83    6.56
  -5   3  -4   38.00    5.63
  -5   3  -4   43.92    6.70
  -5   3  -4   37.18    5.46
   5   3   4   23.95    5.99
  -6  -3  -4    8.35    2.99
   6  -3   4    5.68    3.07
  -6  -3  -4    4.15    2.71
  -6   3  -4    7.09    2.60
  -6   3  -4   13.60    4.33
  -6   3  -4    9.12    2.45
   6   3   4    3.16    2.47
  -7  -3  -4   21.02    5.22
   7  -3   4   24.04    5.93
  -7  -3  -4   31.49    6.36
  -7   3  -4   16.98    4.71
  -7   3  -4   30.49    4.55
  -7   3  -4   36.86    7.05
  -8  -3  -4    6.27    4.28
  -8  -3  -4   11.47    5.38
   8  -3   4    1.75    4.08
  -8   3  -4   10.74    2.85
  -8   3  -4    7.21    5.78
  -8   3  -4   12.89    5.35
   9  -3   4    1.55    4.55
  -9  -3  -4   12.35    5.16
  -9  -3  -4   15.06    5.65
  -9   3  -4   16.05    8.76
  -9   3  -4    5.66    2.79
  -9   3  -4    1.44    3.83
  10  -3   4    5.22    5.86
 -10  -3  -4   -9.12    7.51
 -10   3  -4    7.49    8.74
  10   3   4   -3.99    4.97
 -10   3  -4   -0.64    2.33
 -10   3  -4    1.58    4.84
 -10  -4   4    7.01    5.05
  10  -4  -4   -0.06    4.48
 -10  -4   4   -3.20    2.39
 -10  -4   4   12.99    7.05
  10  -4  -4    0.13    3.79
  10  -4  -4    5.91    6.04
 -10   4   4    3.09    3.16
 -10   4   4   13.90    6.75
  10   4  -4    2.51    4.46
 -10   4   4   -2.31    5.25
  -9  -4   4    5.49    2.43
  -9  -4   4   10.96    4.69
   9  -4  -4    8.44    3.85
   9  -4  -4    5.99    4.93
  -9  -4   4   11.39    5.85
  -9   4   4    4.93    6.46
   9   4  -4    1.50    3.69
   9   4  -4    6.59    2.85
  -9   4   4    1.58    4.67
  -9   4   4    8.50    3.35
  -8  -4   4   18.82    5.07
   8  -4  -4   15.51    4.85
  -8  -4   4    7.64    4.55
  -8  -4   4   19.86    3.72
   8  -4  -4   13.17    4.86
   8  -4  -4   11.93    3.77
  -8   4   4   20.64    5.83
  -8   4   4    2.69    3.87
   8   4  -4   14.42    4.83
   8   4  -4    8.12    3.45
  -8   4   4   17.17    4.27
   8   4  -4   12.82    3.40
  -7  -4   4   28.39    7.06
  -7  -4   4   45.24    6.25
   7  -4  -4   40.23    6.77
   7  -4  -4   41.09    8.14
   7  -4  -4   37.47    7.82
  -7  -4   4   44.73    8.10
   7   4  -4   31.57    6.18
   7   4  -4   33.84    6.07
  -7   4   4   41.03    6.48
  -7   4   4   43.54    8.74
   7   4  -4   42.91    8.49
   6  -4  -4   40.71    6.01
  -6  -4   4   36.50    5.33
  -6  -4   4   36.21    6.20
   6  -4  -4   27.29    6.30
  -6   4   4   34.68    5.60
  -6   4   4   29.70    6.69
   6   4  -4   22.29    6.04
   6   4  -4   31.55    5.25
   5  -4  -4   25.88    5.36
  -5  -4   4   27.64    4.91
   5  -4  -4   32.40    6.07
   5  -4  -4   23.24    4.51
  -5  -4   4   30.12    5.22
  -5  -4   4   31.56    4.31
   5   4  -4   30.48    4.50
  -5   4   4   17.14    4.69
  -5   4   4   23.71    5.76
   5   4  -4   21.94    4.13
   5   4  -4   31.55    5.99
  -4  -4   4   49.55    7.43
  -4  -4   4   54.34    7.47
  -4  -4   4   57.46    7.88
   4  -4  -4   48.70    7.62
   4  -4  -4   45.38    7.48
  -4   4   4   57.13    7.73
   4   4  -4   42.91    7.60
  -4   4   4   45.63    8.03
   4   4  -4   40.47    7.01
  -4   4   4   58.08    7.88
   3  -4  -4   98.27   14.44
  -3  -4   4   93.35   14.13
   3  -4  -4  118.44   14.59
  -3  -4   4  105.02   14.52
  -3  -4   4  102.26   14.01
   3  -4  -4  127.85   15.01
  -3   4   4   89.80   14.19
   3   4  -4  105.42   13.91
  -3   4   4  112.32   14.50
  -3   4   4   91.10   14.66
   3   4  -4   93.06   13.84
   3   4  -4   90.67   14.44
   2  -4  -4   31.54    5.38
   2  -4  -4   30.03    5.40
  -2  -4   4   31.21    4.99
   2  -4  -4   41.13    5.47
  -2  -4   4   40.44    5.39
  -2  -4   4   35.43    4.95
  -2   4   4   28.43    5.47
  -2   4   4   31.44    5.13
   2   4  -4   36.54    5.34
  -2   4   4   35.34    5.35
   2   4  -4   36.28    5.33
  -2   4   4   32.78    5.29
  -1  -4   4  248.87   37.64
   1  -4  -4  316.41   38.18
  -1  -4   4  274.58   37.78
   1  -4  -4  277.07   38.17
  -1   4   4  268.49   38.04
   1   4  -4  290.56   37.45
   1   4  -4  272.06   37.98
  -1   4   4  319.53   38.13
   1   4  -4  259.10   37.43
   1   4  -4  269.13   37.79
   0  -4  -4  250.76   36.02
   0  -4   4  260.22   35.79
   0  -4   4  259.03   35.55
   0  -4  -4  272.93   36.11
   0   4   4  272.25   36.00
   0   4  -4  270.21   35.67
   0   4   4  254.15   35.66
   0   4   4  245.49   36.04
   0   4  -4  289.13   36.10
  -1  -4  -4  275.47   36.62
   1  -4   4  271.86   36.42
  -1  -4  -4  269.63   36.50
  -1   4  -4  296.34   36.38
   1   4   4  255.73   36.00
  -1   4  -4  280.48   36.44
   1   4   4  227.46   36.34
   1   4   4  258.09   36.58
   2  -4   4   41.52    5.38
  -2  -4  -4   29.04    5.17
  -2  -4  -4   29.26    5.08
  -2   4  -4   30.49    4.28
  -2   4  -4   29.32    4.85
   3  -4   4   51.89    8.84
   3  -4   4   54.85    8.08
  -3   4  -4   67.28    8.30
   3   4   4   57.81    7.87
  -3   4  -4   50.95    8.40
  -3   4  -4   60.48    8.87
  -4  -4  -4  119.52   16.94
   4  -4   4  125.71   17.15
  -4   4  -4  101.05   16.28
  -4   4  -4  126.45   17.10
  -4   4  -4  115.35   16.15
  -5  -4  -4   37.99    7.67
  -5  -4  -4   54.14    7.93
   5  -4   4   66.28    8.63
   5  -4   4   43.32    7.16
  -5   4  -4   47.13    7.23
   6  -4   4   13.80    4.14
  -6  -4  -4   11.61    3.65
  -6  -4  -4   13.94    4.27
  -6   4  -4    6.59    2.84
  -6   4  -4   22.30    3.77
  -6   4  -4   20.42    4.81
   7  -4   4    9.07    3.96
  -7  -4  -4   24.08    5.06
  -7  -4  -4   30.89    5.81
   7   4   4    4.86    5.75
  -7   4  -4   16.49    3.95
   8  -4   4    1.23    2.97
  -8  -4  -4    2.57    4.81
  -8  -4  -4    9.28    4.52
  -8   4  -4    9.50    5.70
  -8   4  -4    6.45    3.86
   8   4   4    4.06    3.16
  -8   4  -4    9.72    2.85
  -9  -4  -4   -0.19    4.67
  -9  -4  -4   16.77    6.60
   9  -4   4    4.70    5.02
   9   4   4    3.64    3.82
  -9   4  -4   -0.44    4.96
  -9   4  -4    3.49    4.16
  -9   4  -4    3.03    2.38
  10  -4   4    0.06    3.14
  10  -4   4    0.73    5.89
 -10  -4  -4   -2.75    8.02
 -10  -4  -4    0.47    6.05
 -10   4  -4    3.38    8.13
  10   4   4   10.85    5.59
 -10   4  -4    2.35    2.51
 -10   4  -4   -4.78    4.46
  10  -5  -4    3.24    4.53
 -10  -5   4    6.18    2.80
 -10  -5   4    3.58    6.11
  10  -5  -4    8.07    4.44
  10  -5  -4    6.19    4.79
 -10   5   4    7.68    3.84
 -10   5   4   15.68    9.33
  10   5  -4    2.62    5.00
 -10   5   4   -3.83    5.81
   9  -5  -4  -11.34    5.83
  -9  -5   4    2.40    2.24
  -9  -5   4    6.27    4.74
   9  -5  -4    1.75    3.52
   9  -5  -4    5.12    5.39
  -9   5   4    4.70    2.88
   9   5  -4    1.90    3.32
   9   5  -4    4.91    2.49
  -9   5   4    0.64    4.23
  -9   5   4    2.16    6.55
  -8  -5   4   62.26   10.29
  -8  -5   4   43.43    7.38
   8  -5  -4   49.15    8.54
   8  -5  -4   51.21   10.40
   8  -5  -4   53.59   10.27
  -8  -5   4   47.89    9.69
  -8   5   4   59.07   11.46
  -8   5   4   53.03    8.06
   8   5  -4   40.35    7.49
  -7  -5   4   38.99    6.95
   7  -5  -4   24.38    6.70
   7  -5  -4   29.03    6.50
  -7  -5   4   36.80    6.50
   7  -5  -4   39.96    6.70
  -7  -5   4   14.23    5.74
  -7   5   4   42.35    8.13
  -7   5   4   38.46    6.43
   7   5  -4   27.83    6.91
   7   5  -4   24.44    4.77
  -6  -5   4   18.70    4.01
   6  -5  -4   23.98    5.37
   6  -5  -4   11.12    4.24
  -6  -5   4   22.70    4.85
   6  -5  -4   26.67    4.90
  -6  -5   4   17.45    5.16
  -6   5   4   23.24    4.52
   6   5  -4   16.53    4.73
   6   5  -4   18.34    3.39
  -6   5   4   22.15    5.65
  -5  -5   4    2.37    2.05
   5  -5  -4    3.33    2.07
   5  -5  -4    1.22    1.74
   5  -5  -4    1.56    1.38
  -5  -5   4    1.51    1.74
  -5   5   4    2.98    1.74
   5   5  -4    1.83    1.20
  -5   5   4    1.47    2.35
   5   5  -4    3.05    2.02
   5   5  -4    3.85    1.08
  -5   5   4    0.56    1.39
  -4  -5   4   54.53    6.80
  -4  -5   4   44.46    6.97
  -4  -5   4   44.01    7.38
   4  -5  -4   52.64    7.69
   4  -5  -4   50.59    7.29
   4  -5  -4   45.09    7.25
  -4   5   4   51.88    7.10
   4   5  -4   43.27    6.49
  -4   5   4   47.22    7.25
   4   5  -4   37.64    6.41
  -4   5   4   52.06    7.89
  -4   5   4   55.79    7.52
   4   5  -4   37.91    7.25
  -3  -5   4   62.20   10.16
   3  -5  -4   69.49   10.58
  -3  -5   4   74.87   10.07
   3  -5  -4   72.47   10.89
  -3   5   4   82.31   10.55
  -3   5   4   75.36   10.93
   3   5  -4   74.18   10.70
   2  -5  -4  162.68   20.08
  -2  -5   4  141.90   19.17
  -2  -5   4  148.56   19.65
   2  -5  -4  121.30   19.62
   2   5  -4  138.92   19.62
  -2   5   4  111.90   19.37
  -2   5   4  134.04   19.67
  -2   5   4  149.81   19.74
   2   5  -4  157.36   19.69
  -2   5   4  152.20   19.96
  -1  -5   4   44.90    6.63
   1  -5  -4   52.79    7.05
   1  -5  -4   46.25    7.05
   1  -5  -4   52.06    7.13
  -1   5   4   48.71    6.66
  -1   5   4   33.94    6.76
   1   5  -4   44.30    6.85
   0  -5  -4  212.54   29.44
   0  -5  -4  197.68   29.28
   0  -5   4  200.05   28.84
   0  -5   4  209.95   29.02
   0   5   4  228.97   29.30
   0   5  -4  236.36   28.85
   0   5  -4  219.73   29.36
   0   5   4  189.18   29.38
   0   5   4  218.64   28.96
   1  -5   4   47.34    6.60
  -1  -5  -4   46.69    7.47
   1  -5   4   48.07    7.20
  -1  -5  -4   42.52    7.24
   1   5   4   45.35    7.40
  -1   5  -4   56.44    7.16
   1   5   4   50.24    6.83
  -1   5  -4   50.13    7.28
   2  -5   4  135.39   19.92
  -2  -5  -4  150.78   19.97
  -2  -5  -4  158.77   20.32
   2   5   4  150.67   19.27
  -2   5  -4  132.65   19.80
  -2   5  -4  125.49   19.15
  -2   5  -4  151.86   19.85
  -3  -5  -4  117.55   16.95
  -3  -5  -4  132.04   16.16
   3  -5   4  118.78   16.18
   3   5   4  115.79   16.01
  -3   5  -4  112.89   15.26
  -3   5  -4   86.56   15.53
  -3   5  -4  101.42   15.88
   4  -5   4   15.04    4.98
  -4   5  -4   36.82    5.57
  -4   5  -4   26.97    4.07
   4   5   4   28.33    4.84
   5  -5   4    5.17    2.29
  -5  -5  -4    1.21    2.51
  -5  -5  -4    5.06    2.15
   5  -5   4    7.06    2.13
   5   5   4    4.14    2.36
  -5   5  -4    5.08    1.85
  -5   5  -4    5.53    2.35
  -5   5  -4   15.00    3.72
  -6  -5  -4   58.81   10.09
   6  -5   4   54.35    9.84
  -6  -5  -4   62.15   10.51
   6   5   4   55.79    9.64
  -6   5  -4   59.88    9.12
  -6   5  -4   56.31    8.98
  -6   5  -4   78.30   10.78
  -7  -5  -4   30.43    6.88
  -7  -5  -4   19.39    5.60
   7  -5   4   29.48    5.56
   7  -5   4   13.05    5.19
  -7   5  -4   27.06    5.45
   7   5   4   23.75    5.68
  -7   5  -4   34.73    6.97
  -8  -5  -4   12.30    5.85
  -8  -5  -4    4.01    4.30
  -8   5  -4    8.15    3.64
  -8   5  -4   14.65    3.66
  -8   5  -4   18.61    6.20
  -9  -5  -4   11.65    6.30
  -9  -5  -4   10.79    5.49
   9  -5   4   -3.35    5.54
   9   5   4    2.72    4.57
  -9   5  -4    4.68    5.16
  -9   5  -4    7.20    4.21
  -9   5  -4    9.98    3.03
 -10  -5  -4    2.62    6.44
  10  -5   4   -2.96    5.24
  10  -5   4   -5.54    5.86
 -10  -5  -4   20.50    9.15
  10   5   4   13.68    6.18
 -10   5  -4    6.13    3.13
 -10   5  -4   10.82    9.05
 -10   5  -4    0.52    4.89
 -10  -6   4   25.11    5.03
  10  -6  -4   25.71    7.12
  10  -6  -4   22.35    6.51
 -10  -6   4   26.42    8.10
  10  -6  -4   21.49    8.31
 -10   6   4   27.93    6.12
 -10   6   4    5.64    6.46
 -10   6   4   52.46   11.42
  10   6  -4   10.26    5.31
  -9  -6   4    5.01    5.51
   9  -6  -4    0.34    4.83
  -9  -6   4   -4.15    4.43
   9  -6  -4    6.37    4.07
   9  -6  -4   -1.44    3.59
  -9  -6   4    1.91    2.26
  -9   6   4    0.94    2.67
  -9   6   4   -0.77    6.78
  -9   6   4    4.48    4.49
   9   6  -4   -5.38    5.08
   9   6  -4    1.45    2.21
  -8  -6   4   38.22    8.05
   8  -6  -4   45.22    8.71
   8  -6  -4   37.67    7.82
  -8  -6   4   39.93    5.92
  -8  -6   4   25.21    7.32
   8  -6  -4   38.41    8.69
  -8   6   4   52.59   10.21
  -8   6   4   32.71    7.19
   8   6  -4   29.61    5.65
  -7  -6   4  102.86   16.88
   7  -6  -4  120.93   17.02
  -7  -6   4  134.55   17.23
   7  -6  -4   91.62   16.76
  -7  -6   4  106.69   17.33
   7  -6  -4  134.45   18.00
  -7   6   4  129.71   16.73
  -7   6   4  129.38   18.21
   7   6  -4  100.36   15.85
   6  -6  -4   69.14    9.70
   6  -6  -4   61.95   10.32
  -6  -6   4   56.13    9.35
  -6  -6   4   65.09    9.11
   6   6  -4   52.81    8.48
  -6   6   4   56.21   10.38
  -6   6   4   64.31    9.26
   5  -6  -4    0.85    1.64
   5  -6  -4    0.46    1.12
  -5  -6   4   -2.39    2.13
  -5  -6   4    0.11    1.35
   5  -6  -4    0.62    1.64
  -5   6   4    3.15    1.66
  -5   6   4    4.25    2.72
  -5   6   4    0.00    1.67
   5   6  -4   -0.03    0.68
  -4  -6   4   12.02    2.29
   4  -6  -4   15.19    3.89
   4  -6  -4   12.96    3.27
   4  -6  -4   15.65    3.40
  -4  -6   4   14.05    3.68
  -4  -6   4   14.21    2.89
  -4   6   4   17.87    3.76
  -4   6   4   11.50    3.47
  -4   6   4    9.56    2.77
   3  -6  -4  134.04   19.54
  -3  -6   4  127.48   18.96
  -3  -6   4  146.26   18.89
  -3  -6   4  139.06   19.59
   3  -6  -4  159.04   19.68
   3  -6  -4  165.07   20.11
   3   6  -4  146.65   19.41
  -3   6   4  112.53   19.60
  -3   6   4  138.09   19.51
  -3   6   4  123.45   19.23
   2  -6  -4  295.99   36.67
  -2  -6   4  295.23   36.30
  -2  -6   4  215.11   35.62
  -2  -6   4  254.64   35.64
  -2   6   4  283.45   36.43
   2   6  -4  275.18   36.30
  -2   6   4  256.72   36.25
   1  -6  -4  339.01   42.27
   1  -6  -4  317.29   42.23
  -1  -6   4  302.51   41.79
  -1  -6   4  295.48   41.49
   1   6  -4  309.84   42.06
  -1   6   4  281.96   42.09
  -1   6   4  311.13   41.76
   0  -6  -4  133.74   18.42
   0  -6  -4  126.81   18.14
   0  -6   4  129.92   17.82
   0   6   4  137.24   17.82
   0   6  -4  122.64   17.53
   0   6   4  120.44   18.27
   0   6  -4  139.51   18.28
  -1  -6  -4  313.56   42.18
   1  -6   4  317.53   41.75
  -1  -6  -4  280.54   41.79
   1  -6   4  282.82   41.23
   1   6   4  295.65   42.09
  -1   6  -4  301.34   41.85
  -1   6  -4  346.67   41.62
   1   6   4  309.84   41.39
  -2  -6  -4  278.45   36.14
   2  -6   4  278.03   34.95
  -2  -6  -4  278.75   35.76
   2   6   4  243.35   35.04
  -2   6  -4  265.04   35.64
  -2   6  -4  222.96   34.95
   2   6   4  261.85   35.55
   3  -6   4   62.14   10.15
  -3  -6  -4   65.60   10.48
   3   6   4   67.78    9.27
  -3   6  -4   72.16   10.16
   4  -6   4   14.51    2.87
   4  -6   4   18.73    4.18
  -4  -6  -4   11.48    3.23
  -4  -6  -4   14.78    4.19
   4   6   4   13.96    3.33
  -4   6  -4   13.90    3.49
  -4   6  -4   12.87    3.60
  -4   6  -4   13.85    2.43
  -5  -6  -4    2.45    2.41
   5  -6   4    5.26    3.10
  -5  -6  -4    1.98    2.22
   5  -6   4    3.75    1.67
  -5   6  -4    5.22    1.91
  -5   6  -4    1.00    1.26
  -5   6  -4    6.08    2.69
   6  -6   4    4.89    2.09
  -6  -6  -4    2.40    2.87
   6  -6   4    2.33    2.96
  -6  -6  -4    1.82    2.51
  -6   6  -4    3.06    1.93
  -6   6  -4    8.32    3.55
   6   6   4    3.34    2.41
  -6   6  -4    6.66    2.49
   7  -6   4   80.15   15.38
  -7  -6  -4  111.75   15.95
  -7  -6  -4  103.28   15.64
   7  -6   4  102.74   14.63
   7   6   4   97.67   15.17
  -7   6  -4  102.10   14.58
   8  -6   4   12.48    3.89
  -8  -6  -4   24.03    6.32
  -8  -6  -4   17.12    7.59
  -8   6  -4   17.53    6.77
  -8   6  -4   31.34    5.73
   8   6   4    7.25    4.52
  -8   6  -4   13.97    4.01
   9  -6   4   -6.02    4.97
  -9  -6  -4    1.78    5.64
  -9  -6  -4    9.86    6.04
  -9   6  -4    6.06    3.97
  -9   6  -4    2.55    7.14
   9   6   4    4.52    4.15
  -9   6  -4    9.31    3.23
 -10  -6  -4   25.93    7.91
 -10  -6  -4   22.59    8.98
 -10   6  -4   25.78   10.47
 -10   6  -4   17.43    4.90
  10   6   4    9.55    7.16
 -10  -7   4   22.30    7.91
  10  -7  -4    9.01    5.28
  10  -7  -4    2.58    4.45
  10  -7  -4   10.80    7.56
 -10   7   4   11.05    7.50
 -10   7   4   10.76    6.11
 -10   7   4   17.72   10.09
  10   7  -4   13.00    4.16
  -9  -7   4   26.07    5.56
   9  -7  -4   14.91    6.84
   9  -7  -4   28.39    6.69
   9  -7  -4   27.03    6.90
  -9  -7   4   33.40    7.17
  -9  -7   4   18.12    6.98
  -9   7   4   31.61    9.92
  -9   7   4   10.37    5.93
   9   7  -4   15.62    4.32
  -9   7   4   25.08    5.82
   9   7  -4   16.35    3.64
  -8  -7   4   18.36    6.39
   8  -7  -4   29.55    7.34
  -8  -7   4   20.87    5.40
   8  -7  -4   21.91    5.59
  -8  -7   4   23.47    4.22
   8  -7  -4   23.65    6.36
   8   7  -4   14.92    3.29
  -8   7   4    8.03    4.84
  -8   7   4   25.36    5.38
  -8   7   4   41.01   14.32
   7  -7  -4   40.74    7.76
   7  -7  -4   49.70    8.02
  -7  -7   4   46.97    8.42
  -7  -7   4   52.62    7.83
  -7  -7   4   46.64    7.12
   7  -7  -4   57.21    8.73
  -7   7   4   46.73    7.42
   7   7  -4   32.93    6.20
  -7   7   4   61.47   10.70
   7   7  -4   43.17    6.84
   6  -7  -4    4.32    2.81
   6  -7  -4    4.83    2.75
  -6  -7   4   -1.83    2.02
  -6  -7   4    1.88    2.13
   6  -7  -4   11.99    3.24
  -6   7   4   -0.40    1.93
  -6   7   4    7.03    2.40
  -6   7   4    3.44    3.87
  -5  -7   4    4.22    2.00
   5  -7  -4    5.82    2.60
[truncated: 938,456 more chars]
