# Supplementary material for: Synthesis, crystal structure, Hirshfeld surface analysis, DFT and NBO study of ethyl 1-(4-fluoro­phen­yl)-4-[(4-fluoro­phen­yl)amino]-2,6-diphenyl-1,2,5,6-tetra­hydro­pyridine-3-carboxyl­ate
Source: Acta Crystallogr E Crystallogr Commun. 2023 Sep 8;79(Pt 10):877–82. doi: 10.1107/S205698902300748X (PMC10561203; doi:10.1107/S205698902300748X)
Supplement: Supplementary file 2 [file e-79-00877-Isup2.hkl]

data_I                                                                          
_shelx_title ' shelxt_a.res in P2(1)'                                           
_shelx_refln_list_code          4                                               
_shelx_F_calc_maximum      153.87                                               
_exptl_crystal_F_000      1072.00                                               
_reflns_d_resolution_high  0.7857                                               
                                                                                
loop_                                                                           
 _space_group_symop_operation_xyz                                               
 'x, y, z'                                                                      
 '-x, y+1/2, -z'                                                                
                                                                                
_cell_length_a     8.8072                                                       
_cell_length_b    17.7950                                                       
_cell_length_c    16.2222                                                       
_cell_angle_alpha  90.000                                                       
_cell_angle_beta   91.317                                                       
_cell_angle_gamma  90.000                                                       
                                                                                
_shelx_F_squared_multiplier     1.000                                           
                                                                                
loop_                                                                           
 _refln_index_h                                                                 
 _refln_index_k                                                                 
 _refln_index_l                                                                 
 _refln_F_squared_calc                                                          
 _refln_F_squared_meas                                                          
 _refln_F_squared_sigma                                                         
 _refln_observed_status                                                         
   0 -22   0        488.74        585.79        73.11 o                         
   1 -22   0         31.21         12.24        23.85 o                         
   2 -22   0         40.76         48.31        26.65 o                         
   1 -21   0         38.33         23.87        20.82 o                         
   2 -21   0          9.55          3.29        21.01 o                         
   3 -21   0         14.92        -21.03        22.58 o                         
   4 -21   0         34.95         56.92        41.61 o                         
   0 -20   0       1177.88       1400.84       126.70 o                         
   1 -20   0        277.51        347.93        35.56 o                         
   2 -20   0         61.75         96.31        21.98 o                         
   3 -20   0        117.30        136.45        25.26 o                         
   4 -20   0        358.35        285.25        60.49 o                         
   5 -20   0          2.94         39.10        29.94 o                         
   1 -19   0         23.74         51.22        25.95 o                         
   2 -19   0         52.99         45.23        21.86 o                         
   3 -19   0        622.77        727.55        53.27 o                         
   4 -19   0         28.61         49.92        21.25 o                         
   5 -19   0         56.50         57.47        31.92 o                         
   6 -19   0         23.32         35.02        62.37 o                         
   0 -18   0        128.51        177.89        35.38 o                         
   1 -18   0         25.02         60.96        17.60 o                         
   2 -18   0       1443.59       1955.45       123.44 o                         
   3 -18   0         28.96         41.24        18.20 o                         
   4 -18   0        351.34        338.77        74.10 o                         
   5 -18   0         72.16         43.32        27.10 o                         
   6 -18   0         54.09         49.27        34.99 o                         
   1 -17   0        388.61        522.36        42.00 o                         
   2 -17   0        211.85        196.49        26.31 o                         
   3 -17   0        241.59        288.05        29.94 o                         
   4 -17   0        306.07        246.67        41.03 o                         
   5 -17   0        114.51         75.99        28.33 o                         
   6 -17   0         24.93         32.72        30.43 o                         
   7 -17   0         11.78         34.32        43.80 o                         
   0 -16   0       3742.87       4723.99       375.34 o                         
   1 -16   0         39.66         18.43        12.55 o                         
   2 -16   0        194.47        246.99        25.70 o                         
   3 -16   0         72.59         90.94        22.64 o                         
   4 -16   0         77.48         79.42        22.48 o                         
   5 -16   0        728.87        562.98        54.02 o                         
   6 -16   0         21.92         -5.74        24.61 o                         
   7 -16   0         57.93        101.37        47.25 o                         
   1 -15   0       2004.59       2647.59       149.42 o                         
   2 -15   0         46.82         48.51        13.62 o                         
   3 -15   0        670.72        766.99        64.72 o                         
   4 -15   0        846.75        952.49       100.67 o                         
   5 -15   0         32.67         48.22        21.73 o                         
   6 -15   0         51.63         49.07        25.12 o                         
   7 -15   0        183.98        240.87        42.76 o                         
   8 -15   0        133.07        174.39        48.36 o                         
   0 -14   0         16.52         11.15        13.58 o                         
   1 -14   0        212.33        277.08        26.31 o                         
   2 -14   0        142.60        156.30        19.54 o                         
   3 -14   0        982.25       1052.10        75.28 o                         
   4 -14   0         98.57         56.09        22.31 o                         
   5 -14   0       1152.72       1164.29        84.05 o                         
   6 -14   0        141.23         32.72        28.85 o                         
   7 -14   0        254.05        219.84        53.53 o                         
   8 -14   0        253.79        367.83        74.68 o                         
   1 -13   0       1035.01       1178.44        69.39 o                         
   2 -13   0        837.29        907.53        60.63 o                         
   3 -13   0       1940.39       1754.14       149.89 o                         
   4 -13   0       1154.79       1313.47       117.94 o                         
   5 -13   0        230.69        232.69        32.56 o                         
   6 -13   0        215.46        228.37        32.66 o                         
   7 -13   0        220.29        305.31        44.37 o                         
   8 -13   0        164.65        244.73        44.54 o                         
   9 -13   0         88.45         75.87        59.96 o                         
   0 -12   0         82.37         70.90        17.29 o                         
   1 -12   0        159.65        186.28        19.16 o                         
   2 -12   0        499.85        545.44        41.44 o                         
   3 -12   0       1130.45       1100.91        75.75 o                         
   4 -12   0          6.66          2.51        15.02 o                         
   5 -12   0         71.24         82.43        22.69 o                         
   6 -12   0        224.36        312.37        78.60 o                         
   7 -12   0        248.28        267.92        41.37 o                         
   8 -12   0        108.49        242.54        44.12 o                         
   9 -12   0        120.29        209.88        58.40 o                         
   1 -11   0        462.47        479.44        36.48 o                         
   2 -11   0         54.40         92.67        16.02 o                         
   3 -11   0        299.25        289.86        28.70 o                         
   4 -11   0         18.15         -0.43        14.75 o                         
   5 -11   0        205.94        214.81        31.97 o                         
   6 -11   0        111.30        141.70        43.01 o                         
   7 -11   0        388.62        458.07        49.58 o                         
   8 -11   0         88.98        335.80        46.56 o                         
   9 -11   0        145.02        181.63        48.35 o                         
   0 -10   0         17.84         27.05        10.88 o                         
   1 -10   0        150.22        155.98        16.02 o                         
   2 -10   0        945.69       1124.82        80.21 o                         
   3 -10   0       1517.90       1632.67       117.96 o                         
   4 -10   0        363.38        436.75        36.10 o                         
   5 -10   0        424.51        462.16        68.02 o                         
   7 -10   0        153.39        247.37        35.60 o                         
   8 -10   0         98.73        184.82        37.10 o                         
   9 -10   0         42.62         86.03        38.50 o                         
  10 -10   0         52.66        141.18        97.42 o                         
   1  -9   0         35.20         49.05         9.80 o                         
   2  -9   0        103.36        108.50        14.47 o                         
   3  -9   0         41.95         41.59        12.02 o                         
   4  -9   0          6.65          0.19        10.75 o                         
   5  -9   0        574.16        556.16        46.60 o                         
   6  -9   0        408.23        409.89        59.47 o                         
   7  -9   0         82.98        132.07        27.62 o                         
   8  -9   0        222.97        273.07        41.25 o                         
   9  -9   0         44.97        109.91        34.35 o                         
  10  -9   0         64.25         70.23        56.03 o                         
   0  -8   0         92.06        139.75        19.72 o                         
   1  -8   0        157.37        196.83        17.51 o                         
   2  -8   0        810.59        933.00        84.45 o                         
   3  -8   0         61.60         68.69        15.14 o                         
   4  -8   0         61.64         70.24        14.71 o                         
   5  -8   0          9.39          6.43        23.00 o                         
   6  -8   0         40.89         17.01        15.71 o                         
   7  -8   0        244.29        269.70        37.47 o                         
   8  -8   0         19.27         37.95        28.28 o                         
   9  -8   0        288.99        454.35        54.60 o                         
  10  -8   0         23.90         63.42        53.48 o                         
   1  -7   0         11.21          8.73         5.56 o                         
   2  -7   0          0.80          5.61         6.51 o                         
   3  -7   0        425.26        449.70        37.21 o                         
   4  -7   0        602.09        539.58        38.79 o                         
   5  -7   0        465.32        422.87        39.29 o                         
   6  -7   0         18.15         23.83        16.46 o                         
   7  -7   0        207.92        515.28       105.43 o                         
   8  -7   0        127.50        234.39        44.02 o                         
   9  -7   0        140.68        360.52        69.45 o                         
  10  -7   0         78.29         43.51        75.44 o                         
   0  -6   0        271.16        262.78        26.24 o                         
   1  -6   0        471.80        544.38        36.65 o                         
   2  -6   0        791.24        907.08        73.18 o                         
   3  -6   0       1301.40       1276.43       125.89 o                         
   4  -6   0         78.35         82.37        15.19 o                         
   5  -6   0        367.62        334.16        27.80 o                         
   6  -6   0        431.74        430.86        40.87 o                         
   7  -6   0         26.36         23.45        20.36 o                         
   8  -6   0        112.25        342.52        42.93 o                         
   9  -6   0        195.14        252.69        38.95 o                         
  10  -6   0         92.29        183.67        56.46 o                         
   1  -5   0       3675.46       4472.34       300.98 o                         
   3  -5   0       1424.75       1348.52       111.68 o                         
   4  -5   0        168.03        160.53        23.57 o                         
   5  -5   0         84.91         72.50        12.51 o                         
   6  -5   0        733.46        689.70        48.87 o                         
   7  -5   0        106.94        144.46        26.24 o                         
   8  -5   0        245.87        774.83        69.27 o                         
   9  -5   0        125.05        216.15        39.32 o                         
  10  -5   0        159.39        155.37        47.36 o                         
   0  -4   0        205.81        275.43        23.76 o                         
   1  -4   0       6233.62       7446.45       564.73 o                         
   2  -4   0       7338.98       7487.74      1110.46 o                         
   3  -4   0       1675.29       1382.55       113.95 o                         
   4  -4   0        161.88        167.39        18.01 o                         
   5  -4   0       3786.40       2850.18       179.58 o                         
   6  -4   0        526.46       1102.77       130.82 o                         
   7  -4   0        332.25        388.60        34.25 o                         
   8  -4   0        220.52        299.39        30.52 o                         
   9  -4   0        131.04        153.89        39.72 o                         
  10  -4   0         35.42         54.21        32.27 o                         
  11  -4   0         55.59        -22.54        95.08 o                         
   1  -3   0         70.13         98.76        11.40 o                         
   2  -3   0        340.76        275.77        34.41 o                         
   3  -3   0       2249.09       2013.79       165.71 o                         
   4  -3   0        612.91        446.63        33.63 o                         
   5  -3   0        281.59        260.78        27.52 o                         
   6  -3   0        680.92        784.63        67.11 o                         
   7  -3   0        158.65        324.17        39.63 o                         
   8  -3   0        171.79        235.99        27.78 o                         
   9  -3   0        296.29        522.13        50.31 o                         
  10  -3   0         78.95        107.18        37.71 o                         
  11  -3   0        129.68         43.20        95.17 o                         
   1  -2   0       2286.59       2505.39       198.88 o                         
   2  -2   0        424.92        392.15        35.11 o                         
   3  -2   0       6225.43       4431.66       461.70 o                         
   4  -2   0       2442.38       1931.05       118.59 o                         
   5  -2   0       1521.89       1221.61        81.67 o                         
   6  -2   0       1103.35       1141.84        71.17 o                         
   7  -2   0        118.38        191.43        23.00 o                         
   8  -2   0        111.09        273.51        34.36 o                         
   9  -2   0        227.66        319.06        35.34 o                         
  10  -2   0        112.36        115.41        27.23 o                         
  11  -2   0         48.47        -75.96        89.22 o                         
   1  -1   0      14176.64       9038.40      1351.83 o                         
   2  -1   0      12908.40       8324.37       571.94 o                         
   3  -1   0       2194.41       1473.93       109.12 o                         
   4  -1   0       1454.69       1152.68        75.53 o                         
   5  -1   0       1705.96       1504.21        95.01 o                         
   6  -1   0        139.37        122.28        24.79 o                         
   7  -1   0         69.26         80.08        25.00 o                         
   8  -1   0        151.63        319.49        34.30 o                         
   9  -1   0        354.16        526.37        51.37 o                         
  10  -1   0        203.78        362.25        83.45 o                         
  11  -1   0         26.56         25.34        81.66 o                         
   1   0   0         29.15         17.27        10.13 o                         
   2   0   0       4082.94       4485.20       430.30 o                         
   3   0   0        103.77         91.87        11.86 o                         
   4   0   0        125.12        171.68        19.85 o                         
   5   0   0        484.52        450.63        37.64 o                         
   6   0   0        234.49        397.86        37.44 o                         
   7   0   0          4.40          0.12        12.81 o                         
   8   0   0        863.63       1190.56        76.73 o                         
   9   0   0         61.50         98.28        27.67 o                         
  10   0   0        334.68        330.36        66.94 o                         
  11   0   0         32.62        -41.34        71.20 o                         
   2   1   0      12908.12       8792.29       660.74 o                         
   3   1   0       2193.76       1702.45       110.53 o                         
   4   1   0       1454.90       1197.36        84.73 o                         
   5   1   0       1707.12       1388.73       123.46 o                         
   6   1   0        139.22        209.71        40.93 o                         
   7   1   0         69.30         60.35        18.51 o                         
   8   1   0        151.41        360.71        38.75 o                         
   9   1   0        354.00        673.04       120.28 o                         
  10   1   0        203.89        294.49        72.18 o                         
  11   1   0         26.49        -26.15        41.48 o                         
   1   2   0       2286.65       2599.19       198.26 o                         
   2   2   0        425.27        393.62        34.48 o                         
   3   2   0       6224.94       5020.87       376.13 o                         
   4   2   0       2442.19       1889.39       118.69 o                         
   5   2   0       1520.90       1239.52        91.43 o                         
   6   2   0       1103.06       1180.48        77.98 o                         
   7   2   0        118.60        170.82        40.25 o                         
   8   2   0        111.23        199.82        29.77 o                         
   9   2   0        227.57        316.40        56.96 o                         
  10   2   0        112.20        103.54        42.18 o                         
  11   2   0         48.20          4.15       107.00 o                         
   1   3   0         70.10        106.84        15.10 o                         
   2   3   0        341.04        313.12        27.18 o                         
   3   3   0       2248.22       2106.55       164.21 o                         
   4   3   0        612.59        473.69        38.13 o                         
   5   3   0        281.93        281.41        32.23 o                         
   6   3   0        681.56        642.63        69.44 o                         
   7   3   0        158.64        349.58        39.04 o                         
   8   3   0        171.20        214.26        35.52 o                         
   9   3   0        296.18        471.64        85.38 o                         
  10   3   0         78.84         37.02        37.29 o                         
  11   3   0        129.55        303.87       114.70 o                         
   0   4   0        205.76        218.39        41.13 o                         
   1   4   0       6234.35       6664.99       976.82 o                         
   2   4   0       7339.08       8025.22       731.67 o                         
   3   4   0       1675.52       1373.37       134.31 o                         
   4   4   0        162.01        160.73        20.79 o                         
   5   4   0       3786.54       2903.05       200.86 o                         
   6   4   0        525.98       1286.14       106.21 o                         
   7   4   0        332.31        375.94        39.64 o                         
   8   4   0        220.67        262.69        47.56 o                         
   9   4   0        131.05        106.88        33.53 o                         
  10   4   0         35.36         66.26        37.53 o                         
  11   4   0         55.72        307.19       199.98 o                         
   1   5   0       3676.21       4418.33       300.57 o                         
   2   5   0        461.44        285.76        27.48 o                         
   3   5   0       1425.11       1261.95        80.93 o                         
   4   5   0        168.08        180.86        18.66 o                         
   5   5   0         84.65         45.20        11.83 o                         
   6   5   0        732.23        720.80        52.60 o                         
   7   5   0        106.83        155.53        32.67 o                         
   8   5   0        245.91        701.59        69.50 o                         
   9   5   0        125.30        199.47        37.31 o                         
  10   5   0        159.28        145.73        40.51 o                         
   0   6   0        270.64        315.79        39.97 o                         
   1   6   0        471.76        541.47        41.08 o                         
   2   6   0        791.47        849.63        63.10 o                         
   3   6   0       1301.23       1160.35        80.17 o                         
   4   6   0         78.12         71.30        11.25 o                         
   5   6   0        367.73        339.67        31.27 o                         
   6   6   0        431.86        333.33        32.15 o                         
   7   6   0         26.29         26.59        15.81 o                         
   8   6   0        112.35        322.68        48.83 o                         
   9   6   0        195.13        191.93        34.76 o                         
  10   6   0         92.11        155.97        46.54 o                         
   1   7   0         11.19         13.84         8.69 o                         
   2   7   0          0.78         -4.22         6.97 o                         
   3   7   0        425.34        406.80        36.03 o                         
   4   7   0        601.73        467.34        34.34 o                         
   5   7   0        465.74        446.10        38.60 o                         
   6   7   0         18.05          6.54        11.03 o                         
   7   7   0        207.88        446.64        45.64 o                         
   8   7   0        127.29        204.78        29.51 o                         
   9   7   0        140.79        346.83        40.87 o                         
  10   7   0         77.94        112.41        40.83 o                         
   0   8   0         92.06        178.82        31.09 o                         
   1   8   0        157.67        169.43        21.03 o                         
   2   8   0        810.67       1062.79        73.34 o                         
   3   8   0         61.57         61.06        14.06 o                         
   4   8   0         61.61         43.53        13.70 o                         
   5   8   0          9.55         -0.95         6.69 o                         
   6   8   0         40.88         53.47        17.51 o                         
   7   8   0        244.26        235.30        31.23 o                         
   8   8   0         19.21          4.54        16.79 o                         
   9   8   0        289.11        359.64        95.14 o                         
  10   8   0         23.76        -30.19        39.79 o                         
   1   9   0         35.25         40.67        12.04 o                         
   2   9   0        103.43        116.40        17.85 o                         
   3   9   0         41.84         26.43        12.08 o                         
   4   9   0          6.68          9.91        13.15 o                         
   5   9   0        574.00        585.74        74.84 o                         
   6   9   0        408.84        347.82        39.85 o                         
   7   9   0         83.00        110.61        22.89 o                         
   8   9   0        223.42        176.67        27.85 o                         
   9   9   0         44.93         73.36        37.19 o                         
  10   9   0         64.01        113.79        44.00 o                         
   0  10   0         17.72         35.11        19.71 o                         
   1  10   0        150.35        182.64        33.61 o                         
   2  10   0        945.75       1020.56        78.73 o                         
   3  10   0       1517.88       1621.76       135.00 o                         
   4  10   0        363.08        335.65        51.99 o                         
   5  10   0        424.41        332.69        58.49 o                         
   6  10   0        373.73        321.13        86.74 o                         
   7  10   0        153.64        137.19        47.41 o                         
   8  10   0         98.96         53.86        37.79 o                         
   9  10   0         42.61         37.03        23.21 o                         
  10  10   0         52.55        142.15       125.80 o                         
   1  11   0        462.72        504.73        52.66 o                         
   2  11   0         54.51         66.71        16.56 o                         
   3  11   0        298.88        298.68        44.56 o                         
   4  11   0         18.22         39.36        16.41 o                         
   5  11   0        206.14        189.11        44.88 o                         
   6  11   0        111.50        123.95        47.33 o                         
   7  11   0        388.75        353.35        75.82 o                         
   8  11   0         88.86        201.27        48.30 o                         
   9  11   0        144.96         85.32        45.88 o                         
   0  12   0         82.23         84.67        36.14 o                         
   1  12   0        159.51        186.71        40.11 o                         
   2  12   0        499.68        502.93        47.00 o                         
   3  12   0       1130.42       1140.86        97.46 o                         
   4  12   0          6.68         37.87        18.83 o                         
   5  12   0         71.19         67.20        22.83 o                         
   6  12   0        224.30        351.39        59.32 o                         
   7  12   0        248.52        193.84        74.74 o                         
   8  12   0        108.44        161.80        68.67 o                         
   9  12   0        120.37        196.81        53.25 o                         
   1  13   0       1034.69       1010.82        98.60 o                         
   2  13   0        836.82        791.63        66.50 o                         
   3  13   0       1940.07       1907.35       237.42 o                         
   4  13   0       1155.24       1264.59       111.29 o                         
   5  13   0        230.49        302.75        82.43 o                         
   6  13   0        214.84        258.68        53.72 o                         
   7  13   0        220.15        208.64        59.05 o                         
   8  13   0        165.29        150.76        46.39 o                         
   9  13   0         88.49        145.77        73.66 o                         
   0  14   0         16.62         -5.68        28.05 o                         
   1  14   0        211.97        247.39        46.38 o                         
   2  14   0        142.49        164.95        33.64 o                         
   3  14   0        982.62        827.64        74.74 o                         
   4  14   0         98.79         68.57        25.16 o                         
   5  14   0       1153.15        989.13       100.18 o                         
   6  14   0        141.00         81.00        72.54 o                         
   7  14   0        254.25        355.69        73.19 o                         
   8  14   0        253.63        360.13        77.58 o                         
   1  15   0       2003.99       2434.76       212.46 o                         
   2  15   0         46.87         36.42        23.98 o                         
   3  15   0        670.90        630.21        62.58 o                         
   4  15   0        846.09        801.28        90.89 o                         
   5  15   0         32.61         32.12        32.83 o                         
   6  15   0         51.71         48.60        30.93 o                         
   7  15   0        183.97        189.78        56.19 o                         
   8  15   0        132.90         79.34        67.29 o                         
   0  16   0       3742.96       4509.30       652.77 o                         
   1  16   0         39.68         21.99        24.04 o                         
   2  16   0        194.28        237.49        41.74 o                         
   3  16   0         72.55         95.66        26.12 o                         
   4  16   0         77.66         57.91        23.87 o                         
   5  16   0        728.55        393.71        52.04 o                         
   6  16   0         21.95         -0.41        32.80 o                         
   7  16   0         58.13        102.77       100.59 o                         
   1  17   0        388.30        492.63        82.42 o                         
   2  17   0        211.70        159.55        41.95 o                         
   3  17   0        241.22        230.03        57.39 o                         
   4  17   0        306.20        156.01        33.76 o                         
   5  17   0        114.60         80.91        27.81 o                         
   6  17   0         25.06        -12.29        31.71 o                         
   7  17   0         11.80         21.86        44.92 o                         
   0  18   0        128.89        213.92        76.76 o                         
   1  18   0         25.26         40.00        32.49 o                         
   2  18   0       1443.89       1648.54       196.36 o                         
   3  18   0         29.05         11.32        25.89 o                         
   4  18   0        351.40        278.03        40.86 o                         
   5  18   0         72.28         35.69        35.01 o                         
   6  18   0         53.93         39.87        37.51 o                         
   1  19   0         23.79         25.50        26.61 o                         
   2  19   0         52.96         66.08        37.91 o                         
   3  19   0        622.88        675.58        85.95 o                         
   4  19   0         28.63          6.48        31.53 o                         
   5  19   0         56.49         -4.25        32.58 o                         
   0  20   0       1177.57       1480.73       226.48 o                         
   1  20   0        277.60        220.11        89.32 o                         
   2  20   0         61.69         74.32        73.92 o                         
   3  20   0        117.16        105.46        39.91 o                         
   4  20   0        358.21        309.78        58.24 o                         
   1  21   0         38.31         37.83        37.02 o                         
   2  21   0          9.54         -4.91        33.03 o                         
   3  21   0         14.95        -13.25        42.68 o                         
   0  22   0        488.70        528.68       137.85 o                         
   1  22   0         31.26         13.05        34.67 o                         
   2  22   0         40.72          7.00        38.74 o                         
  -2 -22   1         53.93         82.49        29.49 o                         
  -1 -22   1         28.67         22.67        23.01 o                         
   0 -22   1         62.66        152.36        29.91 o                         
   1 -22   1         41.95         -7.32        25.23 o                         
   2 -22   1        105.50        107.76        32.20 o                         
  -4 -21   1         57.69         29.61        38.81 o                         
  -3 -21   1        240.97        129.27        28.42 o                         
  -2 -21   1         91.68         69.22        24.23 o                         
  -1 -21   1         20.33         12.78        19.96 o                         
   0 -21   1         24.53         51.89        20.01 o                         
   1 -21   1         11.50          5.08        20.60 o                         
   2 -21   1        129.55        124.68        26.85 o                         
   3 -21   1        188.54        156.46        29.79 o                         
   4 -21   1         90.00         -0.52        80.89 o                         
  -5 -20   1        253.94        166.44        36.24 o                         
  -4 -20   1         11.73          8.04        21.56 o                         
  -3 -20   1         71.98         70.92        22.85 o                         
  -2 -20   1        143.18        177.57        27.90 o                         
  -1 -20   1        129.62        119.93        22.89 o                         
   0 -20   1        114.03        188.52        31.74 o                         
   1 -20   1         65.42         78.41        26.03 o                         
   2 -20   1        168.37        232.46        35.51 o                         
   3 -20   1         27.60         28.50        20.87 o                         
   4 -20   1          9.80        -18.12        23.14 o                         
   5 -20   1        291.53        241.27       128.59 o                         
  -6 -19   1         33.65        -10.51        54.85 o                         
  -5 -19   1         83.19         78.02        31.74 o                         
  -4 -19   1         12.72        -10.28        18.80 o                         
  -3 -19   1        578.41        695.62        88.56 o                         
  -2 -19   1         80.67        120.05        25.60 o                         
  -1 -19   1        249.12        367.41        38.61 o                         
   0 -19   1         60.88         76.91        24.74 o                         
   1 -19   1        428.61        506.63        55.58 o                         
   2 -19   1         95.62        106.98        23.53 o                         
   3 -19   1        518.18        534.57        44.04 o                         
   4 -19   1          7.26         14.45        21.17 o                         
   5 -19   1        106.13         74.49        44.52 o                         
   6 -19   1        137.69        150.93       136.73 o                         
  -6 -18   1        135.21         95.91        36.94 o                         
  -5 -18   1         14.53         -1.32        26.54 o                         
  -4 -18   1        490.88        365.94        63.93 o                         
  -3 -18   1        187.27        185.92        24.25 o                         
  -2 -18   1         79.36        101.15        18.90 o                         
  -1 -18   1         41.40         37.19        17.19 o                         
   0 -18   1        615.21        818.88        58.53 o                         
   1 -18   1         42.53         58.87        17.61 o                         
   2 -18   1        106.94        120.33        24.97 o                         
   3 -18   1        223.00        253.31        31.57 o                         
   4 -18   1        361.62        235.45        38.52 o                         
   5 -18   1          9.79        -29.88        29.88 o                         
   6 -18   1         43.46         31.38        34.76 o                         
  -7 -17   1         32.79         73.65        45.61 o                         
  -6 -17   1         18.25         -7.96        31.10 o                         
  -5 -17   1         10.25          5.83        23.72 o                         
  -4 -17   1         61.07         73.50        21.32 o                         
  -3 -17   1         35.95         44.04        16.17 o                         
  -2 -17   1        267.59        300.04        29.29 o                         
  -1 -17   1        465.93        496.45        39.74 o                         
   0 -17   1       1792.25       2073.69       123.48 o                         
   1 -17   1        360.34        516.07        41.50 o                         
   2 -17   1        143.36        172.52        28.41 o                         
   3 -17   1         35.48         36.30        16.67 o                         
   4 -17   1         48.47         79.78        36.24 o                         
   5 -17   1         30.68         28.68        25.73 o                         
   6 -17   1         50.21         95.33        32.83 o                         
   7 -17   1         97.01         75.67        54.77 o                         
  -7 -16   1        135.51        112.49        38.04 o                         
  -6 -16   1         15.66         -9.84        27.26 o                         
  -5 -16   1        337.82        336.61        50.66 o                         
  -4 -16   1        315.91        310.40        38.05 o                         
  -3 -16   1        154.34        118.88        17.84 o                         
  -2 -16   1        768.40        786.69        54.63 o                         
  -1 -16   1        813.94       1112.05        69.68 o                         
   0 -16   1       1997.90       2617.26       151.49 o                         
   1 -16   1        854.76       1168.77        71.86 o                         
   2 -16   1        775.30        793.51        54.33 o                         
   3 -16   1        289.59        292.72        33.78 o                         
   4 -16   1        140.05        138.86        26.16 o                         
   5 -16   1        307.19        297.56        47.60 o                         
   6 -16   1         80.13         70.08        29.19 o                         
   7 -16   1        113.80        151.44        41.50 o                         
  -8 -15   1         81.16        187.67        52.20 o                         
  -7 -15   1        157.78        220.50        50.35 o                         
  -6 -15   1         83.47         81.21        25.77 o                         
  -5 -15   1        133.67         78.79        22.41 o                         
  -4 -15   1        158.55        129.04        25.30 o                         
  -3 -15   1        509.58        561.74        46.90 o                         
  -2 -15   1        257.40        255.45        26.63 o                         
  -1 -15   1       2642.61       3439.88       194.17 o                         
   0 -15   1        243.02        429.06        36.25 o                         
   1 -15   1       3213.65       3441.24       194.30 o                         
   2 -15   1        284.78        259.47        25.93 o                         
   3 -15   1        624.69        662.70        50.67 o                         
   4 -15   1        196.68        181.29        27.19 o                         
   5 -15   1        268.21        289.38        39.96 o                         
   6 -15   1         37.74         50.37        29.40 o                         
   7 -15   1        121.79        163.48        41.25 o                         
   8 -15   1         85.85        252.09        65.59 o                         
  -8 -14   1        173.86        476.45        64.95 o                         
  -7 -14   1        229.58        305.45        53.46 o                         
  -6 -14   1        334.14        409.15        45.60 o                         
  -5 -14   1         67.42        136.94        42.42 o                         
  -4 -14   1        139.67        179.19        23.92 o                         
  -3 -14   1        591.84        605.75       107.46 o                         
  -2 -14   1        491.12        551.72        38.92 o                         
  -1 -14   1       3608.08       4841.93       265.51 o                         
   0 -14   1       1032.80       1215.83        74.46 o                         
   1 -14   1       3433.22       4778.45       261.75 o                         
   2 -14   1        389.61        555.59        39.55 o                         
   3 -14   1        651.30        683.12        66.91 o                         
   4 -14   1         83.99         88.45        21.39 o                         
   5 -14   1         50.76         53.58        20.59 o                         
   6 -14   1        171.56        198.32        46.19 o                         
   7 -14   1         68.30         67.93        31.07 o                         
   8 -14   1         32.34         79.91        45.86 o                         
  -9 -13   1         42.70         94.93       125.89 o                         
  -8 -13   1        217.28        282.09        57.46 o                         
  -7 -13   1        138.00        213.11        42.91 o                         
  -6 -13   1        175.97        207.28        52.06 o                         
  -5 -13   1        639.64        741.08        68.08 o                         
  -4 -13   1        981.04        870.68        78.83 o                         
  -3 -13   1         26.53          4.54        12.43 o                         
  -2 -13   1        178.14        197.46        20.43 o                         
  -1 -13   1        425.25        631.74        41.81 o                         
   0 -13   1       1633.40       2180.44       125.72 o                         
   1 -13   1        616.13        700.07        45.40 o                         
   2 -13   1         97.47        114.96        22.49 o                         
   3 -13   1         43.77         72.42        17.57 o                         
   4 -13   1        906.10        926.01        90.07 o                         
   5 -13   1        288.31        124.61        30.57 o                         
   6 -13   1         87.88         94.42        25.05 o                         
   7 -13   1         34.17         56.62        27.35 o                         
   8 -13   1        119.00         74.85        33.73 o                         
   9 -13   1        514.44        615.39        98.65 o                         
  -9 -12   1        254.71        291.76        75.65 o                         
  -8 -12   1        190.40        274.63        44.78 o                         
  -7 -12   1        242.76        323.06        45.58 o                         
  -6 -12   1        522.58        588.29        56.34 o                         
  -5 -12   1        567.16        602.28        53.16 o                         
  -4 -12   1         31.96         10.35        12.68 o                         
  -3 -12   1        320.12        323.16        30.99 o                         
  -2 -12   1        117.47         88.55        15.13 o                         
  -1 -12   1         12.53         12.68         8.63 o                         
   0 -12   1        320.38        498.64        36.94 o                         
   1 -12   1         18.35         19.92         8.95 o                         
   2 -12   1         52.29         69.56        14.30 o                         
   3 -12   1        201.34        218.64        24.17 o                         
   4 -12   1         85.37        126.70        26.74 o                         
   5 -12   1        605.57        516.12        50.64 o                         
   6 -12   1        217.05        200.11        29.29 o                         
   7 -12   1        146.10        145.07        32.80 o                         
   8 -12   1         57.15         49.04        33.11 o                         
   9 -12   1        178.62        142.04        55.14 o                         
  -9 -11   1        103.60        130.73        50.36 o                         
  -8 -11   1        207.21        276.04        44.74 o                         
  -7 -11   1        219.96        333.70        35.48 o                         
  -6 -11   1        156.75        191.36        29.35 o                         
  -5 -11   1        847.11        659.80        53.41 o                         
  -4 -11   1        667.69        610.21        53.81 o                         
  -3 -11   1        399.44        347.60        44.42 o                         
  -2 -11   1         54.20         74.68        12.59 o                         
  -1 -11   1        789.49       1092.33        64.60 o                         
   0 -11   1        312.65        403.71        30.21 o                         
   1 -11   1        825.70       1020.34        61.46 o                         
   2 -11   1         85.28        104.24        15.23 o                         
   3 -11   1        543.75        555.05        42.66 o                         
   4 -11   1        740.74        761.93        56.34 o                         
   5 -11   1       1159.83        988.79        65.19 o                         
   6 -11   1        258.95        360.00        47.55 o                         
   7 -11   1         98.28        198.47        35.03 o                         
   8 -11   1        432.63        585.19        63.18 o                         
   9 -11   1        251.11        394.73        60.14 o                         
 -10 -10   1        112.62         87.78        80.72 o                         
  -9 -10   1         18.35         18.58        34.68 o                         
  -8 -10   1         40.48        146.97        35.02 o                         
  -7 -10   1        168.06        216.35        28.36 o                         
  -6 -10   1        981.39        971.41        67.62 o                         
  -5 -10   1        232.48        297.26        45.04 o                         
  -4 -10   1         37.63         36.44        19.50 o                         
  -3 -10   1         67.10         72.26        15.11 o                         
  -2 -10   1       1049.20       1286.58        87.88 o                         
  -1 -10   1        148.58        229.44        22.51 o                         
   0 -10   1        481.99        584.06        39.95 o                         
   1 -10   1        231.13        283.57        24.66 o                         
   2 -10   1        990.03       1440.53        90.72 o                         
   3 -10   1         63.15         79.91        14.53 o                         
   4 -10   1         78.03         88.26        20.79 o                         
   5 -10   1        184.30        151.81        23.53 o                         
   6 -10   1        598.36        629.51        58.37 o                         
   7 -10   1        373.63        522.76        52.18 o                         
   8 -10   1        136.21        307.69        47.79 o                         
   9 -10   1         49.76        162.01        41.95 o                         
  10 -10   1         36.76         36.78        91.57 o                         
 -10  -9   1         47.93         61.80        60.20 o                         
  -9  -9   1         62.38         93.37        42.55 o                         
  -8  -9   1        145.08        394.93        47.17 o                         
  -7  -9   1        220.82        159.35        29.67 o                         
  -6  -9   1        442.70        459.86        46.40 o                         
  -5  -9   1        185.33        156.32        23.46 o                         
  -4  -9   1        443.91        512.97        39.85 o                         
  -3  -9   1       1063.48        760.67       120.81 o                         
  -2  -9   1        593.84        802.33        59.39 o                         
  -1  -9   1        550.38        580.92        36.35 o                         
   0  -9   1       2012.43       2870.20       158.03 o                         
   1  -9   1        380.07        589.04        47.05 o                         
   2  -9   1        583.12        753.12        65.46 o                         
   3  -9   1       1510.53       1425.85       113.54 o                         
   4  -9   1        471.63        543.05        78.31 o                         
   5  -9   1        126.15        108.66        20.71 o                         
   6  -9   1        362.76        437.81        54.25 o                         
   7  -9   1        460.54        537.31        54.73 o                         
   8  -9   1          6.50         15.27        26.29 o                         
   9  -9   1        261.54        613.63        63.32 o                         
  10  -9   1         21.13         25.40        56.14 o                         
 -10  -8   1         23.79         65.05        49.41 o                         
  -9  -8   1        181.51        476.06        54.97 o                         
  -8  -8   1         15.43         -7.58        25.61 o                         
  -7  -8   1         99.05        257.67        26.78 o                         
  -6  -8   1        101.79        109.86        17.77 o                         
  -5  -8   1        121.25        111.53        20.39 o                         
  -4  -8   1        285.14        230.01        24.71 o                         
  -3  -8   1        157.30        163.84        25.19 o                         
  -2  -8   1       2999.23       4043.13       300.82 o                         
  -1  -8   1        201.97        253.83        21.31 o                         
   0  -8   1         93.80        122.58        15.23 o                         
   1  -8   1        231.83        257.13        25.55 o                         
   2  -8   1       3142.97       3632.80       492.20 o                         
   3  -8   1        275.07        320.97        30.73 o                         
   4  -8   1        287.38        182.37        28.50 o                         
   5  -8   1        207.78        200.79        32.91 o                         
   6  -8   1         48.83         71.30        20.82 o                         
   7  -8   1        126.18        170.55        52.56 o                         
   8  -8   1        309.82        628.53        59.03 o                         
   9  -8   1        174.36        266.42        49.06 o                         
  10  -8   1         25.35         53.88        82.65 o                         
 -10  -7   1         33.64         -3.38        36.03 o                         
  -9  -7   1        312.34        477.15        55.91 o                         
  -8  -7   1        225.79        245.99        41.16 o                         
  -7  -7   1        470.04        523.18        42.41 o                         
  -6  -7   1         36.43         35.03        13.39 o                         
  -5  -7   1        448.47        427.15        39.63 o                         
  -4  -7   1        383.47        350.26        37.08 o                         
  -3  -7   1        579.65        499.52        37.32 o                         
  -2  -7   1        583.21        593.34        58.95 o                         
  -1  -7   1        512.20        492.00        33.11 o                         
   0  -7   1         58.03         61.51         9.72 o                         
   1  -7   1        357.72        482.41        42.28 o                         
   2  -7   1        497.78        648.32        46.28 o                         
   3  -7   1        560.93        584.97        59.50 o                         
   4  -7   1        290.81        264.00        36.44 o                         
   5  -7   1        633.50        634.36        51.36 o                         
   6  -7   1        246.91        300.31        35.22 o                         
   7  -7   1        523.83        558.33        53.01 o                         
   8  -7   1        561.01        848.82        72.50 o                         
   9  -7   1        275.68        359.50        76.53 o                         
  10  -7   1         44.37         69.90       129.33 o                         
 -10  -6   1        183.97        123.08        51.26 o                         
  -9  -6   1         86.79        279.95        42.56 o                         
  -8  -6   1        302.98        327.61        33.21 o                         
  -7  -6   1         28.86         27.96        13.84 o                         
  -6  -6   1        197.04        299.70        35.22 o                         
  -5  -6   1        138.76         36.73        15.98 o                         
  -4  -6   1        326.52        373.95        32.05 o                         
  -3  -6   1        649.40        592.46        42.57 o                         
  -2  -6   1       3682.96       4689.60       423.70 o                         
  -1  -6   1        201.01        210.97        22.55 o                         
   0  -6   1       2125.22       2526.64       151.92 o                         
   1  -6   1         87.93        160.97        19.85 o                         
   3  -6   1        502.38        619.55        60.36 o                         
   4  -6   1        388.04        447.22        44.03 o                         
   5  -6   1        327.45        395.60        42.36 o                         
   6  -6   1        774.43        818.90        86.12 o                         
   7  -6   1        271.39        549.31        67.09 o                         
   8  -6   1        356.14        526.95        56.10 o                         
   9  -6   1         89.16        234.26        45.69 o                         
  10  -6   1        186.63        169.21        72.25 o                         
 -10  -5   1         79.83         66.14        38.92 o                         
  -9  -5   1        187.11        220.50        30.18 o                         
  -8  -5   1        683.68        760.97        57.16 o                         
  -7  -5   1         93.73        212.01        26.78 o                         
  -6  -5   1        245.16        330.43        86.39 o                         
  -5  -5   1        194.07         95.66        14.37 o                         
  -4  -5   1        402.47        377.46        31.83 o                         
  -3  -5   1       1905.45       1389.93       113.31 o                         
  -2  -5   1       1672.28       2072.19       157.78 o                         
  -1  -5   1       6228.19       7952.26       588.74 o                         
   0  -5   1       8571.66       9521.13       640.37 o                         
   1  -5   1       5760.87       7761.67       526.48 o                         
   2  -5   1       1742.11       1709.01       189.14 o                         
   3  -5   1       2155.49       2171.12       166.40 o                         
   4  -5   1        496.53        506.97        36.74 o                         
   5  -5   1        421.99        445.46        45.38 o                         
   6  -5   1        495.59        434.03        97.06 o                         
   7  -5   1         15.79         -5.49        19.45 o                         
   8  -5   1        164.05        220.54        36.57 o                         
   9  -5   1        365.29        289.80        42.66 o                         
  10  -5   1        285.30        475.16        91.71 o                         
 -11  -4   1         92.17         -0.65        93.52 o                         
 -10  -4   1         78.79         56.13        26.14 o                         
  -9  -4   1        132.51        122.51        28.44 o                         
  -8  -4   1        146.40        324.17        32.52 o                         
  -7  -4   1        187.60        343.54        49.47 o                         
  -6  -4   1       1416.74       1440.64        86.52 o                         
  -5  -4   1        760.99        827.04        63.80 o                         
  -4  -4   1        178.92        139.48        18.46 o                         
  -3  -4   1       3648.62       3303.61       209.30 o                         
  -2  -4   1       1479.65       2255.88       165.55 o                         
  -1  -4   1       9132.21      11479.31      1047.46 o                         
   0  -4   1      12827.64      14725.00      2076.70 o                         
   1  -4   1       9875.72      10899.50      1061.69 o                         
   2  -4   1       2080.57       2203.07       178.87 o                         
   3  -4   1       2700.69       2012.57       156.84 o                         
   4  -4   1        209.89        166.98        16.80 o                         
   5  -4   1        357.59        241.11        31.40 o                         
   6  -4   1        387.69        366.97        42.78 o                         
   7  -4   1         96.09         84.58        23.10 o                         
   8  -4   1        166.71        231.59        36.87 o                         
   9  -4   1         81.68        108.46        46.17 o                         
  10  -4   1         22.30         -0.02        63.65 o                         
 -11  -3   1        135.33        151.20        99.67 o                         
 -10  -3   1         46.49         71.39        25.08 o                         
  -9  -3   1        486.75        592.02        62.38 o                         
  -8  -3   1        210.65        234.72        34.15 o                         
  -7  -3   1        446.14        384.58        33.51 o                         
  -6  -3   1        375.51        328.15        59.14 o                         
  -5  -3   1        699.34        777.82        48.72 o                         
  -4  -3   1       1679.53       1395.72        81.32 o                         
  -3  -3   1       6009.67       4633.51       312.15 o                         
  -2  -3   1        317.79        268.91        20.68 o                         
  -1  -3   1       8695.57      11596.27      1510.15 o                         
   0  -3   1        631.08        665.48        46.55 o                         
   1  -3   1      10054.55      10163.04      1380.22 o                         
   2  -3   1        146.64        197.77        23.11 o                         
   3  -3   1       5558.71       3844.75       316.14 o                         
   4  -3   1       1574.15       1281.30        82.54 o                         
   5  -3   1        499.76        371.42        39.93 o                         
   6  -3   1        433.36        468.46        50.11 o                         
   7  -3   1        144.77        138.88        25.03 o                         
   8  -3   1         31.48        102.10        27.43 o                         
   9  -3   1        173.76        261.78        42.23 o                         
  10  -3   1         47.32         46.16        55.53 o                         
  11  -3   1        194.36         30.38       114.36 o                         
 -11  -2   1         18.25         58.94        38.30 o                         
 -10  -2   1        133.16        100.64        26.97 o                         
  -9  -2   1        333.55        335.48        38.85 o                         
  -8  -2   1        287.85        312.50        32.40 o                         
  -7  -2   1        185.90        202.90        25.51 o                         
  -6  -2   1        380.33        798.08        90.92 o                         
  -5  -2   1        139.87         87.84        22.57 o                         
  -4  -2   1       1486.16       1289.85        73.79 o                         
  -3  -2   1       2318.01       1847.84       104.98 o                         
  -2  -2   1       9478.36       7062.41       571.98 o                         
  -1  -2   1       4922.30       3535.04       242.28 o                         
   0  -2   1        105.17        131.82        12.58 o                         
   1  -2   1       4482.16       5002.87       647.43 o                         
   2  -2   1       8478.49       5416.87       556.48 o                         
   3  -2   1       1755.20       1000.35        71.08 o                         
   4  -2   1       1594.44       1332.83        88.36 o                         
   5  -2   1        294.08        318.99        32.61 o                         
   6  -2   1         92.84        104.00        18.36 o                         
   7  -2   1        229.74        263.57        29.67 o                         
   8  -2   1        375.31        510.51        52.71 o                         
   9  -2   1        128.32        334.80        37.52 o                         
  10  -2   1        183.65        151.85        66.10 o                         
  11  -2   1         65.71         32.34        90.00 o                         
 -11  -1   1         55.18         11.54        79.02 o                         
 -10  -1   1        413.05        414.33        84.51 o                         
  -9  -1   1        134.81        508.94        63.03 o                         
  -8  -1   1        339.06        357.79        45.31 o                         
  -7  -1   1         91.63        111.73        19.41 o                         
  -6  -1   1        318.69        365.43        36.78 o                         
  -5  -1   1       1388.15       1401.80        99.81 o                         
  -4  -1   1         71.98         59.02        10.37 o                         
  -3  -1   1       1966.90       1831.78       103.54 o                         
  -2  -1   1      15963.96      12270.04       708.49 o                         
  -1  -1   1       1784.73       1248.19        84.02 o                         
   2  -1   1      15412.92       9233.54       617.76 o                         
   3  -1   1       1249.46        674.23        58.84 o                         
   4  -1   1        199.50        205.46        20.81 o                         
   5  -1   1        998.26        627.38        83.78 o                         
   6  -1   1        288.48        316.99        32.85 o                         
   7  -1   1        172.30        172.70        26.89 o                         
   8  -1   1        348.26        545.54        67.48 o                         
   9  -1   1        140.07        195.82        36.42 o                         
  10  -1   1        440.81        452.47        72.99 o                         
  11  -1   1        137.12         37.70        88.67 o                         
 -11   0   1         39.70         -7.67        91.73 o                         
 -10   0   1        336.79        329.38        48.89 o                         
  -9   0   1         55.66        115.63        25.55 o                         
  -8   0   1       1092.25       1207.47        87.52 o                         
  -7   0   1          5.55          3.92        13.06 o                         
  -6   0   1        325.66        364.78        37.14 o                         
  -5   0   1       1331.04       1421.66        91.54 o                         
  -4   0   1       1571.62       1340.19        78.09 o                         
  -3   0   1       5255.66       4589.76       274.40 o                         
  -2   0   1      19051.02      11775.64      1330.23 o                         
  -1   0   1       2009.07       1737.55       104.55 o                         
   1   0   1       1679.56        881.80        70.29 o                         
   2   0   1      23675.91      15229.99      1173.24 o                         
   3   0   1       4732.07       3490.52       332.48 o                         
   4   0   1       1205.13        859.98        63.06 o                         
   5   0   1        529.22        230.90        25.06 o                         
   6   0   1        358.86        450.32        39.42 o                         
   7   0   1        108.81        212.90        29.10 o                         
   8   0   1        866.77       1020.70       116.73 o                         
   9   0   1         33.56          5.36        20.47 o                         
  10   0   1         97.99         79.05        29.45 o                         
  11   0   1        205.05        120.21        88.25 o                         
 -11   1   1         55.14         53.51        74.24 o                         
 -10   1   1        413.05        451.57        61.93 o                         
  -9   1   1        134.99        467.16        45.91 o                         
  -8   1   1        340.45        342.39        41.71 o                         
  -7   1   1         91.81        118.78        27.26 o                         
  -6   1   1        319.52        374.22        33.00 o                         
  -5   1   1       1385.74       1338.97       100.11 o                         
  -4   1   1         71.79         28.58         9.49 o                         
  -3   1   1       1965.57       1827.41       113.77 o                         
  -2   1   1      15955.82      11208.65       791.97 o                         
  -1   1   1       1785.65       1208.99        75.10 o                         
   0   1   1       1265.84        406.67        58.17 o                         
   1   1   1       1945.16       1125.69       156.78 o                         
   2   1   1      15419.57       9001.74       877.65 o                         
   3   1   1       1250.54        713.97        59.75 o                         
   4   1   1        200.08        207.62        20.37 o                         
   5   1   1       1000.78        574.54        42.93 o                         
   6   1   1        287.57        284.22        29.66 o                         
   7   1   1        172.35        152.51        36.59 o                         
   8   1   1        347.20        601.99        57.02 o                         
   9   1   1        140.20        162.75        43.13 o                         
  10   1   1        440.35        459.12        55.88 o                         
  11   1   1        137.01         52.48        62.63 o                         
 -11   2   1         18.37         14.10        60.85 o                         
 -10   2   1        133.49         83.08        33.01 o                         
  -9   2   1        333.75        388.95        52.98 o                         
  -8   2   1        287.68        284.95        35.06 o                         
  -7   2   1        185.31        166.47        27.38 o                         
  -6   2   1        380.55        874.96       305.30 o                         
  -5   2   1        139.77        112.95        19.12 o                         
  -4   2   1       1487.18       1228.80        80.34 o                         
  -3   2   1       2319.91       1875.63       104.92 o                         
  -2   2   1       9482.35       7550.98       494.67 o                         
  -1   2   1       4921.80       3714.32       343.23 o                         
   0   2   1        105.11        145.54        12.94 o                         
   1   2   1       4481.99       4757.81       688.48 o                         
   2   2   1       8474.39       5263.08       716.96 o                         
   3   2   1       1753.98        999.31       101.33 o                         
   4   2   1       1593.31       1559.71       114.90 o                         
   5   2   1        294.59        341.93        38.03 o                         
   6   2   1         93.06        109.84        24.79 o                         
   7   2   1        229.95        233.34        42.59 o                         
   8   2   1        375.71        495.75        52.91 o                         
   9   2   1        128.36        321.19        60.28 o                         
  10   2   1        183.47        249.61        61.53 o                         
  11   2   1         65.73          2.27       182.85 o                         
 -11   3   1        135.26        313.40       103.97 o                         
 -10   3   1         46.63         -0.37        37.37 o                         
  -9   3   1        486.65        490.80        98.49 o                         
  -8   3   1        210.88        194.02        42.47 o                         
  -7   3   1        445.82        362.64        46.23 o                         
  -6   3   1        374.54        522.90        65.37 o                         
  -5   3   1        698.66        776.28        58.75 o                         
  -4   3   1       1679.19       1412.74        89.23 o                         
  -3   3   1       6002.35       4559.78       310.99 o                         
  -2   3   1        317.04        280.79        19.51 o                         
  -1   3   1       8704.07      11125.81       871.19 o                         
   0   3   1        631.09        655.68        46.32 o                         
   1   3   1      10045.68      10341.77       689.79 o                         
   2   3   1        147.46        165.16        21.97 o                         
   3   3   1       5566.74       4396.64       426.72 o                         
   4   3   1       1574.14       1336.35       102.42 o                         
   5   3   1        500.56        422.42        54.54 o                         
   6   3   1        434.30        369.11        86.84 o                         
   7   3   1        144.92        227.11        45.61 o                         
   8   3   1         31.49         57.48        20.13 o                         
   9   3   1        173.84        224.22        39.60 o                         
  10   3   1         47.24         81.41        36.12 o                         
  11   3   1        194.61        104.22        88.78 o                         
 -11   4   1         91.91          1.38       184.14 o                         
 -10   4   1         78.88        113.87        39.51 o                         
  -9   4   1        132.38        135.20        30.23 o                         
  -8   4   1        146.04        238.50        40.62 o                         
  -7   4   1        187.91        408.69        46.78 o                         
  -6   4   1       1417.64       1493.18        97.06 o                         
  -5   4   1        761.40        771.70        69.18 o                         
  -4   4   1        178.64        161.95        16.69 o                         
  -3   4   1       3650.73       3552.79       208.11 o                         
  -2   4   1       1477.34       1877.24       163.33 o                         
  -1   4   1       9136.09      10749.88       739.67 o                         
   0   4   1      12827.99      15891.99      2073.43 o                         
   1   4   1       9872.96      11279.22       670.31 o                         
   2   4   1       2082.57       2351.14       190.14 o                         
   3   4   1       2698.38       1648.69       263.83 o                         
   4   4   1        209.84        178.79        26.00 o                         
   5   4   1        357.17        272.53        44.31 o                         
   6   4   1        387.38        390.63        85.62 o                         
   7   4   1         96.03         76.80        18.49 o                         
   8   4   1        166.46        234.09        31.19 o                         
   9   4   1         81.65        123.03        28.38 o                         
  10   4   1         22.31         58.74        35.74 o                         
 -10   5   1         79.81         72.77        39.18 o                         
  -9   5   1        186.96        254.73        38.50 o                         
  -8   5   1        683.84        745.28        77.53 o                         
  -7   5   1         93.77        174.85        27.11 o                         
  -5   5   1        193.84         82.46        17.16 o                         
  -4   5   1        403.98        350.11        30.33 o                         
  -3   5   1       1907.09       1350.69        95.47 o                         
  -2   5   1       1671.84       1855.87       191.97 o                         
  -1   5   1       6236.95       7175.09       588.15 o                         
   0   5   1       8571.30       9535.24       640.59 o                         
   1   5   1       5751.33       7975.65       606.10 o                         
   2   5   1       1742.75       1837.00       123.92 o                         
   3   5   1       2153.34       1967.07       142.78 o                         
   4   5   1        494.89        545.88        41.62 o                         
   5   5   1        422.29        456.95        44.51 o                         
   6   5   1        495.78        362.61        93.97 o                         
   7   5   1         15.72         36.35        15.34 o                         
   8   5   1        164.07        171.20        27.06 o                         
   9   5   1        365.28        321.72        86.02 o                         
  10   5   1        285.52        331.33        54.18 o                         
 -10   6   1        184.22        127.23        46.31 o                         
  -9   6   1         86.95        215.81        34.75 o                         
  -8   6   1        302.63        350.41        52.28 o                         
  -7   6   1         28.80         33.57        16.69 o                         
  -6   6   1        197.21        304.78        37.61 o                         
  -5   6   1        138.07         49.14        11.22 o                         
  -4   6   1        326.64        323.12        31.50 o                         
  -3   6   1        649.62        627.17        47.70 o                         
  -2   6   1       3687.18       4306.56       299.72 o                         
  -1   6   1        200.95        257.77        24.69 o                         
   0   6   1       2125.09       2423.74       170.29 o                         
   1   6   1         88.04        194.24        15.84 o                         
   2   6   1       3477.73       2734.89       188.04 o                         
   3   6   1        502.54        492.42        38.93 o                         
   4   6   1        388.24        443.89        37.64 o                         
   5   6   1        327.92        447.96        65.88 o                         
   6   6   1        773.32        832.65       141.12 o                         
   7   6   1        270.97        596.54        60.26 o                         
   8   6   1        356.10        526.43        68.48 o                         
   9   6   1         88.98        140.92        31.26 o                         
  10   6   1        186.87        257.35        60.83 o                         
 -10   7   1         33.84         33.24        43.77 o                         
  -9   7   1        312.31        331.42        58.22 o                         
  -8   7   1        225.67        187.73        28.74 o                         
  -7   7   1        470.17        496.14        48.13 o                         
  -6   7   1         36.48         39.89        12.17 o                         
  -5   7   1        449.71        455.73        54.20 o                         
  -4   7   1        383.13        357.60        53.29 o                         
  -3   7   1        578.03        560.73        48.59 o                         
  -2   7   1        583.21        531.84        43.38 o                         
  -1   7   1        511.49        462.23        37.32 o                         
   0   7   1         57.84         57.24        12.24 o                         
   1   7   1        358.40        432.98        30.97 o                         
   2   7   1        497.65        532.13        44.02 o                         
   3   7   1        562.37        422.29        37.03 o                         
   4   7   1        291.50        259.36        27.22 o                         
   5   7   1        632.20        692.79       103.77 o                         
   6   7   1        246.99        266.38        27.65 o                         
   7   7   1        523.57        491.24        59.44 o                         
   8   7   1        561.66        794.97        66.43 o                         
   9   7   1        275.30        310.41        39.49 o                         
  10   7   1         44.55         93.05        37.81 o                         
 -10   8   1         23.94          0.41        41.92 o                         
  -9   8   1        181.39        394.84        74.17 o                         
  -8   8   1         15.52          5.59        17.69 o                         
  -7   8   1         99.19        180.04        24.03 o                         
  -6   8   1        101.96         76.16        13.29 o                         
  -5   8   1        121.21         99.12        44.05 o                         
  -4   8   1        286.66        203.99        25.45 o                         
  -3   8   1        158.00        128.50        19.95 o                         
  -2   8   1       3000.06       3672.59       260.57 o                         
  -1   8   1        202.93        237.63        25.90 o                         
   0   8   1         93.46        152.85        23.39 o                         
   1   8   1        230.69        316.43        44.32 o                         
   2   8   1       3142.26       3643.44       285.59 o                         
   3   8   1        274.10        265.33        23.24 o                         
   4   8   1        286.37        177.52        18.46 o                         
   5   8   1        207.72        190.68        23.54 o                         
   6   8   1         48.90         46.93        15.53 o                         
   7   8   1        126.43        148.19        29.82 o                         
   8   8   1        309.91        426.44        43.98 o                         
   9   8   1        174.16        213.03        35.09 o                         
  10   8   1         25.41         46.00        42.03 o                         
 -10   9   1         48.22         37.00        40.15 o                         
  -9   9   1         62.45         76.26        20.43 o                         
  -8   9   1        144.87        234.17        40.14 o                         
  -7   9   1        220.93        125.69        56.45 o                         
  -6   9   1        441.68        538.68        77.53 o                         
  -5   9   1        186.13        229.90        61.58 o                         
  -4   9   1        443.25        440.70        43.59 o                         
  -3   9   1       1062.96        697.31        79.93 o                         
  -2   9   1        593.37        694.75        57.13 o                         
  -1   9   1        550.80        551.60        53.09 o                         
   0   9   1       2012.58       2541.92       274.71 o                         
   1   9   1        379.74        531.36        43.32 o                         
   2   9   1        583.74        715.75        55.85 o                         
   3   9   1       1511.63       1308.52       109.00 o                         
   4   9   1        472.59        472.59        47.83 o                         
   5   9   1        125.33        121.39        16.37 o                         
   6   9   1        363.44        520.99        48.54 o                         
   7   9   1        460.71        543.26        50.35 o                         
   8   9   1          6.52         -9.24        17.80 o                         
   9   9   1        261.77        528.11        60.04 o                         
  10   9   1         21.03         96.62       181.73 o                         
  -9  10   1         18.36        -15.16        58.04 o                         
  -8  10   1         40.44        146.37        42.89 o                         
  -7  10   1        167.38        175.89        69.48 o                         
  -6  10   1        979.97        764.57        90.11 o                         
  -5  10   1        232.59        320.10        87.78 o                         
  -4  10   1         37.56         25.45        15.27 o                         
  -3  10   1         67.37         63.04        16.65 o                         
  -2  10   1       1047.33       1114.77        87.67 o                         
  -1  10   1        148.28        269.82        43.78 o                         
   0  10   1        481.94        533.19        53.31 o                         
   1  10   1        231.61        229.13        32.04 o                         
   2  10   1        991.31       1325.82       115.75 o                         
   3  10   1         62.88         47.42        13.72 o                         
   4  10   1         78.20         72.63        18.59 o                         
   5  10   1        184.30        147.65        28.37 o                         
   6  10   1        598.59        574.97        59.59 o                         
   7  10   1        374.45        428.88        52.26 o                         
   8  10   1        136.44        213.41        36.83 o                         
   9  10   1         49.66         96.97        23.67 o                         
  10  10   1         36.81         72.28       129.59 o                         
  -9  11   1        103.63         90.30       110.92 o                         
  -8  11   1        207.35        221.59        86.94 o                         
  -7  11   1        219.96        378.10        70.75 o                         
  -6  11   1        156.81        116.95        42.42 o                         
  -5  11   1        846.86        637.33        84.75 o                         
  -4  11   1        668.10        439.88        48.78 o                         
  -3  11   1        398.61        302.13        58.15 o                         
  -2  11   1         54.13         70.83        16.42 o                         
  -1  11   1        787.64        999.80       102.81 o                         
   0  11   1        312.61        459.05        51.64 o                         
   1  11   1        827.73        996.68        87.57 o                         
   2  11   1         85.28         65.77        20.64 o                         
   3  11   1        544.84        519.78        46.76 o                         
   4  11   1        740.42        710.19        72.25 o                         
   5  11   1       1160.03        924.00       116.51 o                         
   6  11   1        259.03        268.46        59.05 o                         
   7  11   1         98.49        209.66        55.73 o                         
   8  11   1        432.65        432.79        92.94 o                         
   9  11   1        251.27        173.73        65.53 o                         
  -9  12   1        254.69        323.78        83.38 o                         
  -8  12   1        190.58        136.24        49.24 o                         
  -7  12   1        242.06        305.21        66.45 o                         
  -6  12   1        523.07        648.00        96.35 o                         
  -5  12   1        566.35        555.09        86.89 o                         
  -4  12   1         31.91         -0.89        13.67 o                         
  -3  12   1        319.19        287.85        35.64 o                         
  -2  12   1        117.26         74.90        19.57 o                         
  -1  12   1         12.47          6.50        15.28 o                         
   0  12   1        320.51        575.22        62.36 o                         
   1  12   1         18.31         11.12        15.43 o                         
   2  12   1         52.40         60.70        16.37 o                         
   3  12   1        202.27        188.55        29.73 o                         
   4  12   1         85.68         62.92        19.77 o                         
   5  12   1        606.13        935.53        87.54 o                         
   6  12   1        217.51        158.10        48.93 o                         
   7  12   1        146.46        102.77        38.21 o                         
   8  12   1         57.24         50.08        45.96 o                         
   9  12   1        178.54        107.84        53.32 o                         
  -9  13   1         42.65         92.59        64.71 o                         
  -8  13   1        216.82        148.81        89.01 o                         
  -7  13   1        138.05        118.98        43.71 o                         
  -6  13   1        176.15         98.33        59.37 o                         
  -5  13   1        638.85        662.59        81.31 o                         
  -4  13   1        981.34        954.66        73.30 o                         
  -3  13   1         26.84          3.12        18.31 o                         
  -2  13   1        178.04        206.35        33.96 o                         
  -1  13   1        425.42        565.97        62.68 o                         
   0  13   1       1633.16       2105.03       180.03 o                         
   1  13   1        616.47        609.00        66.40 o                         
   2  13   1         97.61        120.05        25.86 o                         
   3  13   1         43.43         49.23        18.82 o                         
   4  13   1        906.09        859.97       106.84 o                         
   5  13   1        288.50         68.32        23.54 o                         
   6  13   1         87.75         68.49        28.54 o                         
   7  13   1         34.02        -24.77        64.45 o                         
   8  13   1        118.93         70.18        43.74 o                         
  -8  14   1        173.98        483.54       100.38 o                         
  -7  14   1        229.53        283.38        71.33 o                         
  -6  14   1        334.17        273.34       113.33 o                         
  -5  14   1         67.18        165.56        68.31 o                         
  -4  14   1        139.28        115.51        27.27 o                         
  -3  14   1        591.34        484.09        85.92 o                         
  -2  14   1        490.98        525.93        63.14 o                         
  -1  14   1       3609.95       4382.58       376.74 o                         
   0  14   1       1033.21       1210.02       107.96 o                         
   1  14   1       3432.18       4420.26       370.64 o                         
   2  14   1        389.96        544.90       150.24 o                         
   3  14   1        652.12        651.82        69.95 o                         
   4  14   1         84.35         47.47        19.30 o                         
   5  14   1         51.06         38.47        25.99 o                         
   6  14   1        171.49        129.59        79.68 o                         
   7  14   1         68.49         73.41        37.48 o                         
   8  14   1         32.25        -44.80        70.47 o                         
  -8  15   1         81.11        137.85        70.90 o                         
  -7  15   1        157.78        183.04        63.66 o                         
  -6  15   1         83.51         57.97        36.40 o                         
  -5  15   1        133.96        104.47        34.75 o                         
  -4  15   1        159.07        138.98        28.73 o                         
  -3  15   1        509.68        493.38        54.06 o                         
  -2  15   1        257.35        287.61        44.17 o                         
  -1  15   1       2645.52       3337.85       276.95 o                         
   0  15   1        242.97        452.95       110.14 o                         
   1  15   1       3210.90       3222.74       337.69 o                         
   2  15   1        284.85        276.34        42.00 o                         
   3  15   1        624.27        600.35        59.36 o                         
   4  15   1        196.04        153.28        29.55 o                         
   5  15   1        268.35        230.24        38.69 o                         
   6  15   1         37.79         43.79        30.54 o                         
   7  15   1        121.40        115.98        38.64 o                         
   8  15   1         85.98        160.22        78.30 o                         
  -7  16   1        135.39         14.32        76.41 o                         
  -6  16   1         15.61         20.59        28.37 o                         
  -5  16   1        336.52        254.93        45.85 o                         
  -4  16   1        316.14        319.39        42.97 o                         
  -3  16   1        154.33        106.69        30.04 o                         
  -2  16   1        766.80        669.89       108.49 o                         
  -1  16   1        814.67       1065.14       101.10 o                         
   0  16   1       1997.57       2494.53       264.13 o                         
   1  16   1        854.09       1020.18       123.39 o                         
   2  16   1        776.73        773.78        76.34 o                         
   3  16   1        289.50        306.58        38.84 o                         
   4  16   1        139.91         94.32        26.56 o                         
   5  16   1        307.84        185.18        46.92 o                         
   6  16   1         80.33         36.90        32.94 o                         
   7  16   1        114.03        113.01        45.47 o                         
  -7  17   1         32.75         19.62        44.23 o                         
  -6  17   1         18.10         -6.31        37.90 o                         
  -5  17   1         10.22         17.64        26.70 o                         
  -4  17   1         61.24         25.66        24.31 o                         
  -3  17   1         35.66         69.65        29.09 o                         
  -2  17   1        268.72        216.83        44.58 o                         
  -1  17   1        465.69        457.93        64.30 o                         
   0  17   1       1792.26       2032.96       216.41 o                         
   1  17   1        360.40        454.11        78.66 o                         
   2  17   1        142.60        196.03        60.77 o                         
   3  17   1         35.72         59.20        48.70 o                         
   4  17   1         48.49         65.85        25.60 o                         
   5  17   1         30.77         14.03        28.19 o                         
   6  17   1         50.61          6.95        33.89 o                         
   7  17   1         96.81         40.44        60.41 o                         
  -6  18   1        135.57         91.47        42.34 o                         
  -5  18   1         14.72          7.18        28.30 o                         
  -4  18   1        491.06        357.62        82.34 o                         
  -3  18   1        187.38        163.37        40.15 o                         
  -2  18   1         78.93         83.46        41.91 o                         
  -1  18   1         41.37         25.66        29.95 o                         
   0  18   1        615.12       1044.04       126.67 o                         
   1  18   1         42.49         38.15        33.59 o                         
   2  18   1        107.13         97.06        57.48 o                         
   3  18   1        222.85        227.03        44.26 o                         
   4  18   1        361.17        221.50        41.16 o                         
   5  18   1          9.71         42.84        30.62 o                         
   6  18   1         43.46         -3.65        39.60 o                         
  -5  19   1         83.14         52.63        38.70 o                         
  -4  19   1         12.54        -10.89        25.51 o                         
  -3  19   1        578.33        531.16        74.57 o                         
  -2  19   1         80.59         49.58        49.48 o                         
  -1  19   1        248.71        416.07        76.29 o                         
   0  19   1         60.85         79.36        43.07 o                         
   1  19   1        429.24        487.39        86.94 o                         
   2  19   1         95.87         95.04        41.87 o                         
   3  19   1        518.66        461.86        67.51 o                         
   4  19   1          7.39         23.18        65.99 o                         
   5  19   1        106.15        113.04        37.42 o                         
  -4  20   1         11.76         46.12        31.94 o                         
  -3  20   1         71.56         65.51        38.91 o                         
  -2  20   1        142.32        214.74        49.00 o                         
  -1  20   1        130.46         76.30        42.88 o                         
   0  20   1        114.04        133.77        53.46 o                         
   1  20   1         65.15         90.35        55.24 o                         
   2  20   1        168.99        169.47       100.94 o                         
   3  20   1         27.80         -0.76        29.42 o                         
   4  20   1          9.76        -32.85        32.85 o                         
  -3  21   1        240.90        127.67        47.84 o                         
  -2  21   1         92.08        148.66        53.26 o                         
  -1  21   1         20.30         14.04        34.74 o                         
   0  21   1         24.48        -27.66        27.66 o                         
   1  21   1         11.53         -4.83        34.54 o                         
   2  21   1        129.14        102.36        69.96 o                         
   3  21   1        188.84        148.61        55.24 o                         
  -2  22   1         53.71         70.09        45.61 o                         
  -1  22   1         28.71          5.74        37.12 o                         
   0  22   1         62.61         44.96        39.29 o                         
   1  22   1         42.00          3.24        32.83 o                         
  -2 -22   2        199.84        239.58        36.80 o                         
  -1 -22   2         10.37         24.17        24.53 o                         
   0 -22   2         69.41        146.29        29.48 o                         
   1 -22   2         18.45         34.47        28.69 o                         
   2 -22   2        183.02        292.11        49.47 o                         
  -3 -21   2        124.85        144.32        24.93 o                         
  -2 -21   2         54.05         63.64        22.89 o                         
  -1 -21   2        133.10        214.29        28.76 o                         
   0 -21   2        171.58        326.33        36.44 o                         
   1 -21   2        144.05        245.29        32.78 o                         
   2 -21   2        142.39        206.49        31.41 o                         
   3 -21   2        149.30        198.35        32.07 o                         
  -5 -20   2         82.35        104.43        38.33 o                         
  -4 -20   2         50.68         33.02        21.59 o                         
  -3 -20   2        229.83        230.35        30.96 o                         
  -2 -20   2         41.43         32.13        19.25 o                         
  -1 -20   2        222.40        276.28        32.37 o                         
   0 -20   2        184.24        288.30        34.72 o                         
   1 -20   2        171.25        243.22        30.30 o                         
   2 -20   2         38.49         24.74        20.31 o                         
   3 -20   2        224.28        219.29        30.66 o                         
   4 -20   2        105.13        137.55        29.79 o                         
   5 -20   2         65.49         29.26        82.26 o                         
  -5 -19   2        137.76         93.16        32.95 o                         
  -4 -19   2         19.68         22.38        23.98 o                         
  -3 -19   2         56.88         71.59        23.92 o                         
  -2 -19   2        201.56        213.99        30.35 o                         
  -1 -19   2        527.80        598.37        51.86 o                         
   0 -19   2        255.56        272.92        51.23 o                         
   1 -19   2        472.35        650.18        59.64 o                         
   2 -19   2        124.21         84.17        20.82 o                         
   3 -19   2         67.18         89.08        22.23 o                         
   4 -19   2          7.21         18.47        22.12 o                         
   5 -19   2        105.67         87.60        32.86 o                         
  -6 -18   2         61.00        111.19        43.40 o                         
  -5 -18   2          5.04          8.63        25.73 o                         
  -4 -18   2         58.28         32.84        19.80 o                         
  -3 -18   2        185.08        175.72        23.25 o                         
  -2 -18   2        577.53        738.93        52.87 o                         
  -1 -18   2        224.47        250.97        28.75 o                         
   0 -18   2        201.20        225.97        27.35 o                         
   1 -18   2        215.06        279.19        29.76 o                         
   2 -18   2        538.26        792.85        55.14 o                         
   3 -18   2        200.97        216.66        39.63 o                         
   4 -18   2         28.12         23.78        24.22 o                         
   5 -18   2          3.76         11.24        31.61 o                         
   6 -18   2        129.44        107.78        39.02 o                         
  -7 -17   2         43.20         65.48        43.54 o                         
  -6 -17   2         72.16         84.69        33.17 o                         
  -5 -17   2         24.78         44.38        23.61 o                         
  -4 -17   2        335.33        369.33        45.24 o                         
  -3 -17   2        432.10        402.25        34.90 o                         
  -2 -17   2        726.76        841.16        55.52 o                         
  -1 -17   2        883.20       1200.54        74.10 o                         
   0 -17   2         32.33         46.25        15.80 o                         
   1 -17   2       1114.72       1280.17        78.65 o                         
   2 -17   2        589.93        761.16        53.46 o                         
   3 -17   2        383.39        424.50        46.28 o                         
   4 -17   2        192.57        176.90        43.30 o                         
   5 -17   2         23.45         10.77        26.83 o                         
   6 -17   2         37.18         43.01        32.48 o                         
   7 -17   2         30.20         11.15        42.21 o                         
  -7 -16   2         50.22         75.23        38.16 o                         
  -6 -16   2        115.25         89.58        30.47 o                         
  -5 -16   2        226.55        160.90        36.50 o                         
  -4 -16   2        191.80        208.94        33.09 o                         
  -3 -16   2        268.33        237.38        27.39 o                         
  -2 -16   2        301.74        309.26        27.84 o                         
  -1 -16   2        141.11        187.94        22.85 o                         
   0 -16   2        217.25        323.59        31.33 o                         
   1 -16   2        100.70        177.04        21.99 o                         
   2 -16   2        273.01        329.66        30.75 o                         
   3 -16   2        217.61        237.86        35.21 o                         
   4 -16   2         92.80         63.90        21.60 o                         
   5 -16   2        308.96        286.51        39.63 o                         
   6 -16   2        106.27         63.54        30.95 o                         
   7 -16   2          7.22        -32.62        33.47 o                         
  -8 -15   2        220.44        295.80        43.39 o                         
  -7 -15   2        138.05        189.89        43.79 o                         
  -6 -15   2         99.47         84.48        28.46 o                         
  -5 -15   2          9.94         36.44        22.62 o                         
  -4 -15   2         43.80         35.76        17.46 o                         
  -3 -15   2        365.48        397.85        42.39 o                         
  -2 -15   2        493.62        459.23        36.36 o                         
  -1 -15   2       1223.74       1700.12       100.48 o                         
   0 -15   2          3.20          4.89        11.28 o                         
   1 -15   2       1455.66       1749.48       103.93 o                         
   2 -15   2        260.24        245.84        31.35 o                         
   3 -15   2        163.47        202.72        25.81 o                         
   4 -15   2         35.53         49.03        20.26 o                         
   5 -15   2         28.01         73.59        59.05 o                         
   6 -15   2         56.03         68.61        28.83 o                         
   7 -15   2         86.53         69.62        34.12 o                         
   8 -15   2        373.10        560.54        79.00 o                         
  -8 -14   2         84.63        102.02        30.79 o                         
  -7 -14   2         86.56         81.19        33.06 o                         
  -6 -14   2        146.33        174.82        30.34 o                         
  -5 -14   2         96.14         56.38        21.40 o                         
  -4 -14   2         81.55         48.99        16.60 o                         
  -3 -14   2        156.87         95.11        17.12 o                         
  -2 -14   2        178.93        248.71        28.89 o                         
  -1 -14   2        292.19        393.78        31.93 o                         
   0 -14   2        128.77        208.73        22.52 o                         
   1 -14   2        279.32        394.44        33.45 o                         
   2 -14   2        213.74        290.22        30.21 o                         
   3 -14   2        149.27        143.10        21.75 o                         
   4 -14   2        225.19        253.15        42.53 o                         
   5 -14   2        183.47        215.39        33.24 o                         
   6 -14   2         79.57         54.10        24.44 o                         
   7 -14   2         63.70         71.99        30.56 o                         
   8 -14   2        228.89        325.47        55.38 o                         
  -9 -13   2        175.49        420.42        78.96 o                         
  -8 -13   2         45.28         95.23        25.76 o                         
  -7 -13   2         35.03         37.60        29.52 o                         
  -6 -13   2         38.74         45.75        23.43 o                         
  -5 -13   2        126.06        100.47        23.62 o                         
  -4 -13   2       1745.96       1497.90        99.50 o                         
  -3 -13   2        478.79        525.14        41.74 o                         
  -2 -13   2         35.58         20.24         9.38 o                         
  -1 -13   2        256.18        314.28        26.31 o                         
   0 -13   2        235.37        332.06        28.23 o                         
   1 -13   2        226.09        297.40        26.65 o                         
   2 -13   2         73.31         83.41        16.62 o                         
   3 -13   2        417.49        497.25        42.18 o                         
   4 -13   2       1526.57       1321.69       122.59 o                         
   5 -13   2        101.64        123.22        32.54 o                         
   6 -13   2        105.56         96.01        32.29 o                         
   7 -13   2         27.96         65.25        28.92 o                         
   8 -13   2        106.48        146.79        44.51 o                         
   9 -13   2          5.10        -26.20        47.51 o                         
  -9 -12   2         64.50         37.95        46.56 o                         
  -8 -12   2         71.88        123.72        25.75 o                         
  -7 -12   2        110.46        148.76        31.45 o                         
  -6 -12   2         94.65         93.59        25.43 o                         
  -5 -12   2        987.43       1031.81        81.15 o                         
  -4 -12   2         68.35         98.13        24.67 o                         
  -3 -12   2         97.51         84.38        18.04 o                         
  -2 -12   2        850.22       1100.03        71.83 o                         
  -1 -12   2        832.44       1151.26        69.07 o                         
   0 -12   2        227.09        374.73        29.67 o                         
   1 -12   2       1100.66       1224.13        72.21 o                         
   2 -12   2        989.29       1146.49        79.33 o                         
   3 -12   2        134.81        102.39        24.34 o                         
   4 -12   2         60.54         56.20        19.63 o                         
   5 -12   2        602.20        533.70        73.28 o                         
   6 -12   2         66.54         38.00        21.05 o                         
   7 -12   2         15.68         42.10        28.16 o                         
   8 -12   2         67.40        127.96        39.21 o                         
   9 -12   2         32.27        166.44        45.38 o                         
  -9 -11   2        192.64        338.26        55.89 o                         
  -8 -11   2        284.42        554.54        49.92 o                         
  -7 -11   2        235.06        288.29        38.72 o                         
  -6 -11   2        211.71        242.00        50.34 o                         
  -5 -11   2        174.53        385.50        94.65 o                         
  -4 -11   2        957.19        771.31        83.35 o                         
  -3 -11   2        270.05        237.11        23.59 o                         
  -2 -11   2        802.30        843.52        64.44 o                         
  -1 -11   2       1724.60       2054.98       115.75 o                         
   0 -11   2         27.71         36.41        10.86 o                         
   1 -11   2       1324.79       1808.57       131.11 o                         
   2 -11   2        949.85        912.78        67.86 o                         
   3 -11   2        267.98        213.64        40.34 o                         
   4 -11   2        927.65       1049.06        98.62 o                         
   5 -11   2        280.87        310.63        52.19 o                         
   6 -11   2         60.74         73.62        22.72 o                         
   7 -11   2        133.09        146.79        30.81 o                         
   8 -11   2         25.63         32.99        32.67 o                         
   9 -11   2         24.23         62.54        43.53 o                         
  -9 -10   2         84.93        104.69        45.92 o                         
  -8 -10   2        298.05        381.19        38.90 o                         
  -7 -10   2        253.77        407.19        39.62 o                         
  -6 -10   2        218.39        296.84       105.30 o                         
  -5 -10   2        615.78        457.80        43.64 o                         
  -4 -10   2        771.12        698.12        49.43 o                         
  -3 -10   2        369.67        397.89        33.33 o                         
  -2 -10   2        103.79         97.36        13.15 o                         
  -1 -10   2       1219.06       1400.53        88.99 o                         
   0 -10   2        325.58        468.10        36.32 o                         
   1 -10   2       1064.44       1323.55        94.46 o                         
   2 -10   2         83.70        110.82        17.42 o                         
   3 -10   2        151.64        125.49        33.22 o                         
   4 -10   2        646.45        632.88        83.04 o                         
   5 -10   2       1055.59        767.61        66.87 o                         
   6 -10   2        292.09        218.92        36.00 o                         
   7 -10   2         24.16         46.50        23.44 o                         
   8 -10   2        192.44        419.77        50.15 o                         
   9 -10   2        344.38        573.51        64.27 o                         
 -10  -9   2         16.19         13.38        46.72 o                         
  -9  -9   2        637.58        683.30        73.45 o                         
  -8  -9   2          5.09          2.39        19.29 o                         
  -7  -9   2        433.80        535.68        60.51 o                         
  -6  -9   2        566.25        627.11        54.67 o                         
  -5  -9   2        215.73        178.06        32.73 o                         
  -4  -9   2        377.07        419.58        39.75 o                         
  -3  -9   2        869.50        783.58        79.19 o                         
  -2  -9   2        229.36        138.06        17.84 o                         
  -1  -9   2        719.05        907.91        60.02 o                         
   0  -9   2        134.20        241.33        23.70 o                         
   1  -9   2        701.30        923.68        68.04 o                         
   2  -9   2        396.71        497.49        51.73 o                         
   3  -9   2        878.10        739.67        66.32 o                         
   4  -9   2        212.09        187.67        24.69 o                         
   5  -9   2        243.46        228.77        39.65 o                         
   6  -9   2        677.97        637.43        62.39 o                         
   7  -9   2        476.59        628.85        75.66 o                         
   8  -9   2        271.92        333.72        44.32 o                         
   9  -9   2        974.99       1076.71        93.52 o                         
  10  -9   2        121.65        182.40        56.25 o                         
 -10  -8   2         49.98        107.76        43.74 o                         
  -9  -8   2        181.36        199.80        38.46 o                         
  -8  -8   2        548.59        574.42        46.78 o                         
  -7  -8   2        266.14        334.45        30.94 o                         
  -6  -8   2         29.23         26.97        19.53 o                         
  -5  -8   2         49.41         17.42        13.64 o                         
  -4  -8   2         80.63        103.70        17.28 o                         
  -3  -8   2        907.61        805.07       153.34 o                         
  -2  -8   2        282.63        347.52        28.95 o                         
  -1  -8   2       1569.78       2099.44       131.47 o                         
   0  -8   2        290.14        387.24        30.20 o                         
   1  -8   2       1451.16       2010.03       136.65 o                         
   2  -8   2        255.79        377.58        35.94 o                         
   3  -8   2       1533.61       1425.24       142.91 o                         
   4  -8   2         61.10         67.72        18.94 o                         
   5  -8   2        135.39        184.54        28.79 o                         
   6  -8   2        374.73        144.27        33.24 o                         
   7  -8   2        638.68        710.29        70.40 o                         
   8  -8   2        498.25        537.47        56.83 o                         
   9  -8   2         65.19        186.55        39.95 o                         
  10  -8   2         96.78         63.11        49.98 o                         
 -10  -7   2        126.56        170.90        52.23 o                         
  -9  -7   2        171.31        260.42        34.34 o                         
  -8  -7   2        561.27        861.22        60.86 o                         
  -7  -7   2        199.35        440.15        44.46 o                         
  -6  -7   2        178.47        125.91        20.36 o                         
  -5  -7   2       1198.62        963.18        89.82 o                         
  -4  -7   2        449.42        345.89        31.55 o                         
  -3  -7   2        487.36        587.92        40.65 o                         
  -2  -7   2       1067.54       1160.50       126.36 o                         
  -1  -7   2       1170.93       1282.50        90.67 o                         
   0  -7   2       1821.48       2163.78       134.69 o                         
   1  -7   2        904.67       1310.04        91.40 o                         
   2  -7   2       1042.15       1483.21        99.46 o                         
   3  -7   2        493.03        648.21        50.43 o                         
   4  -7   2        677.49        653.31        58.63 o                         
   5  -7   2        773.48        452.08        47.15 o                         
   6  -7   2        283.13        360.52        43.35 o                         
   7  -7   2        393.65        626.80        64.97 o                         
   8  -7   2         47.20         69.78        36.60 o                         
   9  -7   2        218.97        457.64        83.71 o                         
  10  -7   2        157.81        149.74        89.53 o                         
 -10  -6   2        217.93        336.73        57.65 o                         
  -9  -6   2        176.38        213.12        39.70 o                         
  -8  -6   2        168.12        499.83        44.43 o                         
  -7  -6   2        623.35        630.14        51.06 o                         
  -6  -6   2        942.88       1020.47        81.94 o                         
  -5  -6   2        292.99        271.78        35.70 o                         
  -4  -6   2       1144.44        875.39        63.16 o                         
  -3  -6   2        136.65        138.57        16.41 o                         
  -2  -6   2       1765.05       2312.37       178.87 o                         
  -1  -6   2       1294.27       1902.91       146.26 o                         
   0  -6   2        233.47        291.26        22.65 o                         
   1  -6   2       1549.90       1799.73       145.04 o                         
   2  -6   2       2151.77       2021.78       151.22 o                         
   3  -6   2        160.13        166.63        21.64 o                         
   4  -6   2       1271.90        947.65        84.29 o                         
   5  -6   2        275.07        222.81        29.62 o                         
   6  -6   2        850.21        846.55        76.46 o                         
   7  -6   2        391.82        882.55        86.59 o                         
   8  -6   2         90.62        257.04        41.56 o                         
   9  -6   2        116.22        162.44        38.38 o                         
  10  -6   2        189.93        209.92        57.50 o                         
 -10  -5   2        267.05        341.64        52.13 o                         
  -9  -5   2        132.72        238.21        32.23 o                         
  -8  -5   2         92.63        250.25        29.40 o                         
  -7  -5   2         42.10          4.21        17.37 o                         
  -6  -5   2       1414.90       1570.47       101.56 o                         
  -5  -5   2       2169.94       1865.55       113.00 o                         
  -4  -5   2        541.60        364.76        35.94 o                         
  -3  -5   2       1355.16       1294.26        89.96 o                         
  -2  -5   2       4055.68       3394.06       260.73 o                         
  -1  -5   2       2378.64       3142.28       227.24 o                         
   0  -5   2       6246.34       7072.37       486.75 o                         
   1  -5   2       2647.80       3056.24       204.11 o                         
   2  -5   2       4036.54       2842.71       446.94 o                         
   3  -5   2       1060.18       1331.58       131.75 o                         
   4  -5   2        815.55        725.96        59.96 o                         
   5  -5   2       1818.00       1125.91       104.27 o                         
   6  -5   2        872.43        722.98        75.67 o                         
   7  -5   2        161.39        162.99        32.59 o                         
   8  -5   2        170.18        318.77        39.97 o                         
   9  -5   2         26.10         40.40        30.22 o                         
  10  -5   2        232.23        167.73        43.90 o                         
 -10  -4   2         63.23         71.58        27.16 o                         
  -9  -4   2        171.97        185.17        28.91 o                         
  -8  -4   2        195.63        285.70        30.79 o                         
  -7  -4   2         50.10        105.91        23.49 o                         
  -6  -4   2        145.76        232.71        79.84 o                         
  -5  -4   2        761.13        712.69        46.72 o                         
  -4  -4   2       1485.71       1033.91        68.29 o                         
  -3  -4   2        839.92        688.82        48.77 o                         
  -2  -4   2       2758.65       2142.21       176.28 o                         
  -1  -4   2        204.21        338.13        30.61 o                         
   0  -4   2       2003.48       2492.08       165.63 o                         
   1  -4   2        318.19        325.04        26.59 o                         
   2  -4   2       2324.58       2615.82       248.34 o                         
   3  -4   2       1221.42       1065.06        93.35 o                         
   4  -4   2       1855.87       1388.09       125.38 o                         
   5  -4   2        507.25        346.40        37.54 o                         
   6  -4   2        209.27        336.24        55.77 o                         
   7  -4   2         35.29         31.49        23.56 o                         
   8  -4   2        139.63        163.79        52.00 o                         
   9  -4   2        237.12        351.10        46.51 o                         
  10  -4   2         79.87         18.53        70.40 o                         
 -11  -3   2        224.63        225.14       191.89 o                         
 -10  -3   2         96.29        145.13        32.51 o                         
  -9  -3   2        112.71        224.84        31.30 o                         
  -8  -3   2         82.05         84.91        20.66 o                         
  -7  -3   2        119.81        155.84        23.39 o                         
  -6  -3   2        372.20        250.37        42.69 o                         
  -5  -3   2       1226.80       1123.60        88.06 o                         
  -4  -3   2        178.28        169.41        17.00 o                         
  -3  -3   2        825.50        643.38        51.37 o                         
  -2  -3   2        236.06        268.07        17.79 o                         
  -1  -3   2      11283.75      12658.11      1602.23 o                         
   0  -3   2       3206.10       3728.04       296.15 o                         
   1  -3   2      10508.33      12131.49      1568.67 o                         
   2  -3   2         92.26        136.99        26.68 o                         
   3  -3   2        760.40        580.48        67.05 o                         
   4  -3   2        124.80        177.24        24.27 o                         
   5  -3   2       1115.83        857.29        70.23 o                         
   6  -3   2        215.40        210.78        34.53 o                         
   7  -3   2          8.69         24.06        22.71 o                         
   8  -3   2        277.33        292.89        49.90 o                         
   9  -3   2        132.41        127.81        31.84 o                         
  10  -3   2         76.17         34.02        59.62 o                         
  11  -3   2        246.21         92.30        99.49 o                         
 -11  -2   2         59.31         44.66        57.41 o                         
 -10  -2   2        152.21        179.94        31.06 o                         
  -9  -2   2        363.27        294.16        58.08 o                         
  -8  -2   2        294.52        482.02        47.61 o                         
  -7  -2   2        114.90        210.11        39.24 o                         
  -6  -2   2         62.02         78.53        15.01 o                         
  -5  -2   2         31.30         21.76        11.11 o                         
  -4  -2   2        426.96        192.48        23.54 o                         
  -3  -2   2        883.73        604.42        44.58 o                         
  -2  -2   2       4416.48       3792.13       252.44 o                         
  -1  -2   2       5720.73       7134.14       459.47 o                         
   0  -2   2         59.40         68.15         7.80 o                         
   1  -2   2       6290.08       6457.82       533.63 o                         
   2  -2   2       3598.14       2092.49       236.55 o                         
   3  -2   2        861.89        597.80        45.86 o                         
   4  -2   2       1003.04        898.81        60.34 o                         
   5  -2   2         35.67         30.32        15.43 o                         
   6  -2   2         21.00         36.27        12.88 o                         
   7  -2   2         12.94        -12.24        12.24 o                         
   8  -2   2        121.45        251.01        33.09 o                         
   9  -2   2        456.15        467.36        61.53 o                         
  10  -2   2         43.35        109.24        45.92 o                         
  11  -2   2         56.06        106.35       134.84 o                         
 -11  -1   2         87.72         50.07        73.14 o                         
 -10  -1   2        389.94        489.30        65.12 o                         
  -9  -1   2        233.88        283.87        32.66 o                         
  -8  -1   2        170.10        497.83        45.70 o                         
  -7  -1   2        103.22        191.48        24.16 o                         
  -6  -1   2        327.31        349.95        40.02 o                         
  -5  -1   2        687.03        744.57        54.15 o                         
  -4  -1   2       1585.69       1252.27        73.56 o                         
  -3  -1   2        112.53         95.77        10.40 o                         
  -2  -1   2       7343.98       5776.62       391.86 o                         
  -1  -1   2       2585.43       3032.45       179.68 o                         
   0  -1   2        185.77        204.30        15.81 o                         
   1  -1   2       2917.19       2928.61       263.77 o                         
   2  -1   2       6568.45       3830.16       450.38 o                         
   3  -1   2        249.67        275.11        22.08 o                         
   4  -1   2       1883.60       1510.21       121.12 o                         
   5  -1   2        433.21        384.59        32.24 o                         
   6  -1   2         79.49         88.09        16.46 o                         
   7  -1   2         95.29        117.59        21.34 o                         
   8  -1   2        271.17        272.39        38.07 o                         
   9  -1   2        297.02        292.38        60.70 o                         
  10  -1   2        131.79        142.58        32.57 o                         
  11  -1   2        105.64        -50.49        83.79 o                         
 -11   0   2        132.52         47.97        44.42 o                         
 -10   0   2         43.23         37.04        27.84 o                         
  -9   0   2         13.07         12.80        22.94 o                         
  -8   0   2        526.53        956.20        69.98 o                         
  -7   0   2        266.73        262.62        35.23 o                         
  -6   0   2        305.07        170.17        31.52 o                         
  -5   0   2         36.21         28.94        12.65 o                         
  -4   0   2         63.09         59.19        13.89 o                         
  -3   0   2       2435.19       1991.83       112.15 o                         
  -2   0   2       4280.25       3813.74       210.40 o                         
  -1   0   2       2616.01       2907.64       225.35 o                         
   0   0   2       2809.12       3061.88       206.34 o                         
   1   0   2       2934.51       2842.92       272.45 o                         
   3   0   2       2439.76       1865.35       129.57 o                         
   4   0   2         80.69         53.44        10.32 o                         
   5   0   2        103.40        186.85        26.63 o                         
   6   0   2        120.97        131.70        22.53 o                         
   7   0   2        228.48        370.68        76.54 o                         
   8   0   2         85.16        299.82        42.49 o                         
   9   0   2         73.45        105.04        25.39 o                         
  10   0   2        164.16        162.21        32.03 o                         
  11   0   2         27.59        -32.72        85.43 o                         
 -11   1   2         87.62         14.94        43.63 o                         
 -10   1   2        390.30        467.11        92.56 o                         
  -9   1   2        234.42        190.14        31.56 o                         
  -8   1   2        170.43        528.41        43.70 o                         
  -7   1   2        103.31        172.80        36.45 o                         
  -6   1   2        328.47        364.57        34.07 o                         
  -5   1   2        685.59        806.06        80.27 o                         
  -4   1   2       1585.36       1252.67        73.99 o                         
  -3   1   2        113.16        116.11        12.13 o                         
  -2   1   2       7346.96       5838.62       391.84 o                         
  -1   1   2       2591.18       2898.22       200.88 o                         
   0   1   2        186.04        206.40        14.22 o                         
   1   1   2       2911.95       2667.45       185.42 o                         
   2   1   2       6565.06       4041.41       374.55 o                         
   3   1   2        248.91        292.74        25.65 o                         
   4   1   2       1883.55       1467.71       122.36 o                         
   5   1   2        434.25        369.87        34.97 o                         
   6   1   2         78.93         86.68        19.63 o                         
   7   1   2         95.37         60.11        23.40 o                         
   8   1   2        271.16        348.40        46.00 o                         
   9   1   2        296.40        298.31        66.12 o                         
  10   1   2        131.93        229.55        52.61 o                         
  11   1   2        105.96          1.55       233.36 o                         
 -11   2   2         59.29         61.37        88.53 o                         
 -10   2   2        152.33        142.91        41.91 o                         
  -9   2   2        362.87        417.24        73.94 o                         
  -8   2   2        294.33        585.29        57.28 o                         
  -7   2   2        115.13        196.94        31.79 o                         
  -6   2   2         61.83         34.07        12.60 o                         
  -5   2   2         31.16         15.76         8.69 o                         
  -4   2   2        426.87        195.94        18.15 o                         
  -3   2   2        886.54        554.15        38.52 o                         
  -2   2   2       4417.55       3727.04       226.27 o                         
  -1   2   2       5722.02       6591.01       458.83 o                         
   0   2   2         59.77         76.23         6.84 o                         
   1   2   2       6289.20       7418.28       653.36 o                         
   2   2   2       3596.31       2200.09       291.19 o                         
   3   2   2        859.05        627.37        64.29 o                         
   4   2   2       1003.28        996.47        78.55 o                         
   5   2   2         35.64         48.81        12.44 o                         
   6   2   2         21.22         14.99        21.11 o                         
   7   2   2         12.83         -9.99        15.90 o                         
   8   2   2        121.79        314.65        45.23 o                         
   9   2   2        456.33        550.81        74.17 o                         
  10   2   2         43.46         86.63        30.93 o                         
  11   2   2         56.08       -177.26       177.26 o                         
 -11   3   2        224.17        353.71       100.66 o                         
 -10   3   2         96.35         -1.46        49.48 o                         
  -9   3   2        112.61        225.33        70.20 o                         
  -8   3   2         82.16         44.86        25.24 o                         
  -7   3   2        119.40        160.71        25.92 o                         
  -6   3   2        372.13        367.47        61.91 o                         
  -5   3   2       1227.85       1101.32        73.11 o                         
  -4   3   2        177.70        164.24        19.95 o                         
  -3   3   2        827.02        711.24        50.40 o                         
  -2   3   2        235.64        248.43        15.64 o                         
  -1   3   2      11276.97      11814.13       799.91 o                         
   0   3   2       3206.44       3833.03       256.01 o                         
   1   3   2      10514.04      11453.98      1108.23 o                         
   2   3   2         92.42         20.82        20.14 o                         
   3   3   2        759.50        659.05        63.34 o                         
   4   3   2        125.13        194.23        26.58 o                         
   5   3   2       1114.69        949.11        79.29 o                         
   6   3   2        215.64        228.42        31.98 o                         
   7   3   2          8.75          7.58        17.36 o                         
   8   3   2        277.43        242.76        44.74 o                         
   9   3   2        132.98         96.70        32.46 o                         
  10   3   2         76.12         49.61        59.17 o                         
  11   3   2        246.39        143.87       156.44 o                         
 -10   4   2         63.16         53.28        37.57 o                         
  -9   4   2        171.76        141.93        39.42 o                         
  -8   4   2        195.68        226.86        35.60 o                         
  -7   4   2         50.12         62.59        18.99 o                         
  -6   4   2        145.83        208.92        29.99 o                         
  -5   4   2        760.20        741.46        46.51 o                         
  -4   4   2       1483.19        995.66        66.91 o                         
  -3   4   2        841.88        583.94        46.82 o                         
  -2   4   2       2755.24       2388.81       180.31 o                         
  -1   4   2        203.85        322.83        38.07 o                         
   0   4   2       2003.47       2374.70       165.24 o                         
   1   4   2        318.22        353.60        21.59 o                         
   2   4   2       2327.73       2551.52       212.03 o                         
   3   4   2       1219.10       1158.61        88.08 o                         
   4   4   2       1859.58       1626.29       108.49 o                         
   5   4   2        508.08        384.80        59.47 o                         
   6   4   2        209.47        432.74        55.90 o                         
   7   4   2         35.29         22.10        20.71 o                         
   8   4   2        139.52        121.96        53.75 o                         
   9   4   2        237.69        259.61        39.29 o                         
  10   4   2         79.86         19.78        35.18 o                         
 -10   5   2        267.25        350.34        96.33 o                         
  -9   5   2        132.81        279.87        37.92 o                         
  -8   5   2         92.62        190.62        31.93 o                         
  -7   5   2         42.21         16.80        14.79 o                         
  -6   5   2       1413.64       1552.19       100.97 o                         
  -5   5   2       2171.84       2057.40       123.41 o                         
  -4   5   2        541.41        375.42        33.07 o                         
  -3   5   2       1354.04       1221.25       119.20 o                         
  -2   5   2       4060.59       3794.94       276.21 o                         
  -1   5   2       2383.48       2660.78       195.47 o                         
   0   5   2       6246.75       7364.87       485.90 o                         
   1   5   2       2643.27       2939.12       181.73 o                         
   2   5   2       4031.46       3378.91       255.80 o                         
   3   5   2       1060.72       1248.76       134.68 o                         
   4   5   2        815.89        790.12        59.46 o                         
   5   5   2       1815.94       1286.29        90.71 o                         
   6   5   2        873.90        874.25        64.91 o                         
   7   5   2        161.46        180.67        58.85 o                         
   8   5   2        169.95        253.64        36.02 o                         
   9   5   2         26.01         58.71        23.97 o                         
  10   5   2        231.89        188.82        44.45 o                         
 -10   6   2        217.63        251.49        59.39 o                         
  -9   6   2        176.80        148.41        49.18 o                         
  -8   6   2        168.23        506.71        59.80 o                         
  -7   6   2        623.91        676.53        66.70 o                         
  -6   6   2        943.48       1100.37        88.26 o                         
  -5   6   2        293.39        187.09        25.46 o                         
  -4   6   2       1142.89        778.88        59.12 o                         
  -3   6   2        136.38        132.72        21.59 o                         
  -2   6   2       1763.61       2111.31       177.28 o                         
  -1   6   2       1295.38       1726.63       125.67 o                         
   0   6   2        233.38        312.93        27.06 o                         
   1   6   2       1548.87       1782.92       125.28 o                         
   2   6   2       2153.37       1774.52       121.47 o                         
   3   6   2        161.02        129.39        14.91 o                         
   4   6   2       1272.42        961.62        72.25 o                         
   5   6   2        274.88        217.90        37.56 o                         
   6   6   2        851.24       1060.60        88.53 o                         
   7   6   2        391.45        878.35        82.92 o                         
   8   6   2         90.89        257.07        33.45 o                         
   9   6   2        115.94        126.11        29.35 o                         
  10   6   2        189.95        147.27        44.36 o                         
 -10   7   2        126.02        143.99        45.83 o                         
  -9   7   2        171.54        313.96        73.69 o                         
  -8   7   2        561.41        763.55        68.80 o                         
  -7   7   2        199.37        503.80        86.36 o                         
  -6   7   2        178.32        151.59        46.25 o                         
  -5   7   2       1200.44       1051.12        75.42 o                         
  -4   7   2        451.88        331.88        40.62 o                         
  -3   7   2        486.91        533.94        44.75 o                         
  -2   7   2       1068.11       1290.12        99.63 o                         
  -1   7   2       1169.29       1249.82        80.47 o                         
   0   7   2       1821.42       2182.08       174.49 o                         
   1   7   2        906.02       1281.23        73.87 o                         
   2   7   2       1041.51       1300.69        96.18 o                         
   3   7   2        493.56        505.52        38.27 o                         
   4   7   2        674.72        595.80        49.31 o                         
   5   7   2        772.33        529.58        50.34 o                         
   6   7   2        283.56        287.87        35.41 o                         
   7   7   2        393.58        691.39        60.48 o                         
   8   7   2         47.04         96.93        23.23 o                         
   9   7   2        218.67        308.47        41.22 o                         
  10   7   2        157.87        218.16        54.52 o                         
 -10   8   2         49.89        -50.12        50.12 o                         
  -9   8   2        181.11        191.42        29.71 o                         
  -8   8   2        548.09        501.44        59.11 o                         
  -7   8   2        265.84        217.86        49.38 o                         
  -6   8   2         29.34         10.06        20.21 o                         
  -5   8   2         49.36          6.42        17.52 o                         
  -4   8   2         80.86        105.13        19.53 o                         
  -3   8   2        908.86       1115.81        89.14 o                         
  -2   8   2        283.54        402.01        33.26 o                         
  -1   8   2       1570.49       2113.90       147.59 o                         
   0   8   2        290.12        435.69        41.71 o                         
   1   8   2       1450.79       1912.47       135.66 o                         
   2   8   2        254.94        361.24        26.67 o                         
   3   8   2       1531.97       1331.29        86.15 o                         
   4   8   2         60.75         43.89        11.17 o                         
   5   8   2        135.55        173.36        28.67 o                         
   6   8   2        374.16        220.36       186.21 o                         
   7   8   2        639.13        724.14        54.45 o                         
   8   8   2        497.76        519.01        54.50 o                         
   9   8   2         65.15         82.24        28.20 o                         
  10   8   2         96.82        133.73        47.82 o                         
 -10   9   2         16.28         89.44        88.97 o                         
  -9   9   2        637.29        698.54       115.36 o                         
  -8   9   2          5.13          4.68        33.02 o                         
  -7   9   2        433.20        653.07        90.76 o                         
  -6   9   2        565.03        587.08        75.60 o                         
  -5   9   2        216.21        114.29        39.47 o                         
  -4   9   2        376.53        359.64        39.72 o                         
  -3   9   2        870.09        719.51        58.71 o                         
  -2   9   2        228.62        260.75        36.07 o                         
  -1   9   2        720.09        915.76        92.68 o                         
   0   9   2        133.71        260.73        28.33 o                         
   1   9   2        700.34        895.33        54.09 o                         
   2   9   2        397.68        491.53        35.01 o                         
   3   9   2        877.51        647.37        59.08 o                         
   4   9   2        212.04        129.19        16.74 o                         
   5   9   2        243.06        228.19        33.53 o                         
   6   9   2        678.03        669.54        56.56 o                         
   7   9   2        477.45        546.51        53.18 o                         
   8   9   2        271.50        212.48        45.95 o                         
   9   9   2        975.96       1042.54       105.43 o                         
  10   9   2        121.55        275.02        93.10 o                         
  -9  10   2         84.95         76.06        96.22 o                         
  -8  10   2        297.40        238.71        69.60 o                         
  -7  10   2        253.37        453.89        77.75 o                         
  -6  10   2        218.23        321.65        87.34 o                         
  -5  10   2        615.00        435.84        70.21 o                         
  -4  10   2        769.78        617.19        54.34 o                         
  -3  10   2        369.26        390.02        89.33 o                         
  -2  10   2        103.66         96.75        18.10 o                         
  -1  10   2       1220.86       1294.42       115.29 o                         
   0  10   2        325.49        534.60        53.86 o                         
   1  10   2       1062.90       1284.57        76.02 o                         
   2  10   2         83.90         83.88        12.05 o                         
   3  10   2        151.40         69.09        12.34 o                         
   4  10   2        647.39        503.79        38.73 o                         
   5  10   2       1057.14        794.61        62.25 o                         
   6  10   2        292.08        234.81        63.49 o                         
   7  10   2         24.18          2.07        14.01 o                         
   8  10   2        192.72        271.76        53.63 o                         
   9  10   2        344.03        506.33       124.05 o                         
  -9  11   2        192.44        192.62        85.25 o                         
  -8  11   2        284.17        335.25       145.94 o                         
  -7  11   2        234.98        146.75        40.46 o                         
  -6  11   2        212.35        255.83        61.09 o                         
  -4  11   2        956.30        708.31        59.53 o                         
  -3  11   2        269.78        251.91        42.56 o                         
  -2  11   2        802.59        800.12        64.72 o                         
  -1  11   2       1722.05       1855.56       165.03 o                         
   0  11   2         27.80         26.91        17.22 o                         
   1  11   2       1327.16       1876.99       151.29 o                         
   2  11   2        949.81        814.62        75.68 o                         
   3  11   2        268.14        198.52        25.92 o                         
   4  11   2        928.02       1086.31        92.40 o                         
   5  11   2        281.76        274.40        83.61 o                         
   6  11   2         60.50         59.36        13.41 o                         
   7  11   2        133.10        142.38        20.65 o                         
   8  11   2         25.70         30.95        23.82 o                         
   9  11   2         24.20         69.01        28.87 o                         
  -9  12   2         64.52         97.51        69.46 o                         
  -8  12   2         71.65         85.66        51.22 o                         
  -7  12   2        110.19         47.55        36.13 o                         
  -6  12   2         94.40         86.52        38.14 o                         
  -5  12   2        986.44        930.53        91.04 o                         
  -4  12   2         68.85         56.13        19.47 o                         
  -3  12   2         97.25         65.25        18.30 o                         
  -2  12   2        849.75        972.74        79.78 o                         
  -1  12   2        834.05       1056.93        99.43 o                         
   0  12   2        226.95        345.76        47.50 o                         
   1  12   2       1098.63       1141.83       124.75 o                         
   2  12   2        990.11        939.31        90.47 o                         
   3  12   2        135.22        106.96        24.36 o                         
   4  12   2         60.09         87.40        19.62 o                         
   5  12   2        602.15        324.63        56.41 o                         
   6  12   2         66.44         44.47        32.60 o                         
   7  12   2         15.62        -24.19        24.19 o                         
   8  12   2         67.41        128.21        79.25 o                         
   9  12   2         32.30         70.32        41.12 o                         
  -9  13   2        175.40        619.38       215.81 o                         
  -8  13   2         45.21         -8.60        39.78 o                         
  -7  13   2         35.27         -1.78        33.00 o                         
  -6  13   2         38.93         23.07        30.79 o                         
  -5  13   2        125.65         84.04        26.02 o                         
  -4  13   2       1745.43       1468.24       142.98 o                         
  -3  13   2        479.12        417.23        55.94 o                         
  -2  13   2         35.63         36.44        17.98 o                         
  -1  13   2        256.10        304.12        67.58 o                         
   0  13   2        235.25        349.55        47.82 o                         
   1  13   2        226.30        340.33        52.88 o                         
   2  13   2         73.47         71.03        17.78 o                         
   3  13   2        417.55        445.00        47.67 o                         
   4  13   2       1527.21       1466.96       147.61 o                         
   5  13   2        101.94         74.85        22.26 o                         
   6  13   2        105.37         82.34        41.68 o                         
   7  13   2         27.96         83.81        64.36 o                         
   8  13   2        106.25        141.53        45.42 o                         
  -8  14   2         84.68         85.83        46.27 o                         
  -7  14   2         86.12         89.39        35.58 o                         
  -6  14   2        146.20         72.65        34.58 o                         
  -5  14   2         95.99         53.35        22.18 o                         
  -4  14   2         81.79         41.77        21.16 o                         
  -3  14   2        157.70        106.55        24.39 o                         
  -2  14   2        179.12        150.12        34.26 o                         
  -1  14   2        292.44        370.44        52.36 o                         
   0  14   2        128.81        218.25        39.03 o                         
   1  14   2        279.28        424.76        98.87 o                         
   2  14   2        213.42        286.15        34.11 o                         
   3  14   2        148.32        109.83        23.51 o                         
   4  14   2        224.66        240.22        33.10 o                         
   5  14   2        183.96        153.35        29.33 o                         
   6  14   2         79.98         33.80        36.07 o                         
   7  14   2         64.19         62.97        57.73 o                         
   8  14   2        228.92        451.41       111.00 o                         
  -8  15   2        220.38        239.90        90.52 o                         
  -7  15   2        138.43         98.48        43.63 o                         
  -6  15   2         99.43         77.81        39.86 o                         
  -5  15   2          9.96          8.79        30.55 o                         
  -4  15   2         43.65         25.05        22.25 o                         
  -3  15   2        365.79        396.75        62.44 o                         
  -2  15   2        494.13        455.19        65.51 o                         
  -1  15   2       1221.96       1574.55       145.10 o                         
   0  15   2          3.19        -18.41        18.41 o                         
   1  15   2       1457.64       1752.08       181.73 o                         
   2  15   2        259.85        280.08        63.22 o                         
   3  15   2        163.35        196.42        29.24 o                         
   4  15   2         35.70         38.36        20.08 o                         
   5  15   2         27.90         99.14        29.57 o                         
   6  15   2         55.85         28.87        29.14 o                         
   7  15   2         86.20         83.86        40.21 o                         
   8  15   2        373.08        287.75       102.57 o                         
  -7  16   2         50.23         37.98        48.41 o                         
  -6  16   2        115.28         79.17        36.47 o                         
  -5  16   2        226.70        113.64        33.11 o                         
  -4  16   2        192.42        166.81        37.11 o                         
  -3  16   2        267.84        261.15        53.16 o                         
  -2  16   2        300.24        234.45        43.70 o                         
  -1  16   2        140.39        161.45        37.89 o                         
   0  16   2        217.44        316.50        60.10 o                         
   1  16   2        101.07        121.30        48.88 o                         
   2  16   2        274.32        274.83        54.39 o                         
   3  16   2        217.81        195.96        31.14 o                         
   4  16   2         92.50        100.44        29.99 o                         
   5  16   2        308.76        252.46        37.58 o                         
   6  16   2        106.22         22.13        46.71 o                         
   7  16   2          7.19         29.28        39.51 o                         
  -7  17   2         43.20         76.76        61.96 o                         
  -6  17   2         71.68         28.27        44.75 o                         
  -5  17   2         24.51         25.23        27.95 o                         
  -4  17   2        335.66        253.70        40.54 o                         
  -3  17   2        431.78        456.38        76.77 o                         
  -2  17   2        726.98        721.07        91.43 o                         
  -1  17   2        883.95       1005.27       104.49 o                         
   0  17   2         32.40         28.83        28.80 o                         
   1  17   2       1113.76       1049.86       135.48 o                         
   2  17   2        589.91        834.67       100.27 o                         
   3  17   2        383.80        423.46        67.76 o                         
   4  17   2        192.18         85.19        27.89 o                         
   5  17   2         23.64         17.56        27.93 o                         
   6  17   2         37.31         71.34        34.36 o                         
   7  17   2         30.11        -42.16        44.23 o                         
  -6  18   2         60.86         86.25        49.55 o                         
  -5  18   2          5.03          2.10        35.95 o                         
  -4  18   2         58.28         85.10        34.33 o                         
  -3  18   2        184.99        163.57        39.52 o                         
  -2  18   2        576.96        570.37        98.29 o                         
  -1  18   2        224.60        246.35        48.23 o                         
   0  18   2        201.30        203.02        50.89 o                         
   1  18   2        214.98        270.62        58.30 o                         
   2  18   2        538.56        678.18       104.96 o                         
   3  18   2        201.08        239.49        52.26 o                         
   4  18   2         28.04         17.60        28.60 o                         
   5  18   2          3.73         15.84        30.98 o                         
   6  18   2        129.75         87.90        40.35 o                         
  -5  19   2        137.84         77.31        35.81 o                         
  -4  19   2         19.66         14.97        32.93 o                         
  -3  19   2         57.42         27.56        29.17 o                         
  -2  19   2        201.52        249.91        48.76 o                         
  -1  19   2        527.75        580.31        94.61 o                         
   0  19   2        255.70        309.26        88.46 o                         
   1  19   2        472.07        614.92        99.40 o                         
   2  19   2        124.20        161.61        45.10 o                         
   3  19   2         66.70         25.32        37.54 o                         
   4  19   2          7.22         -8.03        29.28 o                         
   5  19   2        105.61         57.89        32.63 o                         
  -4  20   2         50.49         96.44        39.29 o                         
  -3  20   2        229.71        206.45        50.27 o                         
  -2  20   2         41.42         -9.76        39.99 o                         
  -1  20   2        222.39        258.46        63.27 o                         
   0  20   2        184.22        245.74        63.93 o                         
   1  20   2        171.33        221.49        59.90 o                         
   2  20   2         38.48         63.76        40.77 o                         
   3  20   2        224.27        192.14        49.47 o                         
   4  20   2        105.55        116.98        39.71 o                         
  -3  21   2        124.50         70.22        33.89 o                         
  -2  21   2         54.01        119.64        41.10 o                         
  -1  21   2        133.14        214.28        54.54 o                         
   0  21   2        171.38        304.98        69.56 o                         
   1  21   2        143.88        206.80        57.82 o                         
   2  21   2        142.30        217.64        69.64 o                         
   3  21   2        149.49        158.44        51.86 o                         
  -1  22   2         10.39         43.48        39.48 o                         
   0  22   2         69.46         61.13        40.52 o                         
   1  22   2         18.32        -15.07        36.13 o                         
  -1 -22   3         22.24         26.44        36.39 o                         
   0 -22   3         86.63         90.93        26.77 o                         
   1 -22   3         15.86         37.62        28.00 o                         
  -3 -21   3        101.39         77.03        21.48 o                         
  -2 -21   3        265.80        278.53        32.19 o                         
  -1 -21   3        163.79        266.51        31.32 o                         
   0 -21   3         38.40        119.94        36.42 o                         
   1 -21   3        153.45        242.38        37.36 o                         
   2 -21   3        258.76        285.32        35.28 o                         
   3 -21   3        132.89        139.88        34.77 o                         
  -4 -20   3         16.67         30.38        17.77 o                         
  -3 -20   3         54.28         48.02        18.51 o                         
  -2 -20   3        269.56        311.15        31.49 o                         
  -1 -20   3        481.74        550.33        46.79 o                         
   0 -20   3         27.26         26.58        19.24 o                         
   1 -20   3        444.13        563.40        48.12 o                         
   2 -20   3        256.64        290.19        36.67 o                         
   3 -20   3         30.31         53.21        24.39 o                         
   4 -20   3         32.35         17.32        30.70 o                         
  -5 -19   3         80.45         86.72        23.12 o                         
  -4 -19   3        351.62        199.12        25.72 o                         
  -3 -19   3        315.37        250.45        40.83 o                         
  -2 -19   3         93.97        134.74        23.59 o                         
  -1 -19   3        113.11        107.65        25.10 o                         
   0 -19   3         67.77        126.50        25.31 o                         
   1 -19   3        133.43        128.63        24.53 o                         
   2 -19   3         66.09         99.23        21.11 o                         
   3 -19   3        415.81        415.10        57.04 o                         
   4 -19   3        370.24        359.48        42.03 o                         
   5 -19   3         79.69         76.05        32.89 o                         
  -6 -18   3         48.90         18.24        28.41 o                         
  -5 -18   3        105.20        129.53        37.43 o                         
  -4 -18   3        317.19        274.74        28.96 o                         
  -3 -18   3         91.85        101.94        22.54 o                         
  -2 -18   3        528.90        584.22        44.26 o                         
  -1 -18   3         25.90         22.40        14.78 o                         
   0 -18   3         62.40         95.01        23.22 o                         
   1 -18   3         25.86         18.68        16.35 o                         
   2 -18   3        403.62        634.24        62.65 o                         
   3 -18   3        142.81        128.08        25.93 o                         
   4 -18   3        271.88        299.83        59.72 o                         
   5 -18   3         77.16         66.39        28.96 o                         
   6 -18   3         40.86          0.18        40.01 o                         
  -7 -17   3         22.61         40.00        39.75 o                         
  -6 -17   3         48.05         -7.20        31.71 o                         
  -5 -17   3         36.20         21.59        26.37 o                         
  -4 -17   3        133.14        126.91        18.80 o                         
  -3 -17   3        218.16        166.09        19.88 o                         
  -2 -17   3         79.16        108.42        16.43 o                         
  -1 -17   3        113.47        161.48        21.62 o                         
   0 -17   3        217.78        241.50        26.35 o                         
   1 -17   3        159.13        158.92        22.76 o                         
   2 -17   3        159.34        163.01        24.17 o                         
   3 -17   3        252.35        280.13        35.53 o                         
   4 -17   3        161.29        208.62        33.19 o                         
   5 -17   3         83.99         89.69        36.54 o                         
   6 -17   3         31.61         -9.73        30.81 o                         
   7 -17   3         21.53        -16.80        53.35 o                         
  -7 -16   3          9.03         32.89        38.96 o                         
  -6 -16   3         44.14         24.29        25.57 o                         
  -5 -16   3        202.70        198.64        31.70 o                         
  -4 -16   3        116.60         89.76        21.21 o                         
  -3 -16   3        269.56        262.71        24.98 o                         
  -2 -16   3        176.08        143.72        18.57 o                         
  -1 -16   3         39.12         75.71        15.30 o                         
   0 -16   3        644.72        937.16        60.62 o                         
   1 -16   3         62.35         89.05        17.21 o                         
   2 -16   3        142.01        184.89        24.00 o                         
   3 -16   3        139.42        163.40        31.76 o                         
   4 -16   3        160.75        156.34        29.57 o                         
   5 -16   3        121.88        137.89        49.60 o                         
   6 -16   3         12.79        -26.54        26.54 o                         
   7 -16   3         69.19         86.32        38.69 o                         
  -8 -15   3        154.74        458.31        94.27 o                         
  -7 -15   3         77.55        196.10        44.02 o                         
  -6 -15   3         81.69         89.82        27.66 o                         
  -5 -15   3        716.11        542.32        50.69 o                         
  -4 -15   3        382.31        321.29        35.08 o                         
  -3 -15   3       1105.12       1154.71        65.94 o                         
  -2 -15   3        201.26        228.22        23.37 o                         
  -1 -15   3        436.82        516.91        38.80 o                         
   0 -15   3         15.46         33.43        13.10 o                         
   1 -15   3        365.22        557.12        41.56 o                         
   2 -15   3        128.14        135.30        22.73 o                         
   3 -15   3       1287.60       1434.77        90.45 o                         
   4 -15   3        403.44        399.39        67.54 o                         
   5 -15   3        727.21        620.06       117.01 o                         
   6 -15   3         72.05         81.68        27.13 o                         
   7 -15   3         97.66        131.68        37.54 o                         
   8 -15   3         35.54        127.83        67.57 o                         
  -8 -14   3        376.38        491.68        61.06 o                         
  -7 -14   3        114.53        124.47        34.01 o                         
  -6 -14   3         56.90         47.50        23.75 o                         
  -5 -14   3         32.97         49.59        20.04 o                         
  -4 -14   3        355.48        229.13        26.37 o                         
  -3 -14   3        288.29        258.96        28.27 o                         
  -2 -14   3         39.27         19.70         9.18 o                         
  -1 -14   3        119.58        171.94        19.40 o                         
   0 -14   3       2498.35       3142.32       176.81 o                         
   1 -14   3        130.19        153.39        20.06 o                         
   2 -14   3         57.01         56.83        19.17 o                         
   3 -14   3        221.75        257.40        47.65 o                         
   4 -14   3        535.80        503.00        43.58 o                         
   5 -14   3         48.53         59.14        35.34 o                         
   6 -14   3         14.45         -6.65        23.17 o                         
   7 -14   3        211.86        229.46        45.34 o                         
   8 -14   3        173.52        204.42        47.65 o                         
  -9 -13   3          1.79         17.11        78.39 o                         
  -8 -13   3        230.74        279.78        47.57 o                         
  -7 -13   3         56.22         89.70        31.94 o                         
  -6 -13   3        201.19        214.29        34.14 o                         
  -5 -13   3        353.85        305.12        34.80 o                         
  -4 -13   3         58.62         64.90        18.25 o                         
  -3 -13   3        557.58        623.52        45.97 o                         
  -2 -13   3        344.41        344.31        33.00 o                         
  -1 -13   3        174.32        239.10        22.02 o                         
   0 -13   3        198.70        274.12        29.20 o                         
   1 -13   3        210.09        261.69        28.25 o                         
   2 -13   3        489.42        487.46        47.89 o                         
   3 -13   3        531.88        567.44        61.47 o                         
   4 -13   3         27.90         33.68        23.88 o                         
   5 -13   3        227.27        224.71        34.25 o                         
   6 -13   3        256.37        256.58        50.17 o                         
   7 -13   3         52.31         89.09        29.26 o                         
   8 -13   3         79.79         41.01        48.30 o                         
  -9 -12   3         63.45        104.79        38.60 o                         
  -8 -12   3         74.95        112.21        28.59 o                         
  -7 -12   3         20.79          4.62        26.94 o                         
  -6 -12   3        109.04        117.76        25.37 o                         
  -5 -12   3        413.75        330.96        39.99 o                         
  -4 -12   3        756.75        711.90        68.52 o                         
  -3 -12   3        562.95        549.41        38.66 o                         
  -2 -12   3        198.43        197.19        18.17 o                         
  -1 -12   3        574.20        663.11        48.35 o                         
   0 -12   3         38.50         65.40        13.59 o                         
   1 -12   3        433.56        629.79        48.05 o                         
   2 -12   3        218.15        171.56        24.54 o                         
   3 -12   3        332.24        362.82        60.87 o                         
   4 -12   3        656.28        700.67        93.64 o                         
   5 -12   3        344.11        239.82        37.69 o                         
   6 -12   3        101.36         63.62        26.18 o                         
   7 -12   3          4.72        -24.35        24.35 o                         
   8 -12   3         84.24         87.73        37.20 o                         
   9 -12   3         86.35         67.27        42.90 o                         
  -9 -11   3         54.01         75.65        47.72 o                         
  -8 -11   3         14.22         38.77        22.25 o                         
  -7 -11   3        220.73        257.12        38.65 o                         
  -6 -11   3         21.16         41.27        20.30 o                         
  -5 -11   3        714.99        781.94        61.63 o                         
  -4 -11   3         71.63         62.18        19.71 o                         
  -3 -11   3        110.09         48.57        17.48 o                         
  -2 -11   3         62.92         43.97         8.28 o                         
  -1 -11   3       1290.66       1626.47       115.14 o                         
   0 -11   3        417.86        639.56        46.23 o                         
   1 -11   3       1227.87       1565.64       114.52 o                         
   2 -11   3        107.22        123.35        25.14 o                         
   3 -11   3        238.35        201.89        29.83 o                         
   4 -11   3        124.64        125.64        24.43 o                         
   5 -11   3        278.96        128.74        27.82 o                         
   6 -11   3        105.13         42.60        36.24 o                         
   7 -11   3         92.42         81.80        26.60 o                         
   8 -11   3        156.07        140.01        46.33 o                         
   9 -11   3          9.73        -13.05        35.51 o                         
  -9 -10   3        448.79        585.23        53.21 o                         
  -8 -10   3        290.35        423.84        45.81 o                         
  -7 -10   3         44.23         37.83        21.55 o                         
  -6 -10   3        328.70        415.44        44.16 o                         
  -5 -10   3        163.31         54.45        20.54 o                         
  -4 -10   3        630.96        548.06        44.92 o                         
  -3 -10   3        313.96        254.16        25.70 o                         
  -2 -10   3         54.09         50.38        17.01 o                         
  -1 -10   3        643.25        813.56        56.93 o                         
   0 -10   3        406.82        477.27        37.25 o                         
   1 -10   3        612.17        776.19        59.66 o                         
   2 -10   3         79.77         90.96        16.96 o                         
   3 -10   3        390.43        459.86        39.80 o                         
   4 -10   3        579.19        626.39        62.74 o                         
   5 -10   3        361.38        295.59        40.89 o                         
   6 -10   3        180.46        172.77        29.82 o                         
   7 -10   3         94.12        139.93        44.26 o                         
   8 -10   3        245.77        373.02        62.82 o                         
   9 -10   3        114.53        117.70        42.35 o                         
 -10  -9   3         83.07        254.45        58.30 o                         
  -9  -9   3        375.46        972.70        79.58 o                         
  -8  -9   3        128.04        311.13        36.09 o                         
  -7  -9   3        178.29        433.41        45.68 o                         
  -6  -9   3        329.78        324.97        74.26 o                         
  -5  -9   3        471.15        302.49        34.56 o                         
  -4  -9   3        304.94        204.08        24.27 o                         
  -3  -9   3       1292.76       1223.69        93.11 o                         
  -2  -9   3        190.30        268.92        33.01 o                         
  -1  -9   3        957.99       1138.94        77.94 o                         
   0  -9   3        218.66        317.00        27.71 o                         
   1  -9   3        793.66       1093.75        98.50 o                         
   2  -9   3        209.10        316.82        31.74 o                         
   3  -9   3        873.61        634.18       114.79 o                         
   4  -9   3        376.36        365.48        38.00 o                         
   5  -9   3        801.38        784.78        66.47 o                         
   6  -9   3        578.71        512.08        79.61 o                         
   7  -9   3        410.12        515.81        59.76 o                         
   8  -9   3        194.71        294.50        42.95 o                         
   9  -9   3        149.81        135.41        49.85 o                         
  10  -9   3         90.00        180.13        65.56 o                         
 -10  -8   3        140.21        136.55        53.93 o                         
  -9  -8   3        121.26        135.34        30.79 o                         
  -8  -8   3        274.75        514.10        43.46 o                         
  -7  -8   3        294.48        746.99       122.01 o                         
  -6  -8   3        875.39        896.23        68.00 o                         
  -5  -8   3         92.24        116.36        22.95 o                         
  -4  -8   3         81.17         85.97        15.80 o                         
  -3  -8   3       1400.07       1463.27       120.80 o                         
  -2  -8   3         25.80          3.79        16.54 o                         
  -1  -8   3       4926.17       6829.05       452.05 o                         
   0  -8   3       1729.03       2407.88       152.22 o                         
   1  -8   3       5023.88       6636.12       504.08 o                         
   2  -8   3         16.19         22.06         9.95 o                         
   3  -8   3       1344.95       1198.50       136.18 o                         
   4  -8   3         41.23         23.00        13.85 o                         
   5  -8   3         74.10        108.89        26.88 o                         
   6  -8   3       1498.12       1371.85       105.50 o                         
   7  -8   3         46.42        102.76        31.12 o                         
   8  -8   3        236.64        443.86        60.68 o                         
   9  -8   3        228.05        239.15        44.89 o                         
  10  -8   3        211.01        599.60       136.82 o                         
 -10  -7   3        165.37        248.29        43.92 o                         
  -9  -7   3        302.79        420.46        58.41 o                         
  -8  -7   3         63.88        137.07        25.29 o                         
  -7  -7   3        666.44        795.17        61.23 o                         
  -6  -7   3        126.10        174.70        51.05 o                         
  -5  -7   3        178.75        241.37        31.97 o                         
  -4  -7   3        148.95        156.21        20.43 o                         
  -3  -7   3        462.52        475.49        31.20 o                         
  -2  -7   3       1168.88       1326.89        94.93 o                         
  -1  -7   3       5254.60       7038.09       464.65 o                         
   0  -7   3        749.29       1099.91        72.75 o                         
   1  -7   3       5601.25       6679.68       448.78 o                         
   2  -7   3        645.29       1094.75       105.59 o                         
   3  -7   3        371.89        415.61        47.91 o                         
   4  -7   3         70.78         66.42        17.88 o                         
   5  -7   3         88.26         37.61        17.88 o                         
   6  -7   3        155.01        201.56        40.66 o                         
   7  -7   3        254.98        564.46        81.57 o                         
   8  -7   3        294.99        323.42        51.90 o                         
   9  -7   3        277.81        407.26        77.14 o                         
  10  -7   3        178.73        336.49       111.70 o                         
 -10  -6   3         93.77        111.53        34.09 o                         
  -9  -6   3        192.83        176.79        30.98 o                         
  -8  -6   3        183.03        247.43        32.29 o                         
  -7  -6   3        981.99       1056.49        67.01 o                         
  -6  -6   3       1048.32       1207.17        82.09 o                         
  -5  -6   3        180.95        146.85        22.17 o                         
  -4  -6   3        637.69        610.34        45.24 o                         
  -3  -6   3        991.32        931.21        56.73 o                         
  -2  -6   3       1754.66       1592.56       112.28 o                         
  -1  -6   3       2578.57       3232.51       246.66 o                         
   0  -6   3         25.61         20.31         6.68 o                         
   1  -6   3       2753.46       3110.53       223.20 o                         
   2  -6   3       1239.91        762.16        90.94 o                         
   3  -6   3        553.16        600.66        90.26 o                         
   4  -6   3        532.22        489.81        52.20 o                         
   5  -6   3        290.66        237.72        31.29 o                         
   6  -6   3       1058.90       1019.65        83.64 o                         
   7  -6   3       1088.98       1649.49       147.17 o                         
   8  -6   3        442.65        663.16        74.36 o                         
   9  -6   3         44.12        -13.69        25.66 o                         
  10  -6   3        201.09        210.77        79.32 o                         
 -10  -5   3        147.16        205.17        50.08 o                         
  -9  -5   3         40.71          3.61        23.41 o                         
  -8  -5   3        290.52        339.78        37.33 o                         
  -7  -5   3        176.79        294.90        41.93 o                         
  -6  -5   3        296.90        471.22        67.12 o                         
  -5  -5   3         92.45        106.90        18.06 o                         
  -4  -5   3        122.57        154.21        19.36 o                         
  -3  -5   3        472.33        472.43        30.95 o                         
  -2  -5   3       2829.92       2211.17       176.63 o                         
  -1  -5   3        394.90        568.47        37.76 o                         
   0  -5   3         24.12         25.86         8.52 o                         
   1  -5   3        524.81        596.06        46.36 o                         
   2  -5   3       2924.90       3376.50       250.27 o                         
   3  -5   3        157.46         31.13        18.50 o                         
   4  -5   3        137.38        141.51        24.44 o                         
   5  -5   3         95.30         81.62        20.38 o                         
   6  -5   3        227.62        265.25        38.60 o                         
   7  -5   3        420.52        479.16        64.36 o                         
   8  -5   3        690.57        727.63        74.15 o                         
   9  -5   3         33.75         59.43        28.61 o                         
  10  -5   3        136.45         -4.90        77.21 o                         
 -10  -4   3         91.41         92.26        37.98 o                         
  -9  -4   3        297.81        348.67        47.03 o                         
  -8  -4   3         60.58        167.46        26.88 o                         
  -7  -4   3         73.54         85.65        19.57 o                         
  -6  -4   3        542.74        669.13        48.65 o                         
  -5  -4   3        597.48        390.81        33.04 o                         
  -4  -4   3       2450.75       2267.57       137.84 o                         
  -3  -4   3        829.36        678.21        46.72 o                         
  -2  -4   3       7199.04       8079.09       596.67 o                         
  -1  -4   3       7601.19       8748.37       472.42 o                         
   0  -4   3       3905.73       4497.69       314.15 o                         
   1  -4   3       7019.49       8569.03       559.26 o                         
   2  -4   3       6422.44       7241.55       575.80 o                         
   3  -4   3        853.75        603.83        54.82 o                         
   4  -4   3       1735.71        990.81        77.92 o                         
   5  -4   3        748.67        587.93        50.74 o                         
   6  -4   3        691.72        539.06        52.64 o                         
   7  -4   3        283.92        427.01        56.64 o                         
   8  -4   3        186.95        175.60        38.58 o                         
   9  -4   3        122.16        117.29        56.69 o                         
  10  -4   3        111.59         18.70        50.83 o                         
 -11  -3   3        148.03        250.76        94.80 o                         
 -10  -3   3         30.25         73.33        28.90 o                         
  -9  -3   3         52.50        137.48        27.02 o                         
  -8  -3   3        157.26        323.90        36.98 o                         
  -7  -3   3         11.56         20.32        15.16 o                         
  -6  -3   3        379.96        394.42        35.90 o                         
  -5  -3   3        341.65        256.82        28.06 o                         
  -4  -3   3       1073.84        846.83        60.01 o                         
  -3  -3   3       2856.95       2461.69       152.00 o                         
  -2  -3   3       3969.09       3326.80       232.33 o                         
  -1  -3   3       6252.27       7036.77       419.03 o                         
   0  -3   3       5149.13       5730.67       389.41 o                         
   1  -3   3       6060.71       6756.16       511.90 o                         
   2  -3   3       3540.95       2263.57       230.16 o                         
   3  -3   3       2394.88       1422.56       210.82 o                         
   4  -3   3        848.69        568.89        65.24 o                         
   5  -3   3        354.80        225.03        32.41 o                         
   6  -3   3        297.78        340.56        41.20 o                         
   7  -3   3         40.50        107.87        29.71 o                         
   8  -3   3        195.69        343.46        84.24 o                         
   9  -3   3         28.03         37.08        41.43 o                         
  10  -3   3         13.78        -46.86        48.50 o                         
 -11  -2   3         81.93         20.42        87.36 o                         
 -10  -2   3         65.89         54.05        27.77 o                         
  -9  -2   3        343.04        408.21        41.76 o                         
  -8  -2   3        210.34        328.74        36.66 o                         
  -7  -2   3         12.68         -2.62        18.79 o                         
  -6  -2   3         23.39         54.86        14.41 o                         
  -5  -2   3       1162.20        901.37        55.58 o                         
  -4  -2   3         58.90         76.90        12.94 o                         
  -3  -2   3        475.93        429.62        27.95 o                         
  -2  -2   3      12206.63       8405.56       567.90 o                         
  -1  -2   3       6399.64       6878.42       547.57 o                         
   0  -2   3        926.19        932.97        66.55 o                         
   1  -2   3       6077.84       6689.77       527.17 o                         
   2  -2   3      13409.10      13731.29      1327.59 o                         
   3  -2   3        474.48        500.45        53.30 o                         
   4  -2   3         22.79         11.42        13.14 o                         
   5  -2   3       1196.33        760.97        68.00 o                         
   6  -2   3        201.06        238.96        35.82 o                         
   7  -2   3        269.82        171.35        49.89 o                         
   8  -2   3        222.53        363.48        55.93 o                         
   9  -2   3         59.10         21.96        41.09 o                         
  10  -2   3         13.47         23.67        44.72 o                         
  11  -2   3          9.09         75.04        86.34 o                         
 -11  -1   3         56.24        185.69       158.16 o                         
 -10  -1   3        158.12        214.84        43.59 o                         
  -9  -1   3        221.97        297.80        35.49 o                         
  -8  -1   3        150.21        421.20        37.25 o                         
  -7  -1   3         69.38        110.60        19.41 o                         
  -6  -1   3         79.88         75.58        15.27 o                         
  -5  -1   3       1028.83        762.44        54.86 o                         
  -4  -1   3       2297.79       2163.76       120.37 o                         
  -3  -1   3         97.77         93.61        10.69 o                         
  -2  -1   3       3256.94       2471.07       171.23 o                         
  -1  -1   3      14319.30      16377.27      1241.91 o                         
   0  -1   3       2175.41       2359.71       182.59 o                         
   1  -1   3      13297.76      14954.89      1144.33 o                         
   2  -1   3       3402.62       3911.95       521.80 o                         
   3  -1   3        126.43        114.78        21.04 o                         
   4  -1   3       1547.55        881.77        66.24 o                         
   5  -1   3        955.01        616.23        58.28 o                         
   6  -1   3        203.89        200.66        45.58 o                         
   7  -1   3        233.26        402.52        54.87 o                         
   8  -1   3        152.28        287.13        47.37 o                         
   9  -1   3         95.27        106.06        28.24 o                         
  10  -1   3         39.85         64.64        43.44 o                         
  11  -1   3          7.93       -126.13       188.10 o                         
 -11   0   3         82.15        126.50        56.27 o                         
 -10   0   3        104.93        123.19        30.38 o                         
  -9   0   3        127.45        123.31        29.19 o                         
  -8   0   3        254.69        331.03        40.69 o                         
  -7   0   3        345.80        514.58        53.05 o                         
  -6   0   3         39.57         58.89        21.71 o                         
  -5   0   3       1180.10       1141.31        85.15 o                         
  -4   0   3       3494.48       2677.95       167.13 o                         
  -3   0   3        774.14        706.25        42.96 o                         
  -1   0   3      15672.24      15695.63      1218.49 o                         
   0   0   3         14.27         17.30         4.87 o                         
   1   0   3      13382.50      16031.30      1076.83 o                         
   2   0   3        882.69        666.56        57.26 o                         
   3   0   3        585.69        362.89        33.86 o                         
   4   0   3       3720.05       2761.21       190.06 o                         
   5   0   3       1470.45       1293.36       110.25 o                         
   6   0   3         14.40         43.71        16.12 o                         
   7   0   3        484.67        647.61        65.48 o                         
   8   0   3        553.20        498.64        69.63 o                         
   9   0   3         33.47         98.55        43.97 o                         
  10   0   3         36.41         66.77        41.89 o                         
  11   0   3         40.62         34.50       150.33 o                         
 -11   1   3         56.08         21.26        74.67 o                         
 -10   1   3        157.79        158.44        36.95 o                         
  -9   1   3        222.62        348.17        41.42 o                         
  -8   1   3        150.39        310.39        47.46 o                         
  -7   1   3         69.50         84.00        18.95 o                         
  -6   1   3         79.94         85.18        18.04 o                         
  -5   1   3       1029.97        823.60        55.59 o                         
  -4   1   3       2296.95       2001.76       120.57 o                         
  -3   1   3         98.33        104.98        10.89 o                         
  -2   1   3       3255.85       2551.36       152.95 o                         
  -1   1   3      14317.44      15773.58      1075.24 o                         
   0   1   3       2175.08       2297.21       141.64 o                         
   1   1   3      13297.60      14658.87       885.55 o                         
   2   1   3       3403.90       3752.43       364.86 o                         
   3   1   3        125.91        105.60        14.74 o                         
   4   1   3       1547.67        907.15        82.07 o                         
   5   1   3        954.21        726.05        62.35 o                         
   6   1   3        203.96         93.16        26.32 o                         
   7   1   3        232.77        404.46        60.17 o                         
   8   1   3        152.58        313.59        74.97 o                         
   9   1   3         95.34        160.27        61.62 o                         
  10   1   3         39.73         28.75        28.66 o                         
  11   1   3          7.93         33.46       102.51 o                         
 -11   2   3         82.12         -4.71        91.17 o                         
 -10   2   3         65.82         66.37        32.85 o                         
  -9   2   3        342.84        441.08        93.50 o                         
  -8   2   3        209.53        326.07        37.90 o                         
  -7   2   3         12.72          6.28        13.77 o                         
  -6   2   3         23.40         48.41        15.28 o                         
  -5   2   3       1163.83        863.26        60.87 o                         
  -4   2   3         59.05         77.58        15.45 o                         
  -3   2   3        474.31        427.94        25.85 o                         
  -2   2   3      12204.85       8538.40       508.45 o                         
  -1   2   3       6388.92       7134.36       358.70 o                         
   0   2   3        926.25        952.87        54.31 o                         
   1   2   3       6088.85       6816.22       407.63 o                         
   2   2   3      13411.02      14102.59      1082.46 o                         
   3   2   3        475.88        481.46        45.67 o                         
   4   2   3         22.74          8.93         9.74 o                         
   5   2   3       1195.04        880.86        63.11 o                         
   6   2   3        201.07        273.13        50.28 o                         
   7   2   3        270.39        303.59        71.12 o                         
   8   2   3        222.68        404.80        75.28 o                         
   9   2   3         58.99        101.15        29.64 o                         
  10   2   3         13.35        -12.65        51.94 o                         
  11   2   3          9.09         71.25       145.25 o                         
 -11   3   3        147.96        210.44       142.15 o                         
 -10   3   3         30.27        -20.58        33.03 o                         
  -9   3   3         52.25         68.50        28.18 o                         
  -8   3   3        157.13        322.76        37.61 o                         
  -7   3   3         11.59         41.81        16.55 o                         
  -6   3   3        378.96        382.29        31.82 o                         
  -5   3   3        342.03        270.50        28.03 o                         
  -4   3   3       1074.06        860.32        52.73 o                         
  -3   3   3       2856.10       2492.35       128.20 o                         
  -2   3   3       3972.61       3534.79       207.29 o                         
  -1   3   3       6257.47       6908.89       353.75 o                         
   0   3   3       5148.54       5780.83       348.46 o                         
   1   3   3       6056.49       6437.50       441.98 o                         
   2   3   3       3538.81       2556.96       246.96 o                         
   3   3   3       2396.12       1624.96       157.47 o                         
   4   3   3        847.47        581.97        62.54 o                         
   5   3   3        354.61        339.33        35.32 o                         
   6   3   3        297.76        362.84        44.45 o                         
   7   3   3         40.84        124.20        30.10 o                         
   8   3   3        195.41        261.57        47.22 o                         
   9   3   3         28.00          2.80        26.50 o                         
  10   3   3         13.81         52.44        33.55 o                         
 -10   4   3         91.21          4.46        36.48 o                         
  -9   4   3        297.19        297.34        74.83 o                         
  -8   4   3         60.75        147.43        23.10 o                         
  -7   4   3         73.62         87.12        18.81 o                         
  -6   4   3        542.43        625.22        43.85 o                         
  -5   4   3        597.13        472.58        35.06 o                         
  -4   4   3       2451.39       2136.45       125.35 o                         
  -3   4   3        827.35        706.44        42.81 o                         
  -2   4   3       7195.49       7498.37       462.37 o                         
  -1   4   3       7590.72       8377.90       579.19 o                         
   0   4   3       3906.30       4790.47       314.07 o                         
   1   4   3       7030.19       7977.19       558.96 o                         
   2   4   3       6425.59       7678.99       989.90 o                         
   3   4   3        856.28        640.56        68.52 o                         
   4   4   3       1735.92       1224.15       188.88 o                         
   5   4   3        749.03        581.51        54.61 o                         
   6   4   3        692.61        610.62        88.16 o                         
   7   4   3        284.08        512.25        72.71 o                         
   8   4   3        187.10        204.03        55.67 o                         
   9   4   3        121.92         55.23        33.23 o                         
  10   4   3        111.40        103.24        92.01 o                         
 -10   5   3        147.49        148.29        61.11 o                         
  -9   5   3         40.82         32.36        23.71 o                         
  -8   5   3        290.60        338.90        48.46 o                         
  -7   5   3        176.92        279.78        36.97 o                         
  -6   5   3        296.41        628.45       169.00 o                         
  -5   5   3         92.18         83.73        27.77 o                         
  -4   5   3        122.88        145.08        16.55 o                         
  -3   5   3        471.77        456.80        38.63 o                         
  -2   5   3       2828.85       2212.97       177.88 o                         
  -1   5   3        395.65        552.23        50.21 o                         
   0   5   3         23.95         22.19         5.96 o                         
   1   5   3        523.74        628.13        41.43 o                         
   2   5   3       2924.86       2992.30       214.17 o                         
   3   5   3        157.59         29.56         9.61 o                         
   4   5   3        137.46        147.23        20.43 o                         
   5   5   3         95.62        120.69        20.09 o                         
   6   5   3        228.44        252.45        43.64 o                         
   7   5   3        420.32        407.95       100.83 o                         
   8   5   3        689.58        654.42       273.42 o                         
   9   5   3         33.51         18.01        24.93 o                         
  10   5   3        136.52        111.92        38.79 o                         
 -10   6   3         93.82        155.82        47.99 o                         
  -9   6   3        193.13        126.73        33.72 o                         
  -8   6   3        182.32        231.12        63.21 o                         
  -7   6   3        982.95        966.43        79.10 o                         
  -6   6   3       1047.15       1229.71       105.00 o                         
  -5   6   3        180.54        160.91        22.53 o                         
  -4   6   3        638.99        620.48        60.56 o                         
  -3   6   3        992.66        983.58        63.14 o                         
  -2   6   3       1753.03       1679.24       101.42 o                         
  -1   6   3       2581.01       3008.85       190.11 o                         
   0   6   3         25.54         18.29         5.46 o                         
   1   6   3       2751.02       3351.42       199.58 o                         
   2   6   3       1241.50        882.64        72.49 o                         
   3   6   3        552.34        530.69        97.84 o                         
   4   6   3        530.56        463.66        46.15 o                         
   5   6   3        290.80        259.28        34.21 o                         
   6   6   3       1060.21       1069.98        80.89 o                         
   7   6   3       1088.83       1663.89       152.48 o                         
   8   6   3        443.63        666.00        81.36 o                         
   9   6   3         44.01         57.21        26.13 o                         
  10   6   3        201.30        446.51        60.59 o                         
 -10   7   3        165.42        169.39        62.37 o                         
  -9   7   3        303.35        355.96        58.98 o                         
  -8   7   3         64.14         83.88        22.09 o                         
  -7   7   3        665.78        744.49        84.73 o                         
  -6   7   3        125.86        142.02        39.35 o                         
  -5   7   3        178.86        103.17        35.54 o                         
  -4   7   3        150.03        121.19        30.76 o                         
  -3   7   3        462.48        481.85        39.99 o                         
  -2   7   3       1167.18       1299.21        83.96 o                         
  -1   7   3       5251.25       6751.83       536.81 o                         
   0   7   3        749.05       1166.87        81.84 o                         
   1   7   3       5603.07       6602.25       401.09 o                         
   2   7   3        647.06       1018.61        94.24 o                         
   3   7   3        372.52        337.91        30.83 o                         
   4   7   3         70.19         55.49        11.40 o                         
   5   7   3         88.16         45.85        15.07 o                         
   6   7   3        155.08        154.68        26.23 o                         
   7   7   3        254.80        626.76        66.19 o                         
   8   7   3        295.01        359.31        55.85 o                         
   9   7   3        277.84        344.07        42.85 o                         
  10   7   3        178.86        167.17        45.81 o                         
 -10   8   3        140.45         77.59       109.97 o                         
  -9   8   3        121.55        148.13        37.91 o                         
  -8   8   3        274.71        452.57        45.58 o                         
  -7   8   3        294.46        803.87       140.35 o                         
  -6   8   3        875.98        933.55       107.10 o                         
  -5   8   3         91.86         97.42        24.04 o                         
  -4   8   3         80.96         96.82        22.66 o                         
  -3   8   3       1399.79       1535.47       107.84 o                         
  -2   8   3         25.77         32.43        11.07 o                         
  -1   8   3       4926.80       6270.04       641.07 o                         
   0   8   3       1729.08       2546.34       221.60 o                         
   1   8   3       5023.41       6326.76       437.30 o                         
   2   8   3         16.01         35.98         9.27 o                         
   3   8   3       1345.52       1144.70        83.22 o                         
   4   8   3         41.33         13.02         9.53 o                         
   5   8   3         74.31        127.07        60.63 o                         
   6   8   3       1498.44       1375.90       103.11 o                         
   7   8   3         46.45         87.16        24.84 o                         
   8   8   3        236.83        424.85        67.72 o                         
   9   8   3        227.93        253.45        38.40 o                         
  10   8   3        211.14        344.59       104.07 o                         
 -10   9   3         83.06        110.49       119.09 o                         
  -9   9   3        375.18       1195.22       243.69 o                         
  -8   9   3        128.14        291.60        68.51 o                         
  -7   9   3        178.01        672.62        91.16 o                         
  -6   9   3        329.76        686.50       127.35 o                         
  -5   9   3        471.25        259.26        48.78 o                         
  -4   9   3        303.76        196.41        27.57 o                         
  -3   9   3       1291.84       1157.47        98.76 o                         
  -2   9   3        189.43        285.45        65.21 o                         
  -1   9   3        955.74       1303.71        94.69 o                         
   0   9   3        218.32        207.08        44.25 o                         
   1   9   3        795.41       1201.88        75.50 o                         
   2   9   3        209.50        329.15        26.59 o                         
   3   9   3        874.75        702.46        55.51 o                         
   4   9   3        378.21        386.17        30.45 o                         
   5   9   3        800.38        751.83        60.28 o                         
   6   9   3        578.76        620.14        60.41 o                         
   7   9   3        410.27        573.19        97.26 o                         
   8   9   3        194.41        267.14        37.24 o                         
   9   9   3        149.69        107.91        36.21 o                         
  10   9   3         89.95        -74.64       110.06 o                         
  -9  10   3        448.71        503.28        98.88 o                         
  -8  10   3        290.31        374.31        79.16 o                         
  -7  10   3         44.10         35.83        30.72 o                         
  -6  10   3        329.73        461.52        76.13 o                         
  -5  10   3        163.07         47.77        28.81 o                         
  -4  10   3        630.23        463.03        53.93 o                         
  -3  10   3        314.07        291.52        31.76 o                         
  -2  10   3         54.58         28.53        13.39 o                         
  -1  10   3        641.91        824.68        69.58 o                         
   0  10   3        406.55        505.52        48.28 o                         
   1  10   3        613.77        751.82        58.37 o                         
   2  10   3         79.69        107.89        14.53 o                         
   3  10   3        390.14        344.23        30.84 o                         
   4  10   3        580.04        560.30        47.88 o                         
   5  10   3        361.83        356.73        46.41 o                         
   6  10   3        180.01        160.87        25.95 o                         
   7  10   3         94.00        130.10        27.73 o                         
   8  10   3        245.80        295.88        43.58 o                         
   9  10   3        114.25         93.66        36.44 o                         
  -9  11   3         54.06        129.88        56.70 o                         
  -8  11   3         14.18         29.06        38.12 o                         
  -7  11   3        220.63        230.41        61.73 o                         
  -6  11   3         21.20          3.57        38.71 o                         
  -5  11   3        714.78        858.04        99.21 o                         
  -4  11   3         71.85         25.03        16.71 o                         
  -3  11   3        109.93         48.42        18.06 o                         
  -2  11   3         62.77         91.46        18.66 o                         
  -1  11   3       1291.55       1539.01       133.88 o                         
   0  11   3        417.89        629.26        52.77 o                         
   1  11   3       1227.02       1591.78       100.93 o                         
   2  11   3        107.43         96.70        15.04 o                         
   3  11   3        238.08        186.69        21.33 o                         
   4  11   3        124.47        143.14        21.52 o                         
   5  11   3        278.93         81.15        15.61 o                         
   6  11   3        105.35        128.09        31.63 o                         
   7  11   3         92.48        178.49        29.33 o                         
   8  11   3        156.41        135.50        38.27 o                         
   9  11   3          9.87         -0.47        29.86 o                         
  -9  12   3         63.56         55.49        56.31 o                         
  -8  12   3         75.15         18.04        63.93 o                         
  -7  12   3         20.78          5.45        33.04 o                         
  -6  12   3        109.20         89.29        29.78 o                         
  -5  12   3        414.05        340.62        67.71 o                         
  -4  12   3        757.34        733.23        60.00 o                         
  -3  12   3        562.90        438.12        48.34 o                         
  -2  12   3        199.38        244.82        35.08 o                         
  -1  12   3        574.88        610.01        62.52 o                         
   0  12   3         38.54         56.60        19.92 o                         
   1  12   3        432.90        633.81        52.95 o                         
   2  12   3        216.97        221.54        20.84 o                         
   3  12   3        331.93        320.60        42.82 o                         
   4  12   3        655.92        691.75        70.82 o                         
   5  12   3        343.82        257.55        31.67 o                         
   6  12   3        100.80         80.78        12.21 o                         
   7  12   3          4.74         15.38        11.05 o                         
   8  12   3         84.20         83.78        17.63 o                         
   9  12   3         86.29        171.24        75.55 o                         
  -8  13   3        230.76        266.04        79.26 o                         
  -7  13   3         56.28         35.80        34.48 o                         
  -6  13   3        201.15        214.10        55.28 o                         
  -5  13   3        354.07        216.81        35.78 o                         
  -4  13   3         58.87         55.15        26.24 o                         
  -3  13   3        556.80        618.41        57.17 o                         
  -2  13   3        344.01        383.83        54.77 o                         
  -1  13   3        174.69        223.30        37.05 o                         
   0  13   3        198.50        287.44        43.60 o                         
   1  13   3        209.60        219.36        44.29 o                         
   2  13   3        490.16        492.32        44.54 o                         
   3  13   3        532.18        502.96        55.32 o                         
   4  13   3         27.66         37.75        18.22 o                         
   5  13   3        226.77        139.92        27.21 o                         
   6  13   3        256.39        173.84        46.72 o                         
   7  13   3         52.18         41.81        30.70 o                         
   8  13   3         79.99         10.63        32.10 o                         
  -8  14   3        376.67        265.75        72.80 o                         
  -7  14   3        114.28        132.32        43.26 o                         
  -6  14   3         56.84         57.52        39.17 o                         
  -5  14   3         33.14          9.29        23.26 o                         
  -4  14   3        354.95        196.01        34.22 o                         
  -3  14   3        287.92        212.03        33.10 o                         
  -2  14   3         39.64         20.97        22.48 o                         
  -1  14   3        120.72        177.21        42.14 o                         
   0  14   3       2498.51       2884.55       255.53 o                         
   1  14   3        129.04        161.89        39.30 o                         
   2  14   3         56.67         40.78        18.88 o                         
   3  14   3        222.02        242.42        30.97 o                         
   4  14   3        536.43        459.23        48.71 o                         
   5  14   3         48.29         46.12        23.12 o                         
   6  14   3         14.40         33.39        40.61 o                         
   7  14   3        211.44        169.05        40.27 o                         
   8  14   3        173.57         90.26        55.07 o                         
  -8  15   3        154.96        504.76       126.15 o                         
  -7  15   3         77.68         57.16        41.38 o                         
  -6  15   3         81.67         48.55        87.00 o                         
  -5  15   3        716.48        472.66        67.86 o                         
  -4  15   3        382.94        272.47        40.76 o                         
  -3  15   3       1104.67       1280.89       189.97 o                         
  -2  15   3        201.51        215.30        40.88 o                         
  -1  15   3        436.26        440.09        60.39 o                         
   0  15   3         15.53         30.55        22.91 o                         
   1  15   3        365.58        551.41        80.84 o                         
   2  15   3        127.94        197.25        44.75 o                         
   3  15   3       1288.54       1197.46       101.45 o                         
   4  15   3        403.01        284.87        38.03 o                         
   5  15   3        727.01        476.54       100.68 o                         
   6  15   3         72.02         37.72        30.18 o                         
   7  15   3         97.25        150.82        51.85 o                         
   8  15   3         35.56         23.75        50.25 o                         
  -7  16   3          9.08         -0.45        41.60 o                         
  -6  16   3         44.29          4.75        42.62 o                         
  -5  16   3        202.38        127.87        35.16 o                         
  -4  16   3        116.28         71.18        34.29 o                         
  -3  16   3        269.53        193.83        43.23 o                         
  -2  16   3        176.51        154.82        55.55 o                         
  -1  16   3         39.27         62.90        26.69 o                         
   0  16   3        644.97        881.50        96.93 o                         
   1  16   3         62.18         21.46        40.10 o                         
   2  16   3        142.12        196.03        46.64 o                         
   3  16   3        139.54         67.51        21.44 o                         
   4  16   3        161.00         88.63        31.36 o                         
   5  16   3        122.08         79.10        35.30 o                         
   6  16   3         12.76          6.08        41.99 o                         
   7  16   3         69.36         59.54        46.63 o                         
  -7  17   3         22.82         49.39        51.80 o                         
  -6  17   3         47.92        -32.39        49.99 o                         
  -5  17   3         36.24         26.48        36.81 o                         
  -4  17   3        132.76        143.65        37.75 o                         
  -3  17   3        218.44        108.38        45.54 o                         
  -2  17   3         79.15        128.05        33.66 o                         
  -1  17   3        113.00        134.79        49.68 o                         
   0  17   3        217.93        161.08        40.61 o                         
   1  17   3        159.68        185.63        49.34 o                         
   2  17   3        159.38        112.72        42.17 o                         
   3  17   3        252.35        251.37        55.66 o                         
   4  17   3        161.49         94.38        29.32 o                         
   5  17   3         83.69         71.19        36.66 o                         
   6  17   3         31.60        -33.56        33.56 o                         
  -6  18   3         48.76         -9.14        94.40 o                         
  -5  18   3        105.41         62.61        37.99 o                         
  -4  18   3        317.66        246.38        76.56 o                         
  -3  18   3         92.34         47.28        32.95 o                         
  -2  18   3        529.47        514.22       165.82 o                         
  -1  18   3         25.66          9.75        25.05 o                         
   0  18   3         62.39         78.50        38.26 o                         
   1  18   3         25.82         23.58        34.42 o                         
   2  18   3        402.85        569.60        88.54 o                         
   3  18   3        142.05        130.64        41.17 o                         
   4  18   3        271.81        193.78        37.48 o                         
   5  18   3         77.01        -20.75        25.12 o                         
   6  18   3         40.80         -4.11        43.89 o                         
  -5  19   3         80.34         76.75        41.61 o                         
  -4  19   3        351.77        263.67        51.11 o                         
  -3  19   3        315.29        249.20        48.85 o                         
  -2  19   3         94.28        135.75        41.05 o                         
  -1  19   3        113.36         93.87        42.52 o                         
   0  19   3         67.72        132.25        47.68 o                         
   1  19   3        133.05        117.82        43.54 o                         
   2  19   3         66.04        172.98        47.81 o                         
   3  19   3        415.49        358.77        71.99 o                         
   4  19   3        369.71        258.17        64.15 o                         
   5  19   3         79.95         61.17        51.17 o                         
  -4  20   3         16.60        -27.58        34.17 o                         
  -3  20   3         54.25         45.35        44.60 o                         
  -2  20   3        269.09        268.35        54.65 o                         
  -1  20   3        480.74        600.16        95.83 o                         
   0  20   3         27.30         19.24        34.30 o                         
   1  20   3        445.27        503.25        93.20 o                         
   2  20   3        256.88        282.46        63.49 o                         
   3  20   3         30.40         47.93        39.93 o                         
   4  20   3         32.41        121.69       147.57 o                         
  -3  21   3        101.62        106.39        44.28 o                         
  -2  21   3        265.53        296.80        63.44 o                         
  -1  21   3        163.49        256.86        63.65 o                         
   0  21   3         38.35         51.55        37.46 o                         
   1  21   3        153.66        171.70        59.54 o                         
   2  21   3        258.75        265.03        96.89 o                         
   3  21   3        132.65        179.01        52.45 o                         
  -1  22   3         22.42         95.74        43.79 o                         
   0  22   3         86.66         56.70        42.65 o                         
   1  22   3         15.77         68.57        51.63 o                         
  -1 -22   4        385.68        356.66        44.34 o                         
   0 -22   4         79.23        180.20        34.49 o                         
   1 -22   4        202.16        356.76        96.72 o                         
  -3 -21   4        163.24        152.49        25.74 o                         
  -2 -21   4         91.99         95.00        22.41 o                         
  -1 -21   4         44.51         74.98        22.07 o                         
   0 -21   4        174.03        272.09        39.98 o                         
   1 -21   4         25.17         48.04        22.41 o                         
   2 -21   4        142.90        143.14        27.56 o                         
   3 -21   4        155.07        145.70        35.08 o                         
  -4 -20   4         68.43         32.68        36.56 o                         
  -3 -20   4        456.22        404.12        38.47 o                         
  -2 -20   4         91.50        164.92        22.19 o                         
  -1 -20   4         15.51         44.30        19.14 o                         
   0 -20   4         22.17          1.80        17.63 o                         
   1 -20   4         39.23         36.04        23.92 o                         
   2 -20   4        100.02        161.07        26.72 o                         
   3 -20   4        261.81        317.36        46.63 o                         
   4 -20   4        121.65        154.27        30.79 o                         
  -5 -19   4        264.93        298.19        56.42 o                         
  -4 -19   4         91.84        110.26        36.53 o                         
  -3 -19   4        251.79        260.02        27.95 o                         
  -2 -19   4         37.94         14.13        15.69 o                         
  -1 -19   4         40.24         55.55        20.81 o                         
   0 -19   4         32.52         44.69        19.33 o                         
   1 -19   4         49.03         54.99        22.09 o                         
   2 -19   4         35.47         41.66        19.24 o                         
   3 -19   4        367.10        395.26        38.73 o                         
   4 -19   4         61.43         82.33        29.53 o                         
   5 -19   4        198.03        139.96        36.49 o                         
  -6 -18   4         47.70         47.00        41.81 o                         
  -5 -18   4         22.96         27.80        13.50 o                         
  -4 -18   4         86.14         65.37        13.24 o                         
  -3 -18   4        184.42        124.95        17.83 o                         
  -2 -18   4         92.07         97.19        16.37 o                         
  -1 -18   4         32.12         22.12        15.75 o                         
   0 -18   4         78.28         94.76        19.93 o                         
   1 -18   4         24.13         32.13        17.53 o                         
   2 -18   4        119.28        135.31        27.99 o                         
   3 -18   4        232.20        252.79        31.48 o                         
   4 -18   4         83.80        166.19        30.37 o                         
   5 -18   4         20.18         56.75        30.63 o                         
   6 -18   4        126.40         94.59        62.09 o                         
  -7 -17   4         22.28          9.24        35.67 o                         
  -6 -17   4         12.57         66.95        25.86 o                         
  -5 -17   4         57.35         63.75        20.56 o                         
  -4 -17   4         44.09         24.20         8.72 o                         
  -3 -17   4        136.25        136.36        23.36 o                         
  -2 -17   4         73.77         37.00        13.65 o                         
  -1 -17   4        186.03        231.84        25.50 o                         
   0 -17   4        123.67        154.14        25.55 o                         
   1 -17   4        176.38        182.31        24.91 o                         
   2 -17   4         31.58         30.24        17.12 o                         
   3 -17   4        108.53        157.88        27.06 o                         
   4 -17   4         63.90        106.26        29.03 o                         
   5 -17   4         52.15         57.80        26.90 o                         
   6 -17   4        104.29         45.20        35.79 o                         
  -7 -16   4        112.68        167.00        38.19 o                         
  -6 -16   4         33.11         31.96        22.36 o                         
  -5 -16   4        329.80        338.88        37.31 o                         
  -4 -16   4        135.76         94.29        14.11 o                         
  -3 -16   4         11.92          3.64         8.61 o                         
  -2 -16   4        167.73        157.57        17.69 o                         
  -1 -16   4        545.78        732.68        51.20 o                         
   0 -16   4         32.96         21.10        14.04 o                         
   1 -16   4        479.72        688.95        50.30 o                         
   2 -16   4        156.13        188.12        23.86 o                         
   3 -16   4         25.03         26.90        18.27 o                         
   4 -16   4        115.94        143.24        29.25 o                         
   5 -16   4        237.93        156.86        56.24 o                         
   6 -16   4        106.06        100.10        32.42 o                         
   7 -16   4        194.89        333.02        90.18 o                         
  -8 -15   4        106.47         79.43        50.10 o                         
  -7 -15   4        200.31        208.85        40.40 o                         
  -6 -15   4         66.31         54.80        24.30 o                         
  -5 -15   4         31.71         35.32        26.67 o                         
  -4 -15   4        392.59        359.86        33.47 o                         
  -3 -15   4        465.01        367.86        33.49 o                         
  -2 -15   4       1234.50       1442.60        80.67 o                         
  -1 -15   4          9.45         20.49        10.51 o                         
   0 -15   4         52.63         47.53        17.35 o                         
   1 -15   4         18.42         19.41        16.70 o                         
   2 -15   4       1280.05       1440.83        99.43 o                         
   3 -15   4        380.17        400.33        86.85 o                         
   4 -15   4        249.22        151.11        36.34 o                         
   5 -15   4         49.06         63.21        27.23 o                         
   6 -15   4         82.26         59.54        35.84 o                         
   7 -15   4        126.20        135.70        39.55 o                         
   8 -15   4         45.23         -5.85        75.94 o                         
  -8 -14   4        104.66        236.17        70.89 o                         
  -7 -14   4        184.29        267.89        47.12 o                         
  -6 -14   4         23.13          0.74        22.75 o                         
  -5 -14   4        190.80        139.46        24.80 o                         
  -4 -14   4         60.72         52.56        15.32 o                         
  -3 -14   4       1685.44       1347.58        96.54 o                         
  -2 -14   4        470.65        440.52        37.28 o                         
  -1 -14   4         28.29         23.86        13.12 o                         
   0 -14   4         62.93         58.90        16.42 o                         
   1 -14   4         10.68         20.05        15.36 o                         
   2 -14   4        608.46        569.98        58.47 o                         
   3 -14   4       1483.07       1421.76       139.91 o                         
   4 -14   4         42.06         20.48        24.07 o                         
   5 -14   4        225.07        128.98        42.80 o                         
   6 -14   4        264.96        195.67        41.78 o                         
   7 -14   4        157.15        167.93        45.58 o                         
   8 -14   4         31.91         32.98        38.09 o                         
  -8 -13   4         32.95         88.69        29.69 o                         
  -7 -13   4        118.77        177.10        36.90 o                         
  -6 -13   4        165.68        256.30        33.00 o                         
  -5 -13   4        229.00        250.98        33.24 o                         
  -4 -13   4        328.53        275.11        29.54 o                         
  -3 -13   4        159.22         97.75        14.08 o                         
  -2 -13   4        716.05        717.86        45.31 o                         
  -1 -13   4        268.95        378.25        34.88 o                         
   0 -13   4        119.79        193.66        26.71 o                         
   1 -13   4        330.37        371.44        34.91 o                         
   2 -13   4        651.15        685.44        60.78 o                         
   3 -13   4        291.98        348.76        43.27 o                         
   4 -13   4        357.99        342.17        40.56 o                         
   5 -13   4        142.38        110.69        27.75 o                         
   6 -13   4        308.39        314.68        56.87 o                         
   7 -13   4        127.66        172.00        40.06 o                         
   8 -13   4         24.08         -5.83        32.95 o                         
  -9 -12   4         74.71         40.67        45.92 o                         
  -8 -12   4         66.27        101.81        27.89 o                         
  -7 -12   4          3.55        -12.42        29.08 o                         
  -6 -12   4         38.77         64.94        23.29 o                         
  -5 -12   4        473.25        417.02        40.45 o                         
  -4 -12   4       1845.31       1489.54       110.42 o                         
  -3 -12   4        607.58        580.35        65.01 o                         
  -2 -12   4         46.61         30.66         8.95 o                         
  -1 -12   4         42.50         78.65        15.80 o                         
   0 -12   4         60.91         71.27        17.71 o                         
   1 -12   4         61.83         64.49        14.60 o                         
   2 -12   4         58.55         45.52        14.40 o                         
   3 -12   4        385.87        336.62        46.69 o                         
   4 -12   4       1562.52       1244.57       134.05 o                         
   5 -12   4        643.63        490.83        65.27 o                         
   6 -12   4         47.64        -14.72        22.80 o                         
   7 -12   4         81.72         33.18        30.47 o                         
   8 -12   4         69.94        128.61        49.41 o                         
   9 -12   4         41.10         38.65        40.98 o                         
  -9 -11   4          8.11         21.78        39.26 o                         
  -8 -11   4        233.62        318.97        48.85 o                         
  -7 -11   4        170.84        171.80        38.01 o                         
  -6 -11   4         80.92        135.25        30.55 o                         
  -5 -11   4        119.46        151.35        29.30 o                         
  -4 -11   4         69.63         38.95        13.93 o                         
  -3 -11   4        380.12        290.89        44.28 o                         
  -2 -11   4        677.62        561.83        67.31 o                         
  -1 -11   4        305.13        450.47        37.92 o                         
   0 -11   4       2176.40       3098.06       192.55 o                         
   1 -11   4        277.60        377.25        37.09 o                         
   2 -11   4        652.77        743.17        62.47 o                         
   3 -11   4        436.59        542.37        46.37 o                         
   4 -11   4         81.32         49.80        23.21 o                         
   5 -11   4         67.18         61.15        22.75 o                         
   6 -11   4        186.72         74.19        29.01 o                         
   7 -11   4        182.49        206.73        36.45 o                         
   8 -11   4        328.77        327.45        57.98 o                         
   9 -11   4         53.94         78.04        38.67 o                         
  -9 -10   4         90.16        238.08        50.40 o                         
  -8 -10   4        228.30        326.82        45.18 o                         
  -7 -10   4        197.29        251.68        39.23 o                         
  -6 -10   4        256.61        401.12        42.10 o                         
  -5 -10   4        385.49        417.14        43.14 o                         
  -4 -10   4        193.52        212.02        27.95 o                         
  -3 -10   4        373.41        281.90        22.08 o                         
  -2 -10   4         93.65        129.60        22.43 o                         
  -1 -10   4        170.20        377.89        31.73 o                         
   0 -10   4        269.07        413.44        35.66 o                         
   1 -10   4        378.39        400.78        37.74 o                         
   2 -10   4         61.12         91.07        15.46 o                         
   3 -10   4        363.86        385.46        37.63 o                         
   4 -10   4        317.95        291.72        33.28 o                         
   5 -10   4        162.68         72.87        23.12 o                         
   6 -10   4        147.50        128.57        45.56 o                         
   7 -10   4        456.30        728.08        99.56 o                         
   8 -10   4         65.28         69.36        34.67 o                         
   9 -10   4        128.89        179.85        42.92 o                         
 -10  -9   4         31.48          0.77        62.68 o                         
  -9  -9   4         84.84        249.04        46.24 o                         
  -8  -9   4        316.31        359.31        40.91 o                         
  -7  -9   4        317.81        517.90        45.70 o                         
  -6  -9   4        416.43        391.52        51.47 o                         
  -5  -9   4          7.37         42.95        18.02 o                         
  -4  -9   4        523.74        502.75        42.85 o                         
  -3  -9   4        673.45        588.63        38.24 o                         
  -2  -9   4       2128.11       2226.38       214.55 o                         
  -1  -9   4       3592.04       4678.71       256.71 o                         
   0  -9   4          5.65          2.41         9.49 o                         
   1  -9   4       3409.59       4397.14       298.94 o                         
   2  -9   4       1905.11       2488.57       199.84 o                         
   3  -9   4        407.04        379.55        60.13 o                         
   4  -9   4        424.33        478.58       119.61 o                         
   5  -9   4          6.38         30.82        19.27 o                         
   6  -9   4         40.47         33.02        21.66 o                         
   7  -9   4        669.05        549.84        68.42 o                         
   8  -9   4        217.12        632.07        70.22 o                         
   9  -9   4        323.53        559.35        63.15 o                         
 -10  -8   4        612.91        688.73        82.84 o                         
  -9  -8   4         94.72        230.79        45.20 o                         
  -8  -8   4        458.71        497.31        46.42 o                         
  -7  -8   4        130.23        118.89        24.04 o                         
  -6  -8   4        793.25        799.80       103.76 o                         
  -5  -8   4        569.35        653.84        57.00 o                         
  -4  -8   4        129.92        155.18        21.53 o                         
  -3  -8   4        698.63        667.28        42.31 o                         
  -2  -8   4       2782.66       2414.60       163.55 o                         
  -1  -8   4       1879.03       2537.72       172.81 o                         
   0  -8   4        229.22        366.40        31.21 o                         
   1  -8   4       1829.29       2390.96       174.45 o                         
   2  -8   4       2131.95       2804.08       224.87 o                         
   3  -8   4        606.56        638.71        51.30 o                         
   4  -8   4         76.59         49.72        15.37 o                         
   5  -8   4        209.43         58.51        26.75 o                         
   6  -8   4        336.59        317.07        48.79 o                         
   7  -8   4        353.25        493.83        58.76 o                         
   8  -8   4        400.46        587.66        91.54 o                         
   9  -8   4        160.82         93.83        40.03 o                         
  10  -8   4        217.85        153.50       109.20 o                         
 -10  -7   4         83.72        167.13        53.43 o                         
  -9  -7   4        417.87        441.26        46.49 o                         
  -8  -7   4        121.13        396.32        39.46 o                         
  -7  -7   4        754.78        845.90        55.71 o                         
  -6  -7   4         78.51         65.31        29.76 o                         
  -5  -7   4        131.38         83.95        18.56 o                         
  -4  -7   4        151.10        146.33        19.97 o                         
  -3  -7   4       1906.84       1188.77        85.13 o                         
  -2  -7   4       6911.06       7387.28      1022.43 o                         
  -1  -7   4       5203.50       7256.48       437.37 o                         
   0  -7   4       3235.99       4321.11       266.31 o                         
   1  -7   4       5581.53       6905.59       486.10 o                         
   2  -7   4       7019.06       9096.14       618.57 o                         
   3  -7   4       2161.78       1812.56       194.91 o                         
   4  -7   4        205.43        158.18        32.27 o                         
   5  -7   4        121.05         99.15        22.89 o                         
   6  -7   4        233.18        284.56        40.22 o                         
   7  -7   4        879.33        956.32        94.84 o                         
   8  -7   4        140.22        139.03        35.15 o                         
   9  -7   4        103.97         27.77       119.95 o                         
  10  -7   4         12.12        -34.05       106.43 o                         
 -10  -6   4        408.19        420.23        51.29 o                         
  -9  -6   4         30.98         22.34        25.36 o                         
  -8  -6   4        404.08        656.69        53.01 o                         
  -7  -6   4       1913.62       2011.99       120.77 o                         
  -6  -6   4        661.34       1091.30        82.51 o                         
  -5  -6   4         12.74          1.38        11.32 o                         
  -4  -6   4        225.30        237.01        21.68 o                         
  -3  -6   4       2193.96       2512.35       136.64 o                         
  -2  -6   4       4560.63       4625.25       310.20 o                         
  -1  -6   4       4394.94       5407.76       360.90 o                         
   0  -6   4       1875.36       2240.34       180.06 o                         
   1  -6   4       4263.89       5152.85       359.11 o                         
   2  -6   4       3643.50       4791.26       353.79 o                         
   3  -6   4       1593.26       1099.04       125.48 o                         
   4  -6   4        266.14        254.82        29.89 o                         
   5  -6   4         25.97         56.35        18.80 o                         
   6  -6   4         86.53         51.62        21.80 o                         
   7  -6   4       1610.16       1732.60       132.31 o                         
   8  -6   4        169.98        297.75        52.25 o                         
   9  -6   4         91.93         23.31        66.14 o                         
  10  -6   4        217.50        420.59       102.15 o                         
 -10  -5   4        121.26         96.89        31.56 o                         
  -9  -5   4         29.61         25.13        38.72 o                         
  -8  -5   4        500.25        873.66        64.64 o                         
  -7  -5   4        350.76        556.46        61.71 o                         
  -6  -5   4        277.65        356.42        33.45 o                         
  -5  -5   4         45.88         33.05        13.37 o                         
  -4  -5   4        884.19        842.46        50.68 o                         
  -3  -5   4       1611.84       1205.27        89.57 o                         
  -2  -5   4       2346.54       2493.54       168.85 o                         
  -1  -5   4        587.64        845.03        59.86 o                         
   0  -5   4       2976.29       3531.64       250.77 o                         
   1  -5   4        875.79        796.96        61.13 o                         
   2  -5   4       2124.70       2560.92       199.39 o                         
   3  -5   4       2075.90       2122.16       163.13 o                         
   4  -5   4        536.60        258.83        85.70 o                         
   5  -5   4         71.75         82.84        19.41 o                         
   6  -5   4       1060.44       1005.79       100.71 o                         
   7  -5   4        331.91        414.14        68.24 o                         
   8  -5   4        161.15        129.45        71.33 o                         
   9  -5   4         76.39        105.95        79.64 o                         
  10  -5   4         70.19         31.25        78.54 o                         
 -10  -4   4         40.95         35.27        37.25 o                         
  -9  -4   4         77.94        136.10        28.98 o                         
  -8  -4   4        174.85        263.54        30.68 o                         
  -7  -4   4        671.36        696.04        50.93 o                         
  -6  -4   4        336.51        620.23        50.95 o                         
  -5  -4   4        699.11        493.14        34.90 o                         
  -4  -4   4       1364.50        883.28        58.27 o                         
  -3  -4   4       1990.98       1865.15       101.45 o                         
  -2  -4   4        604.70        609.11        36.89 o                         
  -1  -4   4       3936.89       4837.26       326.47 o                         
   0  -4   4       4111.52       4490.80       308.62 o                         
   1  -4   4       3996.22       4686.79       362.80 o                         
   2  -4   4        387.40        585.24        69.88 o                         
   3  -4   4       1473.20        921.47       102.64 o                         
   4  -4   4       2209.62       2110.86       207.41 o                         
   5  -4   4        900.34        885.18        97.15 o                         
   6  -4   4        253.69        224.79        39.66 o                         
   7  -4   4        504.86        380.56        96.49 o                         
   8  -4   4         67.75         67.45        38.13 o                         
   9  -4   4         35.59        104.70        74.41 o                         
  10  -4   4         19.32         -2.70        41.36 o                         
 -10  -3   4         10.03         65.66        29.21 o                         
  -9  -3   4         31.54        102.21        27.18 o                         
  -8  -3   4        384.70        361.81        36.85 o                         
  -7  -3   4         90.30        117.73        21.00 o                         
  -6  -3   4        107.19        115.27        20.34 o                         
  -5  -3   4        668.18        491.39        38.09 o                         
  -4  -3   4        703.03        456.57        37.62 o                         
  -3  -3   4       1557.08       1398.37        80.19 o                         
  -2  -3   4       2945.00       3208.06       258.18 o                         
  -1  -3   4       1053.39       1103.83        68.21 o                         
   0  -3   4       7725.88       8700.04       701.15 o                         
   1  -3   4        792.99        967.17        81.87 o                         
   2  -3   4       3491.00       3601.48       277.81 o                         
   3  -3   4       1345.92        910.74       138.88 o                         
   4  -3   4        984.43        956.89        95.09 o                         
   5  -3   4        780.95        584.13        62.41 o                         
   6  -3   4        135.46        103.24        28.92 o                         
   7  -3   4        305.43        440.46        57.41 o                         
   8  -3   4        200.95        104.25        44.55 o                         
   9  -3   4         99.43        157.35        67.81 o                         
  10  -3   4         15.60        -18.33       123.39 o                         
 -10  -2   4          6.27        -24.69        24.69 o                         
  -9  -2   4         52.88        118.89        45.07 o                         
  -8  -2   4        390.18        439.13        42.60 o                         
  -7  -2   4        388.39        412.02        36.07 o                         
  -6  -2   4        336.20        505.70        44.61 o                         
  -5  -2   4        797.80        629.52        60.00 o                         
  -4  -2   4        368.12        388.79        26.35 o                         
  -3  -2   4        236.78        260.95        21.14 o                         
  -2  -2   4        328.68        272.34        19.74 o                         
  -1  -2   4        191.72        265.59        18.42 o                         
   0  -2   4       1917.24       2162.55       146.09 o                         
   1  -2   4        249.23        289.77        31.64 o                         
   2  -2   4        148.37        181.08        29.74 o                         
   3  -2   4        176.26        134.33        29.32 o                         
   4  -2   4        134.41         68.55        34.94 o                         
   5  -2   4        665.85        456.78        51.78 o                         
   6  -2   4        127.74         46.90        40.34 o                         
   7  -2   4        817.42        854.01        96.18 o                         
   8  -2   4        144.88        365.46        77.62 o                         
   9  -2   4         75.43         14.74        46.11 o                         
  10  -2   4         42.73          8.75        65.31 o                         
 -11  -1   4         18.96         91.03       107.22 o                         
 -10  -1   4         16.90         41.57        29.66 o                         
  -9  -1   4        218.10        183.33        69.42 o                         
  -8  -1   4        286.75        390.47        63.69 o                         
  -7  -1   4        522.87        649.18        52.02 o                         
  -6  -1   4        529.08        592.10        43.65 o                         
  -5  -1   4        623.84        496.86        41.22 o                         
  -4  -1   4       1461.22       1149.30        62.29 o                         
  -3  -1   4       2400.57       1637.61        92.58 o                         
  -2  -1   4       5971.73       6156.09       472.46 o                         
  -1  -1   4       1053.70       1289.43        73.33 o                         
   0  -1   4          5.44         16.09         5.70 o                         
   1  -1   4       1167.97       1263.11        87.80 o                         
   2  -1   4       5077.72       2876.69       280.19 o                         
   3  -1   4       3137.96       2980.01       259.90 o                         
   4  -1   4       1217.98        786.31        66.34 o                         
   5  -1   4        465.79        409.99        71.36 o                         
   6  -1   4        531.09        575.84        90.05 o                         
   7  -1   4         94.75         83.01        20.47 o                         
   8  -1   4         99.12        119.51        24.48 o                         
   9  -1   4        245.74        278.84        73.23 o                         
  10  -1   4        119.81         51.98        66.36 o                         
 -11   0   4         19.22        -28.42       126.75 o                         
 -10   0   4         58.20         96.63        35.80 o                         
  -9   0   4         86.69         79.70        39.30 o                         
  -8   0   4        271.97        668.06        64.51 o                         
  -7   0   4        290.99        656.76        58.49 o                         
  -6   0   4          5.75         30.32        17.18 o                         
  -5   0   4        186.12        191.30        26.22 o                         
  -4   0   4          9.27          7.10         7.30 o                         
  -3   0   4        321.68        292.13        21.52 o                         
  -2   0   4         52.41         30.33        10.27 o                         
  -1   0   4          1.16         -0.69         3.87 o                         
   0   0   4       5222.99       5979.60       404.66 o                         
   1   0   4          2.75         -4.00         4.21 o                         
   2   0   4        124.08        158.29        18.97 o                         
   3   0   4        269.90        226.10        22.98 o                         
   4   0   4         25.60         19.56        10.14 o                         
   5   0   4         85.25         65.02        14.64 o                         
   6   0   4        479.74        456.75        43.71 o                         
   7   0   4         54.24         78.85        21.27 o                         
   8   0   4        283.90        350.66        55.52 o                         
   9   0   4         21.96         27.81        22.83 o                         
  10   0   4         82.59        118.60        74.71 o                         
 -11   1   4         18.98       -116.66       120.64 o                         
 -10   1   4         16.91        -34.57        34.57 o                         
  -9   1   4        218.18        203.82        43.86 o                         
  -8   1   4        286.22        409.08        38.10 o                         
  -7   1   4        523.69        731.32        56.43 o                         
  -6   1   4        528.53        578.65        45.74 o                         
  -5   1   4        624.14        495.97        47.74 o                         
  -4   1   4       1459.79       1085.25        66.49 o                         
  -3   1   4       2398.47       1575.37       113.15 o                         
  -2   1   4       5964.11       6000.44       333.66 o                         
  -1   1   4       1055.82       1269.44        67.70 o                         
   0   1   4          5.55          5.12         4.24 o                         
   1   1   4       1165.15       1221.03        78.20 o                         
   2   1   4       5084.81       2819.30       390.83 o                         
   3   1   4       3139.39       3167.26       238.66 o                         
   4   1   4       1219.39        723.31        78.61 o                         
   5   1   4        465.25        349.83        36.75 o                         
   6   1   4        531.24        604.31        92.79 o                         
   7   1   4         94.20        118.65        23.82 o                         
   8   1   4         99.10        118.09        25.78 o                         
   9   1   4        245.90        327.59        65.48 o                         
  10   1   4        119.71        109.93        44.15 o                         
 -10   2   4          6.38        -23.72        30.28 o                         
  -9   2   4         53.00         85.70        26.57 o                         
  -8   2   4        390.21        496.46        49.43 o                         
  -7   2   4        388.20        392.51        38.37 o                         
  -6   2   4        335.88        491.57        43.64 o                         
  -5   2   4        797.38        586.43        60.24 o                         
  -4   2   4        369.37        420.54        29.27 o                         
  -3   2   4        236.70        261.68        22.39 o                         
  -2   2   4        328.68        308.00        19.93 o                         
  -1   2   4        192.24        269.13        17.03 o                         
   0   2   4       1917.69       2090.26       119.14 o                         
   1   2   4        248.80        263.35        20.73 o                         
   2   2   4        148.23        196.36        30.29 o                         
   3   2   4        176.17        186.19        20.55 o                         
   4   2   4        133.95         60.52        15.00 o                         
   5   2   4        666.18        366.87        35.55 o                         
   6   2   4        127.52        115.26        34.09 o                         
   7   2   4        817.51        835.85        82.42 o                         
   8   2   4        144.73        288.51        54.70 o                         
   9   2   4         75.51         46.28        32.15 o                         
  10   2   4         42.82        -20.38        53.01 o                         
 -10   3   4         10.05         23.89        37.82 o                         
  -9   3   4         31.48         38.94        22.01 o                         
  -8   3   4        385.09        380.18        49.87 o                         
  -7   3   4         89.59        101.83        19.50 o                         
  -6   3   4        107.23         71.16        20.78 o                         
  -5   3   4        669.51        548.54        37.90 o                         
  -4   3   4        703.93        462.53        31.27 o                         
  -3   3   4       1557.06       1401.93        79.52 o                         
  -2   3   4       2940.82       3304.30       182.16 o                         
  -1   3   4       1050.39       1055.70        53.37 o                         
   0   3   4       7726.28       9103.67       540.69 o                         
   1   3   4        795.78        970.80        62.42 o                         
   2   3   4       3495.88       3412.90       236.51 o                         
   3   3   4       1345.32        881.75        89.36 o                         
   4   3   4        983.35        844.10        66.82 o                         
   5   3   4        779.00        634.59        53.16 o                         
   6   3   4        135.74        133.33        30.98 o                         
   7   3   4        305.55        492.29        88.29 o                         
   8   3   4        200.73        180.34        39.69 o                         
   9   3   4         99.09         99.38        59.73 o                         
  10   3   4         15.67          1.92        34.03 o                         
 -10   4   4         41.04         61.85        44.21 o                         
  -9   4   4         78.19         84.86        28.86 o                         
  -8   4   4        175.20        213.29        37.78 o                         
  -7   4   4        671.00        653.55        53.34 o                         
  -6   4   4        335.68        526.25        50.12 o                         
  -5   4   4        700.24        440.32        42.72 o                         
  -4   4   4       1363.67        852.91        61.54 o                         
  -3   4   4       1990.55       1683.70       100.10 o                         
  -2   4   4        602.54        580.39        37.35 o                         
  -1   4   4       3933.42       4838.20       265.58 o                         
   0   4   4       4111.08       4596.01       276.24 o                         
   1   4   4       3999.73       4571.95       279.74 o                         
   2   4   4        388.88        516.10        55.23 o                         
   3   4   4       1473.64       1027.02        71.74 o                         
   4   4   4       2210.50       1976.21       163.89 o                         
   5   4   4        899.54        811.10       124.43 o                         
   6   4   4        254.33        294.22        77.21 o                         
   7   4   4        504.59        217.64       100.07 o                         
   8   4   4         67.53        127.21        30.37 o                         
   9   4   4         35.54         45.57        29.36 o                         
  10   4   4         19.35         41.35        41.38 o                         
 -10   5   4        121.33         82.48        61.03 o                         
  -9   5   4         29.71         55.69        25.60 o                         
  -8   5   4        500.42        857.12        89.02 o                         
  -7   5   4        350.85        561.85        70.89 o                         
  -6   5   4        277.63        344.05        37.38 o                         
  -5   5   4         45.82         41.54        10.24 o                         
  -4   5   4        883.84        806.61        46.04 o                         
  -3   5   4       1613.03       1334.23       106.55 o                         
  -2   5   4       2350.01       2446.05       138.22 o                         
  -1   5   4        585.80        744.77        67.12 o                         
   0   5   4       2976.26       3784.27       224.49 o                         
   1   5   4        877.92        876.25        61.59 o                         
   2   5   4       2121.69       2426.30       167.88 o                         
   3   5   4       2074.94       1813.52       134.77 o                         
   4   5   4        537.13        521.17        47.88 o                         
   5   5   4         71.84        120.62        35.44 o                         
   6   5   4       1060.50       1078.22        82.24 o                         
   7   5   4        332.09        487.89        58.94 o                         
   8   5   4        160.72        227.48        48.24 o                         
   9   5   4         76.16        116.07        34.37 o                         
  10   5   4         70.22        118.30        44.34 o                         
 -10   6   4        407.91        397.93       160.19 o                         
  -9   6   4         31.06         10.29        25.51 o                         
  -8   6   4        403.72        622.56       107.27 o                         
  -7   6   4       1913.26       2069.48       167.40 o                         
  -6   6   4        660.57        998.05        92.19 o                         
  -5   6   4         12.64         19.34        18.46 o                         
  -4   6   4        225.20        225.90        40.30 o                         
  -3   6   4       2191.48       2263.63       167.24 o                         
  -2   6   4       4562.75       4684.52       360.94 o                         
  -1   6   4       4390.65       5191.05       417.01 o                         
   0   6   4       1875.05       2244.89       154.60 o                         
   1   6   4       4267.85       5416.89       359.12 o                         
   2   6   4       3643.02       4288.17       303.68 o                         
   3   6   4       1593.67       1201.89       117.85 o                         
   4   6   4        266.19        236.02        26.59 o                         
   5   6   4         26.20         58.97        27.88 o                         
   6   6   4         86.30         85.07        21.31 o                         
   7   6   4       1610.95       1721.35       180.91 o                         
   8   6   4        170.14        320.87        74.22 o                         
   9   6   4         91.73        106.91        35.35 o                         
  10   6   4        217.40        289.04        68.41 o                         
 -10   7   4         83.56        219.50        51.38 o                         
  -9   7   4        417.20        317.94        56.49 o                         
  -8   7   4        121.21        314.48       107.86 o                         
  -7   7   4        755.18        765.10        79.74 o                         
  -6   7   4         78.46         52.08        31.82 o                         
  -5   7   4        130.93         83.17        22.07 o                         
  -4   7   4        151.09         93.64        23.61 o                         
  -3   7   4       1905.73       1157.36       171.06 o                         
  -2   7   4       6917.10       7721.72       598.08 o                         
  -1   7   4       5207.94       7219.99       489.33 o                         
   0   7   4       3236.69       4400.34       344.36 o                         
   1   7   4       5577.36       7451.35       485.52 o                         
   2   7   4       7013.93       9200.64       711.74 o                         
   3   7   4       2163.05       1793.09       153.01 o                         
   4   7   4        205.17        174.52        17.93 o                         
   5   7   4        121.45        179.68        38.83 o                         
   6   7   4        232.90        340.11        92.62 o                         
   7   7   4        878.51       1024.04       135.98 o                         
   8   7   4        140.28         94.87        31.47 o                         
   9   7   4        103.91         77.94        41.01 o                         
  10   7   4         12.12         52.37        45.02 o                         
 -10   8   4        612.61        641.53       124.88 o                         
  -9   8   4         94.78        247.90        32.41 o                         
  -8   8   4        458.60        342.96        80.66 o                         
  -7   8   4        130.07        166.97        65.56 o                         
  -6   8   4        792.17       1238.76       176.06 o                         
  -5   8   4        569.58        624.73        83.31 o                         
  -4   8   4        129.74        187.55        29.70 o                         
  -3   8   4        699.98        675.42        54.44 o                         
  -2   8   4       2784.55       2467.70       216.69 o                         
  -1   8   4       1882.11       2434.33       200.25 o                         
   0   8   4        229.38        414.85        36.02 o                         
   1   8   4       1827.12       2621.11       156.03 o                         
   2   8   4       2129.51       2742.12       222.87 o                         
   3   8   4        605.44        562.90        41.57 o                         
   4   8   4         77.04         40.36        10.44 o                         
   5   8   4        209.32         56.32        17.78 o                         
   6   8   4        336.77        341.91       113.35 o                         
   7   8   4        352.20        629.60        71.56 o                         
   8   8   4        400.82        477.31        55.34 o                         
   9   8   4        160.69        111.48        37.39 o                         
  10   8   4        218.07        233.73        59.12 o                         
 -10   9   4         31.51         21.34       145.94 o                         
  -9   9   4         84.95        186.18        63.93 o                         
  -8   9   4        316.27        337.14        81.43 o                         
  -7   9   4        318.90        723.64       102.66 o                         
  -6   9   4        416.84        330.08       102.57 o                         
  -5   9   4          7.37         48.88        61.96 o                         
  -4   9   4        523.84        507.38        62.30 o                         
  -3   9   4        674.63        562.81        43.57 o                         
  -2   9   4       2126.08       2104.73       133.67 o                         
  -1   9   4       3588.05       4358.30       363.32 o                         
   0   9   4          5.62          3.26        10.32 o                         
   1   9   4       3413.07       4344.31       298.11 o                         
   2   9   4       1906.73       2463.79       172.70 o                         
   3   9   4        406.56        233.04        31.09 o                         
   4   9   4        424.67        326.72        34.32 o                         
   5   9   4          6.39         10.70        13.48 o                         
   6   9   4         40.33         17.94        16.97 o                         
   7   9   4        667.32        664.72       101.51 o                         
   8   9   4        217.25        499.50        59.51 o                         
   9   9   4        323.83        494.27        88.41 o                         
  -9  10   4         90.59        118.99        49.95 o                         
  -8  10   4        228.36        231.34        57.59 o                         
  -7  10   4        197.60        180.24        98.80 o                         
  -6  10   4        257.03        407.81        68.06 o                         
  -5  10   4        385.72        557.40       160.48 o                         
  -4  10   4        193.54        178.68        32.49 o                         
  -3  10   4        374.16        294.90        45.76 o                         
  -2  10   4         93.79        114.21        20.99 o                         
  -1  10   4        170.84        398.40        48.04 o                         
   0  10   4        269.25        438.03        49.12 o                         
   1  10   4        377.16        441.92        38.09 o                         
   2  10   4         61.14         71.53        12.70 o                         
   3  10   4        363.04        352.78        32.39 o                         
   4  10   4        318.16        298.31        28.07 o                         
   5  10   4        162.63         99.30        50.82 o                         
   6  10   4        147.54         77.84        21.53 o                         
   7  10   4        455.87        818.54        83.67 o                         
   8  10   4         65.58         10.26        29.56 o                         
   9  10   4        129.25        199.69        52.57 o                         
  -9  11   4          8.03        -50.95        50.95 o                         
  -8  11   4        233.46        119.82        51.10 o                         
  -7  11   4        170.84        146.02        82.85 o                         
  -6  11   4         80.78         65.82        53.57 o                         
  -5  11   4        119.30        131.79        41.10 o                         
  -4  11   4         68.48         37.82        19.92 o                         
  -3  11   4        380.42        287.09        37.06 o                         
  -2  11   4        676.72        626.95        85.53 o                         
  -1  11   4        306.12        442.55        49.38 o                         
   0  11   4       2176.76       3030.33       249.43 o                         
   1  11   4        276.52        415.94        33.40 o                         
   2  11   4        653.94        862.13        83.06 o                         
   3  11   4        436.11        493.88        41.02 o                         
   4  11   4         82.64         67.89        14.56 o                         
   5  11   4         67.34         16.13        12.99 o                         
   6  11   4        186.19        140.14        44.40 o                         
   7  11   4        182.68         90.79        28.56 o                         
   8  11   4        329.43        340.77        51.56 o                         
   9  11   4         54.09         20.22        60.46 o                         
  -9  12   4         74.48         33.97        46.67 o                         
  -8  12   4         66.24         41.41        57.62 o                         
  -7  12   4          3.53         -9.78        30.30 o                         
  -6  12   4         39.03         30.22        29.34 o                         
  -5  12   4        473.41        397.26        68.69 o                         
  -4  12   4       1843.61       1568.57       129.60 o                         
  -3  12   4        609.27        573.03        78.72 o                         
  -2  12   4         46.43         22.96        20.07 o                         
  -1  12   4         42.25         24.75        19.45 o                         
   0  12   4         60.93        105.16        20.91 o                         
   1  12   4         62.07         50.14        15.91 o                         
   2  12   4         58.64         38.64        13.28 o                         
   3  12   4        385.32        340.78        31.00 o                         
   4  12   4       1563.54       1259.45       127.74 o                         
   5  12   4        642.98        427.96        42.72 o                         
   6  12   4         47.85         51.68        22.70 o                         
   7  12   4         81.59         25.59        32.43 o                         
   8  12   4         70.05        135.12        33.75 o                         
   9  12   4         41.20         38.58        42.51 o                         
  -8  13   4         32.92         78.20        54.64 o                         
  -7  13   4        118.98         44.46        40.06 o                         
  -6  13   4        165.65         62.17        50.73 o                         
  -5  13   4        228.69        297.95        47.23 o                         
  -4  13   4        328.53        255.61        54.45 o                         
  -3  13   4        159.53        177.48        33.24 o                         
  -2  13   4        718.23        624.37       101.11 o                         
  -1  13   4        269.01        339.19        49.99 o                         
   0  13   4        119.73        149.00        26.28 o                         
   1  13   4        330.49        403.56        40.57 o                         
   2  13   4        648.83        751.36        58.43 o                         
   3  13   4        291.49        279.35        29.06 o                         
   4  13   4        357.81        321.58        29.98 o                         
   5  13   4        142.59         73.07        23.13 o                         
   6  13   4        308.57        355.54        43.79 o                         
   7  13   4        127.51        152.23        34.42 o                         
   8  13   4         24.05         12.16        20.77 o                         
  -8  14   4        104.52        129.15        59.69 o                         
  -7  14   4        184.67        104.22        47.56 o                         
  -6  14   4         23.13        -12.50        28.07 o                         
  -5  14   4        190.65        119.55        46.20 o                         
  -4  14   4         60.19         64.40        25.61 o                         
  -3  14   4       1684.73       1429.96       317.43 o                         
  -2  14   4        470.82        480.06        60.26 o                         
  -1  14   4         27.96         23.36        32.63 o                         
   0  14   4         62.88         55.17        25.18 o                         
   1  14   4         10.74          7.45        19.92 o                         
   2  14   4        608.03        617.97        59.63 o                         
   3  14   4       1483.06       1131.27        88.32 o                         
   4  14   4         42.47         55.06        19.18 o                         
   5  14   4        225.27        128.04        43.02 o                         
   6  14   4        264.87        169.99        38.33 o                         
   7  14   4        157.28        161.92        50.74 o                         
   8  14   4         31.79         33.19       104.98 o                         
  -8  15   4        106.44         72.97        60.23 o                         
  -7  15   4        200.56        178.81       106.40 o                         
  -6  15   4         66.31         20.01        32.80 o                         
  -5  15   4         31.76         77.95        48.76 o                         
  -4  15   4        392.37        327.56        44.70 o                         
  -3  15   4        466.07        392.57        91.18 o                         
  -2  15   4       1232.43       1352.84       125.58 o                         
  -1  15   4          9.44         32.49        23.80 o                         
   0  15   4         52.72         56.79        25.27 o                         
   1  15   4         18.43         33.88        28.66 o                         
   2  15   4       1282.55       1481.71       155.77 o                         
   3  15   4        379.36        336.45        46.43 o                         
   4  15   4        249.53        169.74        28.27 o                         
   5  15   4         48.85         24.74        27.13 o                         
   6  15   4         82.09         58.10        31.10 o                         
   7  15   4        126.43         86.56        47.33 o                         
  -7  16   4        112.21         -1.61        99.56 o                         
  -6  16   4         33.12        -28.26        35.42 o                         
  -5  16   4        330.81        249.40        50.51 o                         
  -4  16   4        135.53         47.96        33.11 o                         
  -3  16   4         11.95         -5.17        23.72 o                         
  -2  16   4        167.87        158.60        36.67 o                         
  -1  16   4        547.23        657.81        78.44 o                         
   0  16   4         33.01         56.41        24.98 o                         
   1  16   4        478.76        747.07       101.24 o                         
   2  16   4        156.09        181.33        44.78 o                         
   3  16   4         25.01        -13.85        20.64 o                         
   4  16   4        116.19         81.41        29.92 o                         
   5  16   4        237.48        172.91        33.39 o                         
   6  16   4        106.08         78.49        42.85 o                         
   7  16   4        194.73        232.18        71.51 o                         
  -6  17   4         12.58         69.93        50.36 o                         
  -5  17   4         57.44         66.40        45.48 o                         
  -4  17   4         44.33         35.51        30.88 o                         
  -3  17   4        135.82        146.66        39.22 o                         
  -2  17   4         73.50          3.35        30.77 o                         
  -1  17   4        185.55        225.69        46.54 o                         
   0  17   4        123.42        210.17        40.79 o                         
   1  17   4        176.85        205.13        51.54 o                         
   2  17   4         31.71         29.28        33.99 o                         
   3  17   4        108.77        117.60        29.62 o                         
   4  17   4         63.70         53.67        30.55 o                         
   5  17   4         52.00         36.70        29.64 o                         
   6  17   4        104.50         43.10        32.47 o                         
  -6  18   4         47.65         59.03        56.96 o                         
  -5  18   4         23.12         29.71        35.39 o                         
  -4  18   4         86.23         44.77        33.36 o                         
  -3  18   4        183.79        147.42        53.84 o                         
  -2  18   4         91.73         82.83        39.77 o                         
  -1  18   4         32.11         52.73        31.38 o                         
   0  18   4         78.32         96.56        32.71 o                         
   1  18   4         24.20         11.06        30.46 o                         
   2  18   4        119.60        141.08        41.31 o                         
   3  18   4        232.36        237.24        61.08 o                         
   4  18   4         83.77         50.49        33.42 o                         
   5  18   4         20.00         -7.65        29.88 o                         
   6  18   4        126.29         77.79        63.85 o                         
  -5  19   4        265.63        133.59        48.48 o                         
  -4  19   4         92.13         86.39        35.74 o                         
  -3  19   4        251.89        260.14        50.03 o                         
  -2  19   4         38.09         35.16        33.04 o                         
  -1  19   4         40.34         66.52        34.28 o                         
   0  19   4         32.57         69.42        35.84 o                         
   1  19   4         48.75          7.11        30.44 o                         
   2  19   4         35.27         21.52        32.80 o                         
   3  19   4        366.91        412.00       151.36 o                         
   4  19   4         61.22         40.31        43.93 o                         
   5  19   4        197.42         81.42        93.88 o                         
  -4  20   4         68.30        -32.72        35.03 o                         
  -3  20   4        456.41        444.40        82.65 o                         
  -2  20   4         91.55         98.88        40.17 o                         
  -1  20   4         15.50         50.13        42.30 o                         
   0  20   4         22.13         -6.67        30.12 o                         
   1  20   4         39.30        -21.00        52.66 o                         
   2  20   4        100.09         84.55        46.40 o                         
   3  20   4        261.85        328.83        64.15 o                         
   4  20   4        121.50         96.58        49.05 o                         
  -3  21   4        162.86        149.72       109.54 o                         
  -2  21   4         92.20         61.67       106.99 o                         
  -1  21   4         44.79         61.65        32.28 o                         
   0  21   4        174.16        232.87        61.92 o                         
   1  21   4         24.96        161.41        48.30 o                         
   2  21   4        142.83         14.80        60.23 o                         
   3  21   4        155.49         83.07        44.28 o                         
  -3 -21   5         26.18         26.31        17.86 o                         
  -2 -21   5        225.27        235.76        27.75 o                         
  -1 -21   5         27.13         14.58        19.02 o                         
   0 -21   5         72.64         39.97        21.73 o                         
   1 -21   5         38.09         43.05        22.89 o                         
   2 -21   5        278.32        312.07        36.77 o                         
   3 -21   5         47.87         88.63        75.72 o                         
  -4 -20   5         23.21        -26.54        40.87 o                         
  -3 -20   5         66.27         25.09        13.26 o                         
  -2 -20   5        214.80        184.38        24.59 o                         
  -1 -20   5         17.61         21.36        16.96 o                         
   0 -20   5         29.12         32.35        18.64 o                         
   1 -20   5         18.64         26.92        20.30 o                         
   2 -20   5        142.99        130.00        31.36 o                         
   3 -20   5        155.14        176.09        31.33 o                         
   4 -20   5         54.59         50.13        35.66 o                         
  -5 -19   5         27.88         73.79        44.02 o                         
  -4 -19   5        395.59        324.58        56.53 o                         
  -3 -19   5        234.04        231.84        30.42 o                         
  -2 -19   5        205.20        179.06        30.62 o                         
  -1 -19   5         30.51         30.02        18.11 o                         
   0 -19   5         58.36         84.92        23.00 o                         
   1 -19   5         48.40         42.93        20.35 o                         
   2 -19   5        211.54        211.66        28.27 o                         
   3 -19   5        138.75        150.73        27.64 o                         
   4 -19   5        155.28        128.35        31.20 o                         
   5 -19   5         31.98         -1.99        43.63 o                         
  -6 -18   5        189.01        241.66        73.05 o                         
  -5 -18   5         62.05         45.86        38.84 o                         
  -4 -18   5         56.22         24.77        40.21 o                         
  -3 -18   5         45.53         19.12        11.10 o                         
  -2 -18   5        191.95        268.28        34.89 o                         
  -1 -18   5         40.91         43.98        15.16 o                         
   0 -18   5         13.71          9.84        15.31 o                         
   1 -18   5         40.66          3.39        18.89 o                         
   2 -18   5        172.53        294.33        32.68 o                         
   3 -18   5         72.78         60.23        20.77 o                         
   4 -18   5        117.60        125.55        28.26 o                         
   5 -18   5         59.51         44.98        29.84 o                         
   6 -18   5        148.93        171.36        62.95 o                         
  -6 -17   5        148.85        108.19        24.16 o                         
  -5 -17   5        156.99         72.57        34.83 o                         
  -4 -17   5        117.69        107.53        37.72 o                         
  -3 -17   5        153.39        138.85        17.67 o                         
  -2 -17   5        167.75        194.40        21.25 o                         
  -1 -17   5         33.59         30.64        13.88 o                         
   0 -17   5        255.43        306.26        37.13 o                         
   1 -17   5         35.05         14.74        18.14 o                         
   2 -17   5        111.63        117.53        24.72 o                         
   3 -17   5        178.27        179.33        37.21 o                         
   4 -17   5        100.24         82.20        38.90 o                         
   5 -17   5        138.74        104.40        32.59 o                         
   6 -17   5         49.90         62.94        34.63 o                         
  -7 -16   5        200.90        433.07        64.48 o                         
  -6 -16   5         57.19         57.48        25.73 o                         
  -5 -16   5         18.14         18.73        24.92 o                         
  -4 -16   5        133.12        143.11        31.08 o                         
  -3 -16   5          2.60         -0.13        11.59 o                         
  -2 -16   5        110.64         98.09        14.41 o                         
  -1 -16   5         24.57         11.43        12.26 o                         
   0 -16   5        668.68        751.22        60.01 o                         
   1 -16   5         18.56         35.10        18.36 o                         
   2 -16   5         89.62         38.05        23.04 o                         
   3 -16   5          5.62         28.41        23.55 o                         
   4 -16   5        154.23        141.94        33.11 o                         
   5 -16   5         40.89         18.07        48.78 o                         
   6 -16   5         93.19         88.55        33.65 o                         
   7 -16   5        157.03        269.06        49.61 o                         
  -7 -15   5         72.83        155.18        33.17 o                         
  -6 -15   5        183.09        175.34        30.81 o                         
  -5 -15   5        146.32        144.12        23.90 o                         
  -4 -15   5        849.25        580.87        56.22 o                         
  -3 -15   5        257.63        224.78        35.34 o                         
  -2 -15   5        179.33        179.58        19.59 o                         
  -1 -15   5         41.19         54.32        15.79 o                         
   0 -15   5         17.66          5.25        14.95 o                         
   1 -15   5         67.07         70.96        22.47 o                         
   2 -15   5        167.96        211.30        28.32 o                         
   3 -15   5        161.25        157.43        27.41 o                         
   4 -15   5        754.28        543.61        55.54 o                         
   5 -15   5         80.15         67.97        26.45 o                         
   6 -15   5         45.54         50.27        46.89 o                         
   7 -15   5        123.25        113.18        46.15 o                         
  -8 -14   5         94.34        101.31        52.27 o                         
  -7 -14   5        164.17        285.76        39.26 o                         
  -6 -14   5        166.17        295.01        54.53 o                         
  -5 -14   5         29.23         26.97        17.19 o                         
  -4 -14   5         21.37         12.07         8.11 o                         
  -3 -14   5        148.59        158.23        28.03 o                         
  -2 -14   5        186.66        127.46        18.97 o                         
  -1 -14   5         58.98         52.04        14.96 o                         
   0 -14   5        326.28        447.67        46.55 o                         
   1 -14   5         46.72         54.57        16.71 o                         
   2 -14   5        132.26        140.92        28.79 o                         
   3 -14   5         73.20         69.03        19.96 o                         
   4 -14   5         46.52         69.72        21.72 o                         
   5 -14   5         39.00         41.56        25.26 o                         
   6 -14   5        110.45         16.51        38.34 o                         
   7 -14   5        209.11        165.08        58.79 o                         
   8 -14   5        138.31        169.81        60.22 o                         
  -8 -13   5         10.83          9.67        52.71 o                         
  -7 -13   5        224.63        284.82        66.40 o                         
  -6 -13   5        429.99        485.86        50.36 o                         
  -5 -13   5        240.92        164.19        26.16 o                         
  -4 -13   5        679.02        689.87        50.79 o                         
  -3 -13   5        209.43        264.00        36.14 o                         
  -2 -13   5        345.73        283.83        28.89 o                         
  -1 -13   5        701.85        683.52        48.18 o                         
   0 -13   5        147.13        189.89        24.99 o                         
   1 -13   5        467.63        688.69        53.06 o                         
   2 -13   5        346.83        368.95        44.61 o                         
   3 -13   5        414.37        422.03        44.42 o                         
   4 -13   5        541.37        406.67       176.92 o                         
   5 -13   5        276.27        199.65        39.20 o                         
   6 -13   5        508.04        430.68        67.44 o                         
   7 -13   5         87.04         84.41        32.21 o                         
   8 -13   5         97.70        191.48        49.04 o                         
  -9 -12   5         71.82         96.80        38.04 o                         
  -8 -12   5        142.20        201.96        33.99 o                         
  -7 -12   5        128.97        149.51        33.26 o                         
  -6 -12   5         52.38         55.85        23.20 o                         
  -5 -12   5         20.43        100.46        46.34 o                         
  -4 -12   5        366.11        275.88        31.49 o                         
  -3 -12   5        233.17        168.26        26.40 o                         
  -2 -12   5        169.15        180.89        19.91 o                         
  -1 -12   5        624.06        770.98        56.97 o                         
   0 -12   5        442.36        593.15        47.65 o                         
   1 -12   5        683.36        808.65        59.21 o                         
   2 -12   5        167.67        220.23        36.08 o                         
   3 -12   5        508.74        563.17        53.36 o                         
   4 -12   5        424.32        334.36        52.88 o                         
   5 -12   5         26.56         18.91        20.38 o                         
   6 -12   5        223.89        225.09        97.32 o                         
   7 -12   5         20.56         52.50        30.67 o                         
   8 -12   5          7.51         21.71        30.74 o                         
   9 -12   5         51.18         57.41        93.92 o                         
  -9 -11   5         95.45        117.68        40.28 o                         
  -8 -11   5        205.39        388.36        48.79 o                         
  -7 -11   5        104.71        227.99        44.41 o                         
  -6 -11   5        352.43        389.06        51.45 o                         
  -5 -11   5         52.57         20.09        15.31 o                         
  -4 -11   5        273.32        237.81        28.28 o                         
  -3 -11   5         91.24         93.12        10.21 o                         
  -2 -11   5       1548.67       1698.63       119.57 o                         
  -1 -11   5        631.08        628.81        43.87 o                         
   0 -11   5         24.95         36.02        12.08 o                         
   1 -11   5        341.37        577.24        50.03 o                         
   2 -11   5       1395.34       1727.94       127.40 o                         
   3 -11   5        125.33        135.69        21.88 o                         
   4 -11   5        151.15        143.02        23.98 o                         
   5 -11   5         88.18         53.81        21.61 o                         
   6 -11   5        353.24        139.47        44.63 o                         
   7 -11   5        171.53        122.11        34.76 o                         
   8 -11   5        119.17        125.98        38.14 o                         
   9 -11   5         73.06         45.12        57.85 o                         
  -9 -10   5        147.29        211.20        41.77 o                         
  -8 -10   5         42.24         51.79        24.22 o                         
  -7 -10   5       1004.36       1013.71        77.98 o                         
  -6 -10   5        131.50        160.31        28.16 o                         
  -5 -10   5         44.89          5.78        15.01 o                         
  -4 -10   5        206.03        146.05        20.91 o                         
  -3 -10   5        297.71        334.83        35.30 o                         
  -2 -10   5        349.27        495.14        38.58 o                         
  -1 -10   5        513.66        674.16        44.09 o                         
   0 -10   5          3.14          9.42         9.50 o                         
   1 -10   5        499.13        595.67        49.94 o                         
   2 -10   5        370.79        566.41        48.53 o                         
   3 -10   5         98.08         80.46        56.85 o                         
   4 -10   5        230.70        192.95        37.24 o                         
   5 -10   5         52.59         47.56        29.46 o                         
   6 -10   5         66.90         49.80        22.41 o                         
   7 -10   5        658.10        612.17        98.52 o                         
   8 -10   5        106.39        131.37        40.36 o                         
   9 -10   5        125.69        163.55        62.42 o                         
  -9  -9   5        449.72        545.28        54.80 o                         
  -8  -9   5        623.83        667.92        59.24 o                         
  -7  -9   5        400.15        644.23        72.88 o                         
  -6  -9   5        118.59        126.52        25.33 o                         
  -5  -9   5        221.32        279.39        33.14 o                         
  -4  -9   5       1451.65       1305.81        79.38 o                         
  -3  -9   5       2614.44       2016.84       136.98 o                         
  -2  -9   5       2472.36       3587.99       237.10 o                         
  -1  -9   5       1319.62       1722.44       139.65 o                         
   0  -9   5        108.05        109.01        15.22 o                         
   1  -9   5       1089.59       1627.48       119.10 o                         
   2  -9   5       2872.54       3472.84       249.60 o                         
   3  -9   5       2337.83       2201.01       182.90 o                         
   4  -9   5       1157.89        788.32        78.34 o                         
   5  -9   5        140.83         62.28        18.89 o                         
   6  -9   5        286.39        164.89        50.41 o                         
   7  -9   5        218.47        290.76        38.56 o                         
   8  -9   5        348.08        290.88        51.44 o                         
   9  -9   5        294.92        467.43       132.20 o                         
 -10  -8   5         94.06        104.72        57.50 o                         
  -9  -8   5        119.38        143.61        30.48 o                         
  -8  -8   5        518.01        585.27        56.65 o                         
  -7  -8   5        777.65        727.37        61.87 o                         
  -6  -8   5        606.51        669.99        59.17 o                         
  -5  -8   5        524.69        406.38        44.65 o                         
  -4  -8   5        207.29        170.57        18.56 o                         
  -3  -8   5        135.83         97.24        11.97 o                         
  -2  -8   5        196.63        213.42        28.10 o                         
  -1  -8   5        307.99        418.39        34.08 o                         
   0  -8   5       3753.27       4894.70       265.66 o                         
   1  -8   5        535.47        458.09        40.99 o                         
   2  -8   5        469.98        468.84        40.17 o                         
   3  -8   5        128.44        111.73        17.68 o                         
   4  -8   5        305.36        209.75        27.13 o                         
   5  -8   5        580.31        470.47        47.42 o                         
   6  -8   5        326.04        170.57        34.37 o                         
   7  -8   5        219.36        131.09        35.03 o                         
   8  -8   5         78.86         45.35        33.45 o                         
   9  -8   5        160.06         72.88        52.30 o                         
  10  -8   5        149.45        -90.10        90.10 o                         
 -10  -7   5         24.26          2.77        38.38 o                         
  -9  -7   5         70.64        118.94        29.05 o                         
  -8  -7   5         82.99        122.86        25.65 o                         
  -7  -7   5        301.04        853.14        64.92 o                         
  -6  -7   5        321.44        339.95        45.73 o                         
  -5  -7   5        615.02        600.88        49.07 o                         
  -4  -7   5        900.28        680.72        45.43 o                         
  -3  -7   5       1585.25       1603.66        94.82 o                         
  -2  -7   5       2081.92       2597.62       156.26 o                         
  -1  -7   5       1855.40       2463.01       152.09 o                         
   0  -7   5       3046.76       4278.41       293.75 o                         
   1  -7   5       1685.16       2226.59       142.57 o                         
   2  -7   5       2286.09       2773.08       193.34 o                         
   3  -7   5       1182.37       1116.91       169.52 o                         
   4  -7   5        779.27        570.33        59.98 o                         
   5  -7   5        578.80        432.63        57.06 o                         
   6  -7   5        417.38        322.10        35.47 o                         
   7  -7   5        249.25        337.01        44.94 o                         
   8  -7   5         35.21        172.79        49.27 o                         
   9  -7   5         48.90        -49.99        49.99 o                         
  10  -7   5         26.40        -80.30        90.40 o                         
 -10  -6   5         96.84        180.90        56.20 o                         
  -9  -6   5         57.72         86.35        29.13 o                         
  -8  -6   5        198.93        203.13        29.18 o                         
  -7  -6   5       1726.94       1981.16       117.63 o                         
  -6  -6   5        228.14        264.93        32.68 o                         
  -5  -6   5        398.98        345.39        32.88 o                         
  -4  -6   5       2124.53       1748.31       101.56 o                         
  -3  -6   5         71.09         37.77        10.33 o                         
  -2  -6   5        351.14        327.80        24.56 o                         
  -1  -6   5        413.62        341.11        28.40 o                         
   0  -6   5        358.33        408.78        44.43 o                         
   1  -6   5        174.21        309.45        29.64 o                         
   2  -6   5        219.27        361.42       125.89 o                         
   3  -6   5        175.11        111.24        31.22 o                         
   4  -6   5       2324.44       1665.28       150.14 o                         
   5  -6   5        426.76        342.60        39.63 o                         
   6  -6   5        316.63        170.32        36.33 o                         
   7  -6   5       1513.35       1705.54       185.11 o                         
   8  -6   5        363.03        435.83        68.58 o                         
   9  -6   5         37.46        103.77        51.38 o                         
  10  -6   5         42.50        102.86        73.37 o                         
 -10  -5   5         60.49         51.17        30.43 o                         
  -9  -5   5        137.57        112.55        28.48 o                         
  -8  -5   5        132.34        228.82        32.44 o                         
  -7  -5   5        396.42        531.31        43.60 o                         
  -6  -5   5        439.97        959.12        88.40 o                         
  -5  -5   5        143.82        212.43        22.13 o                         
  -4  -5   5        965.35        698.84        45.63 o                         
  -3  -5   5       1119.37        758.50        60.54 o                         
  -2  -5   5       1002.62       1422.98        88.09 o                         
  -1  -5   5       1790.32       2134.19       147.78 o                         
   0  -5   5        222.32        337.85        44.19 o                         
   1  -5   5       1576.85       2062.96       171.05 o                         
   2  -5   5        949.65       1393.74       113.63 o                         
   3  -5   5       1227.03       1378.38       116.08 o                         
   4  -5   5        636.82        535.23        97.60 o                         
   5  -5   5         97.29         39.23        18.49 o                         
   6  -5   5        190.10         64.86        33.76 o                         
   7  -5   5        520.83        496.89        68.56 o                         
   8  -5   5        298.90        712.33       139.82 o                         
   9  -5   5         15.90        -52.88        69.17 o                         
  10  -5   5        165.96        223.73        89.48 o                         
 -10  -4   5         52.77         89.90        32.77 o                         
  -9  -4   5         98.12        100.59        30.35 o                         
  -8  -4   5        140.62        225.19        29.65 o                         
  -7  -4   5        516.45        638.50        50.23 o                         
  -6  -4   5        460.15        498.87        40.15 o                         
  -5  -4   5        743.77        505.73        38.54 o                         
  -4  -4   5        368.07        410.36        31.63 o                         
  -3  -4   5       3497.75       2193.69       188.30 o                         
  -2  -4   5        105.76         80.92        20.85 o                         
  -1  -4   5       1228.78       1431.21        90.17 o                         
   0  -4   5        342.94        387.82        32.06 o                         
   1  -4   5       1170.97       1268.55       128.70 o                         
   2  -4   5        253.00        276.42        52.93 o                         
   3  -4   5       4433.58       4093.24       342.95 o                         
   4  -4   5        201.45        156.44        58.65 o                         
   5  -4   5        486.91        240.78        40.20 o                         
   6  -4   5        285.31         26.42        32.07 o                         
   7  -4   5        487.64        556.96        73.73 o                         
   8  -4   5        223.90        188.56        61.87 o                         
   9  -4   5         15.08         -0.82        66.45 o                         
  10  -4   5         19.00        142.20        69.48 o                         
 -10  -3   5         18.41         15.88        61.93 o                         
  -9  -3   5         61.86        174.24        32.89 o                         
  -8  -3   5        137.11        279.12        33.03 o                         
  -7  -3   5        701.50        737.64        53.96 o                         
  -6  -3   5        107.82        118.23        27.25 o                         
  -5  -3   5        297.30        352.40        34.41 o                         
  -4  -3   5        612.54        682.08        43.12 o                         
  -3  -3   5        511.75        406.10        30.20 o                         
  -2  -3   5        774.60        974.18        71.24 o                         
  -1  -3   5        646.98        912.85        66.06 o                         
   0  -3   5       5978.37       6895.62       459.81 o                         
   1  -3   5        832.93        899.97        65.04 o                         
   2  -3   5        896.31        849.93        84.30 o                         
   3  -3   5        440.58        506.99        46.00 o                         
   4  -3   5        214.19         20.65        25.99 o                         
   5  -3   5         96.96         20.16        24.98 o                         
   6  -3   5        741.96        589.95       108.08 o                         
   7  -3   5        420.31        349.39       119.82 o                         
   8  -3   5        142.17         63.75        41.82 o                         
   9  -3   5         26.01         58.30        45.66 o                         
  10  -3   5         79.67         89.42        84.71 o                         
 -10  -2   5         56.66         72.31        41.61 o                         
  -9  -2   5         37.63         60.72        27.68 o                         
  -8  -2   5        264.99        357.78        37.05 o                         
  -7  -2   5        409.12        751.59        59.77 o                         
  -6  -2   5        286.65        392.25        48.08 o                         
  -5  -2   5        170.62        130.58        17.11 o                         
  -4  -2   5       1862.51       1346.53        74.91 o                         
  -3  -2   5       2559.75       2225.02       129.18 o                         
  -2  -2   5        547.38        748.35        56.17 o                         
  -1  -2   5         70.38         99.44        12.00 o                         
   0  -2   5        299.26        373.73        28.73 o                         
   1  -2   5        100.24        120.91        14.53 o                         
   2  -2   5        858.71        726.43        64.97 o                         
   3  -2   5       1846.71       1107.99       115.78 o                         
   4  -2   5       1777.95       1205.59       132.52 o                         
   5  -2   5        336.97        320.27        43.71 o                         
   6  -2   5       1502.76       1468.27       160.45 o                         
   7  -2   5        276.37        391.06       120.12 o                         
   8  -2   5        418.51        312.22        66.19 o                         
   9  -2   5         51.85        115.09        47.51 o                         
  10  -2   5         38.04        -45.87        45.87 o                         
 -10  -1   5         53.94         21.92        31.47 o                         
  -9  -1   5        233.94        272.85        64.09 o                         
  -8  -1   5        126.51        179.63        29.26 o                         
  -7  -1   5         98.32        148.94        35.93 o                         
  -6  -1   5       1009.85        968.66        66.00 o                         
  -5  -1   5        768.31        815.76        48.21 o                         
  -4  -1   5        718.11        570.20        34.58 o                         
  -3  -1   5        856.96        767.43        48.62 o                         
  -2  -1   5        433.60        508.37        37.01 o                         
  -1  -1   5        516.94        417.58        30.56 o                         
   0  -1   5       1573.00       1613.99       111.06 o                         
   1  -1   5        332.33        404.50        32.25 o                         
   2  -1   5        441.10        377.90        51.23 o                         
   3  -1   5        630.43        401.45        50.06 o                         
   4  -1   5        768.34        675.40        79.14 o                         
   5  -1   5        407.19        267.61        28.70 o                         
   6  -1   5        840.33        820.50        65.76 o                         
   7  -1   5        374.91        452.25        50.35 o                         
   8  -1   5        321.74        375.75        99.04 o                         
   9  -1   5         86.76        108.09        46.22 o                         
  10  -1   5         70.13         71.78        81.90 o                         
 -10   0   5        248.87        168.61        62.59 o                         
  -9   0   5         49.12         75.15        27.87 o                         
  -8   0   5        247.66        524.47        51.37 o                         
  -7   0   5         27.07         46.26        19.59 o                         
  -6   0   5        261.43        512.98        50.84 o                         
  -5   0   5       2014.18       1281.66        77.33 o                         
  -4   0   5        510.02        515.47        37.62 o                         
  -3   0   5       3453.72       3288.70       224.82 o                         
  -2   0   5         60.08         67.12        10.76 o                         
  -1   0   5       3121.20       3719.83       253.58 o                         
   0   0   5          5.73          6.39         4.97 o                         
   1   0   5       3536.08       3499.21       238.90 o                         
   2   0   5         48.81         42.79        13.41 o                         
   3   0   5       3911.08       2812.38       276.82 o                         
   4   0   5        187.14         48.50        14.71 o                         
   5   0   5       2504.08       2176.86       168.94 o                         
   6   0   5        459.23        618.53        67.66 o                         
   7   0   5         80.92         35.88        29.19 o                         
   8   0   5        263.44        534.86        91.88 o                         
   9   0   5        165.96        206.11        34.86 o                         
  10   0   5         50.62         47.24        66.79 o                         
 -10   1   5         54.02         45.85        30.09 o                         
  -9   1   5        233.90        357.45        41.88 o                         
  -8   1   5        126.44         90.98        28.85 o                         
  -7   1   5         98.54        130.47        21.47 o                         
  -6   1   5       1010.86        920.98        65.41 o                         
  -5   1   5        769.48        837.93        58.62 o                         
  -4   1   5        716.09        542.38        40.39 o                         
  -3   1   5        858.33        835.28        45.20 o                         
  -2   1   5        431.53        437.26        27.46 o                         
  -1   1   5        514.96        451.76        33.99 o                         
   0   1   5       1573.42       1554.91       110.74 o                         
   1   1   5        334.05        400.41        28.54 o                         
   2   1   5        442.96        442.79        33.78 o                         
   3   1   5        629.64        398.98        48.25 o                         
   4   1   5        770.21        646.76        70.87 o                         
   5   1   5        406.59        243.16        39.33 o                         
   6   1   5        839.48        831.50        87.97 o                         
   7   1   5        374.60        448.43        61.19 o                         
   8   1   5        322.01        432.15        82.15 o                         
   9   1   5         86.61        123.59        32.16 o                         
  10   1   5         70.03         94.51        59.30 o                         
 -10   2   5         56.67         45.58        31.13 o                         
  -9   2   5         37.59         50.07        24.97 o                         
  -8   2   5        264.77        323.32        38.00 o                         
  -7   2   5        408.82        798.74        93.92 o                         
  -6   2   5        287.47        346.68        40.12 o                         
  -5   2   5        170.81        140.79        37.26 o                         
  -4   2   5       1863.67       1407.05        78.03 o                         
  -3   2   5       2564.09       2383.69       134.32 o                         
  -2   2   5        545.99        765.05        56.02 o                         
  -1   2   5         70.14        112.05        11.23 o                         
   0   2   5        299.33        346.22        23.36 o                         
   1   2   5        100.42        117.26        12.49 o                         
   2   2   5        860.84        771.51        55.15 o                         
   3   2   5       1843.04       1072.76        93.07 o                         
   4   2   5       1776.80       1254.56       103.76 o                         
   5   2   5        336.54        366.80        44.97 o                         
   6   2   5       1502.21       1543.42       155.65 o                         
   7   2   5        275.67        346.72        39.89 o                         
   8   2   5        418.92        439.02       115.82 o                         
   9   2   5         51.74         78.81        56.42 o                         
  10   2   5         38.13         37.39        57.71 o                         
 -10   3   5         18.47         34.69        31.44 o                         
  -9   3   5         62.19        114.61        27.58 o                         
  -8   3   5        137.35        219.27        30.85 o                         
  -7   3   5        701.53        719.61        52.37 o                         
  -6   3   5        107.95        123.94        22.76 o                         
  -5   3   5        296.77        354.77        49.78 o                         
  -4   3   5        612.48        653.25        39.22 o                         
  -3   3   5        511.32        485.08        28.17 o                         
  -2   3   5        776.28        979.10        53.66 o                         
  -1   3   5        649.10        914.79        49.63 o                         
   0   3   5       5977.73       6704.29       375.22 o                         
   1   3   5        830.70        875.18        58.50 o                         
   2   3   5        894.53        940.53        58.49 o                         
   3   3   5        440.82        402.50        32.07 o                         
   4   3   5        214.17         38.93        13.32 o                         
   5   3   5         97.19         29.72        13.72 o                         
   6   3   5        743.05        604.82        72.07 o                         
   7   3   5        420.10        385.07        97.40 o                         
   8   3   5        142.19        110.53        30.43 o                         
   9   3   5         25.99         44.98        29.85 o                         
  10   3   5         79.60         77.18        39.75 o                         
 -10   4   5         52.59         38.27        40.01 o                         
  -9   4   5         98.13         57.43        30.83 o                         
  -8   4   5        140.82        122.76        25.85 o                         
  -7   4   5        517.75        652.29        60.57 o                         
  -6   4   5        458.92        509.66        58.61 o                         
  -5   4   5        744.38        567.61        56.16 o                         
  -4   4   5        368.89        420.67        50.19 o                         
  -3   4   5       3501.44       2560.38       191.07 o                         
  -2   4   5        105.77         60.22        12.31 o                         
  -1   4   5       1228.49       1401.13        75.13 o                         
   0   4   5        343.30        418.34        26.43 o                         
   1   4   5       1170.99       1367.06        85.12 o                         
   2   4   5        252.71        248.41        25.13 o                         
   3   4   5       4429.79       3557.30       299.48 o                         
   4   4   5        200.68        164.36        17.43 o                         
   5   4   5        487.25        285.88        31.97 o                         
   6   4   5        285.62         62.52        25.23 o                         
   7   4   5        487.21        751.87        94.91 o                         
   8   4   5        223.72        275.25        81.68 o                         
   9   4   5         15.22         77.66        50.77 o                         
  10   4   5         18.97         27.05        38.00 o                         
 -10   5   5         60.60        108.25        48.04 o                         
  -9   5   5        138.15         57.50        38.43 o                         
  -8   5   5        132.61        171.79        27.81 o                         
  -7   5   5        396.18        499.74        52.97 o                         
  -6   5   5        439.96        949.75        86.98 o                         
  -5   5   5        143.41        152.90        17.00 o                         
  -4   5   5        967.47        736.76        41.61 o                         
  -3   5   5       1120.22        903.74        67.02 o                         
  -2   5   5       1000.84       1316.91        98.70 o                         
  -1   5   5       1789.51       2113.93       110.37 o                         
   0   5   5        222.58        322.52        29.62 o                         
   1   5   5       1577.47       2110.98       130.99 o                         
   2   5   5        950.76       1271.69       108.54 o                         
   3   5   5       1226.41       1291.52       133.62 o                         
   4   5   5        635.46        464.88        49.23 o                         
   5   5   5         97.35        142.20        25.58 o                         
   6   5   5        190.28         80.65        40.74 o                         
   7   5   5        520.67        450.45        58.27 o                         
   8   5   5        299.08        723.26        67.84 o                         
   9   5   5         15.89        -11.37        42.15 o                         
  10   5   5        165.36        175.84        43.65 o                         
 -10   6   5         96.89        253.31       101.36 o                         
  -9   6   5         58.01        126.36        54.90 o                         
  -8   6   5        199.28        162.10        26.43 o                         
  -7   6   5       1727.72       2022.70       179.54 o                         
  -6   6   5        228.96        212.04        26.78 o                         
  -5   6   5        398.03        265.76        27.82 o                         
  -4   6   5       2125.84       1731.92       125.76 o                         
  -3   6   5         70.93         42.56        14.59 o                         
  -2   6   5        351.51        356.44        31.05 o                         
  -1   6   5        414.25        400.78        34.29 o                         
   0   6   5        358.49        449.75        32.56 o                         
   1   6   5        173.81        302.72        30.94 o                         
   2   6   5        219.05        352.86        39.77 o                         
   3   6   5        175.83        185.27        16.84 o                         
   4   6   5       2324.55       1820.24       109.88 o                         
   5   6   5        427.57        389.23        37.73 o                         
   6   6   5        317.43        267.58        56.21 o                         
   7   6   5       1511.12       1505.15       148.58 o                         
   8   6   5        362.61        411.88        72.45 o                         
   9   6   5         37.50         65.98        32.92 o                         
  10   6   5         42.44         78.41        40.13 o                         
 -10   7   5         24.29         -8.05        63.72 o                         
  -9   7   5         70.66        108.30        26.07 o                         
  -8   7   5         83.04         90.55        20.25 o                         
  -7   7   5        301.17        895.89        81.14 o                         
  -6   7   5        321.43        334.98        60.69 o                         
  -5   7   5        615.41        524.65        76.40 o                         
  -4   7   5        901.69        736.49        59.45 o                         
  -3   7   5       1584.67       1679.19       105.44 o                         
  -2   7   5       2081.00       2447.56       176.51 o                         
  -1   7   5       1854.06       2517.63       196.80 o                         
   0   7   5       3046.83       4349.79       293.38 o                         
   1   7   5       1687.08       2417.08       160.46 o                         
   2   7   5       2286.45       2852.19       190.95 o                         
   3   7   5       1182.75        981.94        71.32 o                         
   4   7   5        777.92        570.76        54.13 o                         
   5   7   5        578.25        470.98        87.34 o                         
   6   7   5        417.73        345.08        52.09 o                         
   7   7   5        249.65        350.60        50.58 o                         
   8   7   5         35.25        104.23        31.06 o                         
   9   7   5         48.67         46.27        32.38 o                         
  10   7   5         26.38        -40.16        97.14 o                         
 -10   8   5         93.98        115.39        70.04 o                         
  -9   8   5        119.08        162.38        83.37 o                         
  -8   8   5        517.83        628.44        99.99 o                         
  -7   8   5        779.11        879.81       343.51 o                         
  -6   8   5        605.88        786.84       102.40 o                         
  -5   8   5        525.42        509.92        73.22 o                         
  -4   8   5        207.40        179.38        36.12 o                         
  -3   8   5        136.21         83.75        17.08 o                         
  -2   8   5        196.75        167.36        26.90 o                         
  -1   8   5        308.04        475.57        45.87 o                         
   0   8   5       3752.61       4297.32       461.76 o                         
   1   8   5        535.55        525.55        38.17 o                         
   2   8   5        470.09        435.28        37.79 o                         
   3   8   5        128.06        109.68        16.15 o                         
   4   8   5        305.29        275.17        23.91 o                         
   5   8   5        579.48        518.69        47.59 o                         
   6   8   5        325.70        290.22        70.12 o                         
   7   8   5        219.96        245.84        52.69 o                         
   8   8   5         78.69         72.07        28.22 o                         
   9   8   5        160.25        142.77        53.10 o                         
  10   8   5        149.21        230.95       189.48 o                         
  -9   9   5        449.85        486.88       101.89 o                         
  -8   9   5        623.39        741.68       110.10 o                         
  -7   9   5        401.65        806.13       106.13 o                         
  -6   9   5        119.06         67.60        29.92 o                         
  -5   9   5        221.35        263.02        54.29 o                         
  -4   9   5       1449.19       1285.88       122.67 o                         
  -3   9   5       2614.16       1812.71       162.56 o                         
  -2   9   5       2473.31       3233.13       271.71 o                         
  -1   9   5       1320.60       1688.89       141.79 o                         
   0   9   5        108.09        155.04        22.25 o                         
   1   9   5       1089.08       1720.13       106.26 o                         
   2   9   5       2870.62       3726.30       248.63 o                         
   3   9   5       2337.66       2354.65       160.85 o                         
   4   9   5       1159.69        897.73        71.96 o                         
   5   9   5        140.99         61.45        16.12 o                         
   6   9   5        286.57        274.59       121.14 o                         
   7   9   5        218.32        304.24        50.77 o                         
   8   9   5        347.79        399.25        61.01 o                         
   9   9   5        294.68        320.68        54.18 o                         
  -9  10   5        147.16        240.74        61.87 o                         
  -8  10   5         42.08         39.23        38.64 o                         
  -7  10   5       1004.26       1056.91       131.59 o                         
  -6  10   5        131.19        106.11        53.76 o                         
  -5  10   5         44.67         51.03        22.12 o                         
  -4  10   5        206.37        139.79        30.05 o                         
  -3  10   5        297.21        436.33        38.11 o                         
  -2  10   5        349.11        524.46        60.09 o                         
  -1  10   5        512.32        699.32        72.14 o                         
   0  10   5          3.16          6.62        10.71 o                         
   1  10   5        500.39        652.49        51.92 o                         
   2  10   5        371.00        559.52        51.42 o                         
   3  10   5         98.21         48.89        16.66 o                         
   4  10   5        229.80        164.82        20.77 o                         
   5  10   5         52.87         88.23        22.48 o                         
   6  10   5         66.88         20.64        17.51 o                         
   7  10   5        659.01        613.45        74.24 o                         
   8  10   5        106.75         63.40        28.80 o                         
   9  10   5        125.62         81.16        47.90 o                         
  -9  11   5         94.95        104.43        97.60 o                         
  -8  11   5        205.06        369.60       141.64 o                         
  -7  11   5        104.74        231.10        67.21 o                         
  -6  11   5        353.28        535.45        82.02 o                         
  -5  11   5         52.84         11.29        23.23 o                         
  -4  11   5        273.50        203.99        31.84 o                         
  -3  11   5         90.84         72.99        18.41 o                         
  -2  11   5       1547.59       1650.77       139.27 o                         
  -1  11   5        630.58        753.91        57.46 o                         
   0  11   5         24.90         18.13        17.77 o                         
   1  11   5        341.64        600.70        44.20 o                         
   2  11   5       1396.13       1765.97       125.79 o                         
   3  11   5        125.88        124.95        17.59 o                         
   4  11   5        151.34         93.71        16.95 o                         
   5  11   5         88.21         61.02        17.79 o                         
   6  11   5        352.43        308.83        52.96 o                         
   7  11   5        171.51        123.26        37.63 o                         
   8  11   5        119.02        111.76        32.86 o                         
   9  11   5         73.13         83.44        67.99 o                         
  -9  12   5         71.73         39.68        57.06 o                         
  -8  12   5        142.02         99.18        55.14 o                         
  -7  12   5        128.82         48.94        42.02 o                         
  -6  12   5         52.06         24.60        26.95 o                         
  -5  12   5         20.54         19.55        73.74 o                         
  -4  12   5        365.63        233.88        60.56 o                         
  -3  12   5        233.00        153.63        26.80 o                         
  -2  12   5        169.12        193.74        42.24 o                         
  -1  12   5        624.32        875.27        84.63 o                         
   0  12   5        442.06        748.40        72.96 o                         
   1  12   5        683.07        857.98        74.40 o                         
   2  12   5        167.68        171.85        23.79 o                         
   3  12   5        508.90        514.54        56.65 o                         
   4  12   5        425.32        319.81        30.60 o                         
   5  12   5         26.52         33.74        14.94 o                         
   6  12   5        224.18        179.59        40.24 o                         
   7  12   5         20.62         31.67        31.84 o                         
   8  12   5          7.38        -15.53        26.16 o                         
  -8  13   5         10.86        -19.92        40.39 o                         
  -7  13   5        224.63        211.08        82.77 o                         
  -6  13   5        429.66        577.38       102.74 o                         
  -5  13   5        241.60        198.25        47.74 o                         
  -4  13   5        680.37        521.31        57.99 o                         
  -3  13   5        209.90        157.88        34.25 o                         
  -2  13   5        346.14        275.61        43.13 o                         
  -1  13   5        700.33        819.48        79.12 o                         
   0  13   5        147.16        228.99        31.43 o                         
   1  13   5        469.00        686.58        60.59 o                         
   2  13   5        346.56        384.07        37.78 o                         
   3  13   5        414.39        415.63        41.74 o                         
   4  13   5        540.20        414.53        39.53 o                         
   5  13   5        275.50        197.19        32.10 o                         
   6  13   5        508.21        343.13        53.03 o                         
   7  13   5         87.03        106.71        25.84 o                         
   8  13   5         97.63        158.04        39.82 o                         
  -8  14   5         94.65        109.79        69.10 o                         
  -7  14   5        163.76        150.55        46.77 o                         
  -6  14   5        166.17        331.15        68.17 o                         
  -5  14   5         29.22         26.83        35.50 o                         
  -4  14   5         21.46         27.71        22.92 o                         
  -3  14   5        148.33        150.71        59.20 o                         
  -2  14   5        187.86        152.03        41.32 o                         
  -1  14   5         59.23         69.00        24.01 o                         
   0  14   5        326.10        496.08        50.71 o                         
   1  14   5         46.44         52.67        18.50 o                         
   2  14   5        130.85        116.74        19.38 o                         
   3  14   5         73.11         38.41        15.54 o                         
   4  14   5         46.55         36.09        14.80 o                         
   5  14   5         39.03         27.24        15.53 o                         
   6  14   5        110.33         59.75        26.30 o                         
   7  14   5        209.48        215.71        41.07 o                         
   8  14   5        138.18         66.77        70.39 o                         
  -7  15   5         72.65         70.66        47.27 o                         
  -6  15   5        183.34        135.77        62.55 o                         
  -5  15   5        146.15        120.62        57.34 o                         
  -4  15   5        849.61        520.88        58.78 o                         
  -3  15   5        258.06        259.19        44.19 o                         
  -2  15   5        178.87        193.79        38.89 o                         
  -1  15   5         41.37         49.69        23.31 o                         
   0  15   5         17.69        -18.06        18.06 o                         
   1  15   5         66.89         73.36        21.52 o                         
   2  15   5        168.65        204.20        32.33 o                         
   3  15   5        160.81        139.39        22.34 o                         
   4  15   5        754.23        570.92        60.83 o                         
   5  15   5         80.34         48.36        22.44 o                         
   6  15   5         45.53         32.33        27.52 o                         
   7  15   5        123.51         79.53        38.98 o                         
  -7  16   5        200.87        253.67        97.92 o                         
  -6  16   5         57.28          2.99        75.03 o                         
  -5  16   5         18.10         14.15        38.78 o                         
  -4  16   5        132.59         89.67        36.05 o                         
  -3  16   5          2.60        -19.54        21.55 o                         
  -2  16   5        110.70         56.55        24.28 o                         
  -1  16   5         24.42         16.62        24.13 o                         
   0  16   5        668.74        725.57        84.88 o                         
   1  16   5         18.69         40.74        28.82 o                         
   2  16   5         89.38         91.81        35.53 o                         
   3  16   5          5.62         13.30        25.10 o                         
   4  16   5        154.69        169.44        34.34 o                         
   5  16   5         40.98         51.44        26.89 o                         
   6  16   5         93.50         72.78        36.69 o                         
   7  16   5        157.11        255.05        93.28 o                         
  -6  17   5        148.93         52.04        43.32 o                         
  -5  17   5        156.68         38.63        34.03 o                         
  -4  17   5        117.16         65.75        33.94 o                         
  -3  17   5        153.19        180.75        40.99 o                         
  -2  17   5        168.44        153.46        40.33 o                         
  -1  17   5         33.91          9.11        25.89 o                         
   0  17   5        255.55        272.58        49.54 o                         
   1  17   5         34.79         53.63        29.29 o                         
   2  17   5        111.28        111.10        41.41 o                         
   3  17   5        178.67        107.57        31.71 o                         
   4  17   5        100.70        100.73        31.76 o                         
   5  17   5        138.81         78.96        42.44 o                         
   6  17   5         49.73         -0.80        29.18 o                         
  -6  18   5        189.36        173.82        82.26 o                         
  -5  18   5         61.99         39.39        39.15 o                         
  -4  18   5         56.51         46.03        33.11 o                         
  -3  18   5         45.23         40.09        30.54 o                         
  -2  18   5        191.89        241.95       107.69 o                         
  -1  18   5         40.86         51.26        30.11 o                         
   0  18   5         13.69          3.73        34.08 o                         
   1  18   5         40.75         63.70        47.93 o                         
   2  18   5        172.57        299.26        78.05 o                         
   3  18   5         73.09        -21.47        30.00 o                         
   4  18   5        117.12         90.10        45.63 o                         
   5  18   5         59.35         25.57        64.54 o                         
  -5  19   5         28.14         50.55        41.19 o                         
  -4  19   5        395.49        230.44        55.66 o                         
  -3  19   5        234.21        180.17        58.46 o                         
  -2  19   5        204.94        217.70        52.65 o                         
  -1  19   5         30.83         -0.82        27.49 o                         
   0  19   5         58.23         49.10        32.10 o                         
   1  19   5         47.98         31.75        34.69 o                         
   2  19   5        211.60        231.97        56.93 o                         
   3  19   5        138.92        170.29        51.11 o                         
   4  19   5        155.37         92.05        42.70 o                         
   5  19   5         31.71         31.11        45.49 o                         
  -4  20   5         23.23         38.14        37.57 o                         
  -3  20   5         66.53         60.71        37.92 o                         
  -2  20   5        214.28        224.70        65.24 o                         
  -1  20   5         17.39         -6.65        28.53 o                         
   0  20   5         29.06         22.49        34.28 o                         
   1  20   5         18.82         28.05        44.23 o                         
   2  20   5        143.59        135.99        47.52 o                         
   3  20   5        154.64        116.02        47.35 o                         
   4  20   5         54.51         17.98        66.00 o                         
  -2  21   5        225.84        126.35        77.06 o                         
  -1  21   5         27.20         -1.32        33.98 o                         
   0  21   5         72.70         64.61        37.56 o                         
   1  21   5         38.16         52.90        42.82 o                         
   2  21   5        277.87        363.37        82.30 o                         
  -2 -21   6          4.99        -18.28        20.58 o                         
  -1 -21   6        166.64        214.31        28.17 o                         
   0 -21   6        264.57        329.21        34.57 o                         
   1 -21   6        158.62        257.32        30.15 o                         
   2 -21   6         15.06         17.98        37.19 o                         
  -4 -20   6        108.35        148.02        64.05 o                         
  -3 -20   6        245.62        228.41        49.31 o                         
  -2 -20   6         75.91         97.70        19.38 o                         
  -1 -20   6         74.24        107.07        21.28 o                         
   0 -20   6        218.76        299.20        32.34 o                         
   1 -20   6         72.94         97.86        24.79 o                         
   2 -20   6        160.28        119.65        27.84 o                         
   3 -20   6        206.59        278.27        42.18 o                         
  -5 -19   6          6.65         -4.89        57.64 o                         
  -4 -19   6         38.85         38.34        37.18 o                         
  -3 -19   6        252.86        119.51        37.59 o                         
  -2 -19   6         65.80         55.82        18.49 o                         
  -1 -19   6        145.34        150.26        21.32 o                         
   0 -19   6          0.24        -16.50        16.50 o                         
   1 -19   6         85.67         94.90        25.01 o                         
   2 -19   6         84.40         32.71        19.79 o                         
   3 -19   6        183.20        127.72        26.77 o                         
   4 -19   6         20.04         23.36        35.23 o                         
   5 -19   6          4.36        -74.00        74.00 o                         
  -5 -18   6         96.84         54.52        37.33 o                         
  -4 -18   6          5.11         59.67        32.76 o                         
  -3 -18   6         32.62         70.67        30.66 o                         
  -2 -18   6        146.37        167.36        20.67 o                         
  -1 -18   6        234.78        304.12        29.19 o                         
   0 -18   6         16.06          0.63        16.39 o                         
   1 -18   6        220.47        255.12        37.42 o                         
   2 -18   6        203.73        185.67        47.26 o                         
   3 -18   6         22.22          8.17        28.60 o                         
   4 -18   6          5.92         10.67        27.76 o                         
   5 -18   6         74.76        105.86        31.60 o                         
  -6 -17   6         31.00         23.03        22.26 o                         
  -5 -17   6         77.74         62.13        38.23 o                         
  -4 -17   6         85.80         53.69        32.12 o                         
  -3 -17   6         48.19         42.46        30.85 o                         
  -2 -17   6        238.89        214.33        31.36 o                         
  -1 -17   6        118.29        129.07        22.94 o                         
   0 -17   6         65.29         79.97        19.67 o                         
   1 -17   6        119.54        140.54        28.14 o                         
   2 -17   6        246.38        215.65        38.31 o                         
   3 -17   6        100.84        128.48        42.12 o                         
   4 -17   6         45.75         44.10        25.84 o                         
   5 -17   6        152.82        107.55        39.39 o                         
   6 -17   6         83.70         67.56        36.12 o                         
  -7 -16   6        101.71        170.27        38.99 o                         
  -6 -16   6         87.02        105.84        40.12 o                         
  -5 -16   6        105.74         74.78        35.39 o                         
  -4 -16   6         97.72         49.47        26.69 o                         
  -3 -16   6        282.12        270.25        38.97 o                         
  -2 -16   6        995.08       1066.02        65.44 o                         
  -1 -16   6         70.10         75.48        19.41 o                         
   0 -16   6        148.11        173.65        24.08 o                         
   1 -16   6         41.68         51.49        22.28 o                         
   2 -16   6        995.31       1093.40        82.82 o                         
   3 -16   6        197.04        253.42        44.44 o                         
   4 -16   6        204.20        201.85        33.28 o                         
   5 -16   6        167.47        151.54        37.86 o                         
   6 -16   6        105.00        163.44        36.66 o                         
   7 -16   6        100.38        147.91        56.97 o                         
  -7 -15   6         95.20         92.00        32.01 o                         
  -6 -15   6         45.90         95.08        26.12 o                         
  -5 -15   6         32.04         66.83        26.72 o                         
  -4 -15   6        354.25        383.50        49.85 o                         
  -3 -15   6         82.16         87.46        25.56 o                         
  -2 -15   6        782.80        948.75        61.49 o                         
  -1 -15   6        102.43        161.64        22.69 o                         
   0 -15   6        300.35        568.59        46.84 o                         
   1 -15   6        181.58        233.67        29.17 o                         
   2 -15   6        985.35        990.16        73.55 o                         
   3 -15   6         38.99         43.32        20.00 o                         
   4 -15   6        139.40        124.77        32.52 o                         
   5 -15   6         28.29         38.55        24.94 o                         
   6 -15   6         66.00         61.23        30.26 o                         
   7 -15   6         11.46         18.58        44.61 o                         
  -8 -14   6        114.10         63.01        41.45 o                         
  -7 -14   6        140.34        237.06        39.42 o                         
  -6 -14   6        268.93        260.33        37.07 o                         
  -5 -14   6        157.23        130.47        23.64 o                         
  -4 -14   6        169.05        126.31        34.10 o                         
  -3 -14   6        406.70        342.94        42.16 o                         
  -2 -14   6        430.22        467.45        39.47 o                         
  -1 -14   6         16.71         55.61        14.98 o                         
   0 -14   6         18.42         24.54        13.80 o                         
   1 -14   6         49.16         58.84        16.79 o                         
   2 -14   6        391.54        502.98        57.08 o                         
   3 -14   6        189.72        172.62        26.76 o                         
   4 -14   6         89.29         75.66        21.13 o                         
   5 -14   6        118.13        104.45        27.19 o                         
   6 -14   6        239.53        235.36        48.09 o                         
   7 -14   6         84.02         63.56        33.46 o                         
   8 -14   6         73.83        100.23        75.47 o                         
  -8 -13   6        177.39        229.92        49.16 o                         
  -7 -13   6         74.87        124.72        34.24 o                         
  -6 -13   6        360.15        441.46        46.25 o                         
  -5 -13   6        540.79        364.39        39.01 o                         
  -4 -13   6        597.29        535.58        46.74 o                         
  -3 -13   6        164.55        145.01        18.89 o                         
  -2 -13   6        269.93        287.89        27.32 o                         
  -1 -13   6         89.36        106.18        18.51 o                         
   0 -13   6         27.66         58.95        14.29 o                         
   1 -13   6        115.33        121.39        19.91 o                         
   2 -13   6        266.22        358.29        38.49 o                         
   3 -13   6        210.06        252.99        48.29 o                         
   4 -13   6        395.57        221.89        31.21 o                         
   5 -13   6        743.16        544.33        69.68 o                         
   6 -13   6        213.42        157.17        34.94 o                         
   7 -13   6         75.18         84.68        29.95 o                         
   8 -13   6         51.56         12.64        59.55 o                         
  -8 -12   6          2.90         51.19        36.28 o                         
  -7 -12   6         56.86         69.88        27.53 o                         
  -6 -12   6        400.14        488.58        50.18 o                         
  -5 -12   6         94.76        111.71        22.37 o                         
  -4 -12   6        230.52        261.76        30.81 o                         
  -3 -12   6        326.29        270.76        27.45 o                         
  -2 -12   6        523.74        796.08        58.03 o                         
  -1 -12   6         19.03         27.75        13.05 o                         
   0 -12   6        128.82        161.18        20.68 o                         
   1 -12   6         20.22         33.57        13.26 o                         
   2 -12   6        674.85        906.52        71.10 o                         
   3 -12   6        381.50        367.64        45.31 o                         
   4 -12   6         76.66         27.23        15.65 o                         
   5 -12   6         63.07         50.56        19.27 o                         
   6 -12   6        195.27        195.15        35.53 o                         
   7 -12   6         59.66         77.36        29.56 o                         
   8 -12   6          5.64        -16.27        52.82 o                         
  -9 -11   6         72.91        119.72        36.77 o                         
  -8 -11   6         61.73        136.01        30.11 o                         
  -7 -11   6        174.31        184.58        33.41 o                         
  -6 -11   6        289.38        328.03        40.00 o                         
  -5 -11   6        144.81         99.08        29.71 o                         
  -4 -11   6        269.96        191.92        21.65 o                         
  -3 -11   6        538.15        663.86        50.41 o                         
  -2 -11   6        147.59        134.10        19.56 o                         
  -1 -11   6        675.76        792.94        51.46 o                         
   0 -11   6        165.24        274.86        26.18 o                         
   1 -11   6        518.90        695.37        51.74 o                         
   2 -11   6         89.15         79.55        14.87 o                         
   3 -11   6        420.56        555.93        87.14 o                         
   4 -11   6        391.20        252.82        41.63 o                         
   5 -11   6        171.63        196.59        32.14 o                         
   6 -11   6        172.95        111.41        39.32 o                         
   7 -11   6        382.16        239.74        50.62 o                         
   8 -11   6         77.73        -15.09        40.97 o                         
   9 -11   6         60.80        110.99        91.37 o                         
  -9 -10   6         83.72        134.63        32.86 o                         
  -8 -10   6        105.08        120.86        28.73 o                         
  -7 -10   6        219.40        598.59        76.46 o                         
  -6 -10   6         88.50        121.21        27.40 o                         
  -5 -10   6        747.94        580.78        51.33 o                         
  -4 -10   6        442.44        496.09        43.01 o                         
  -3 -10   6        241.26        186.54        18.86 o                         
  -2 -10   6        293.89        343.51        31.73 o                         
  -1 -10   6       1134.43       1302.41        82.47 o                         
   0 -10   6        185.55        278.41        26.50 o                         
   1 -10   6       1278.68       1273.47        84.64 o                         
   2 -10   6        391.57        433.79        42.16 o                         
   3 -10   6        237.64        214.77        42.47 o                         
   4 -10   6        328.81        250.47        47.77 o                         
   5 -10   6       1009.04        782.27       104.87 o                         
   6 -10   6        188.11        150.50        34.33 o                         
   7 -10   6         46.28         18.25        38.65 o                         
   8 -10   6        118.16         69.96        48.16 o                         
   9 -10   6        109.70          4.21        80.29 o                         
  -9  -9   6        265.22        357.50        45.86 o                         
  -8  -9   6        191.49        379.27        74.52 o                         
  -7  -9   6        412.57        427.48        53.69 o                         
  -6  -9   6        618.83        616.88        56.57 o                         
  -5  -9   6        237.10        168.00        26.06 o                         
  -4  -9   6        411.10        421.67        33.96 o                         
  -3  -9   6         66.08         64.27        15.43 o                         
  -2  -9   6        373.26        475.10        46.38 o                         
  -1  -9   6       1324.13       1703.62       109.71 o                         
   0  -9   6        160.38        229.56        22.13 o                         
   1  -9   6       1403.42       1624.78       120.25 o                         
   2  -9   6        397.80        398.04        41.14 o                         
   3  -9   6         30.57         54.09         9.38 o                         
   4  -9   6        183.11        131.25        26.74 o                         
   5  -9   6        206.50        186.16        29.88 o                         
   6  -9   6        136.36         32.12        31.71 o                         
   7  -9   6        162.71         39.82        32.80 o                         
   8  -9   6        142.12        118.90        42.71 o                         
   9  -9   6         55.21         86.48        63.57 o                         
 -10  -8   6         76.03        138.96        78.75 o                         
  -9  -8   6        117.13        134.66        37.04 o                         
  -8  -8   6        107.68         66.66        29.62 o                         
  -7  -8   6        399.73        411.93        46.47 o                         
  -6  -8   6        459.25        547.80        50.67 o                         
  -5  -8   6        310.86        259.41        28.91 o                         
  -4  -8   6        236.67        265.06        24.65 o                         
  -3  -8   6         21.62         17.93        11.28 o                         
  -2  -8   6        376.44        381.84        33.59 o                         
  -1  -8   6       1225.93       1982.91       124.96 o                         
   0  -8   6       2342.48       2858.13       177.88 o                         
   1  -8   6       1799.13       1911.05       125.74 o                         
   2  -8   6        131.91        173.38        60.78 o                         
   3  -8   6         10.86          5.58        18.64 o                         
   4  -8   6        232.51        156.79        33.44 o                         
   5  -8   6        331.61        283.42        46.71 o                         
   6  -8   6        379.40        250.34        41.79 o                         
   7  -8   6        455.47        326.84        62.42 o                         
   8  -8   6         43.33         27.48        38.79 o                         
   9  -8   6         71.00        117.63        51.07 o                         
 -10  -7   6          9.36        -31.42        31.42 o                         
  -9  -7   6         48.87         30.45        26.35 o                         
  -8  -7   6         64.43        150.17        29.93 o                         
  -7  -7   6        349.80        390.24        39.72 o                         
  -6  -7   6        517.96        506.11        50.39 o                         
  -5  -7   6        592.50        613.78        63.32 o                         
  -4  -7   6        951.24        682.97        45.54 o                         
  -3  -7   6       1735.58       1583.33       103.27 o                         
  -2  -7   6       1012.69       1178.48        75.62 o                         
  -1  -7   6         52.83         66.26        13.28 o                         
   0  -7   6         16.05          5.70         7.65 o                         
   1  -7   6         54.58         68.25        11.99 o                         
   2  -7   6        795.88       1065.73        96.44 o                         
   3  -7   6       1344.77       1819.62       149.05 o                         
   4  -7   6        627.34        484.63       109.80 o                         
   5  -7   6        426.99        299.81        61.32 o                         
   6  -7   6        805.20        765.89        84.85 o                         
   7  -7   6        144.70        166.10        40.25 o                         
   8  -7   6         78.86         87.78        58.13 o                         
   9  -7   6        142.80        283.99       114.02 o                         
  10  -7   6         30.02        -92.55        92.55 o                         
 -10  -6   6         61.43        -16.95        46.18 o                         
  -9  -6   6         87.15        112.62        29.60 o                         
  -8  -6   6        162.97        503.31        45.20 o                         
  -7  -6   6        753.60       1251.79        79.30 o                         
  -6  -6   6        415.83        505.07        62.59 o                         
  -5  -6   6        812.97        552.32        43.49 o                         
  -4  -6   6        225.30        122.78        17.29 o                         
  -3  -6   6       1252.09       1045.75        77.95 o                         
  -2  -6   6        148.52        163.12        20.67 o                         
  -1  -6   6       1519.73       1525.21        99.22 o                         
   0  -6   6        123.18        224.04        38.05 o                         
   1  -6   6       1022.15       1382.00       151.30 o                         
   2  -6   6         53.32         66.81        19.74 o                         
   3  -6   6       1423.26       1448.13       158.80 o                         
   4  -6   6        388.96        283.65        76.80 o                         
   5  -6   6       1092.81       1016.92       118.77 o                         
   6  -6   6       1197.90       1156.78        93.71 o                         
   7  -6   6        175.99        104.86        36.49 o                         
   8  -6   6        130.58        120.75        56.91 o                         
   9  -6   6        296.37        214.16        77.58 o                         
  10  -6   6          9.99         40.57       103.08 o                         
 -10  -5   6        101.84         87.52        35.32 o                         
  -9  -5   6         11.89        -13.10        26.20 o                         
  -8  -5   6        866.32        784.06        59.66 o                         
  -7  -5   6        226.25        527.45        46.47 o                         
  -6  -5   6        268.22        291.52        32.52 o                         
  -5  -5   6        419.06        333.95        29.43 o                         
  -4  -5   6        290.52        178.82        21.02 o                         
  -3  -5   6       2465.86       2204.77       125.71 o                         
  -2  -5   6        545.25        543.58        37.32 o                         
  -1  -5   6         32.54         44.15         9.98 o                         
   0  -5   6        969.40       1126.20        82.96 o                         
   1  -5   6         40.89         45.53        15.79 o                         
   2  -5   6        347.49        443.07        75.59 o                         
   3  -5   6       1446.30        851.40       116.63 o                         
   4  -5   6        502.79        553.84        93.65 o                         
   5  -5   6        473.01        365.70        90.38 o                         
   6  -5   6        480.27        242.55        60.17 o                         
   7  -5   6        808.36        739.86        85.64 o                         
   8  -5   6        410.70        429.73        67.43 o                         
   9  -5   6         10.30         45.83        49.38 o                         
  10  -5   6         17.47         63.58        69.17 o                         
 -10  -4   6         12.83         12.11        45.43 o                         
  -9  -4   6         41.47         47.73        32.85 o                         
  -8  -4   6        300.65        357.71        38.90 o                         
  -7  -4   6        863.17        851.41        59.24 o                         
  -6  -4   6        760.99        836.56        55.01 o                         
  -5  -4   6        103.41         93.86        16.40 o                         
  -4  -4   6        374.93        341.59        28.32 o                         
  -3  -4   6       1214.06       1095.35       141.24 o                         
  -2  -4   6         61.92         62.28        11.26 o                         
  -1  -4   6       1285.01       1736.79       109.30 o                         
   0  -4   6         39.44         42.28         9.52 o                         
   1  -4   6       1427.96       1709.57       139.40 o                         
   2  -4   6         22.99         31.12        13.73 o                         
   3  -4   6       1385.50       1610.62       152.01 o                         
   4  -4   6        203.21        152.80        30.63 o                         
   5  -4   6         53.26         20.33        18.27 o                         
   6  -4   6        200.04        113.88        44.41 o                         
   7  -4   6        297.23        222.70        69.04 o                         
   8  -4   6         56.29        121.91        68.85 o                         
   9  -4   6         68.55        102.85        45.70 o                         
  10  -4   6         36.07        141.67        65.62 o                         
 -10  -3   6         96.57         99.61        36.88 o                         
  -9  -3   6         47.14         45.05        27.45 o                         
  -8  -3   6         54.41        137.71        27.81 o                         
  -7  -3   6        285.48        462.21        40.81 o                         
  -6  -3   6       1252.77       1240.15        76.95 o                         
  -5  -3   6        844.47        641.03        40.88 o                         
  -4  -3   6        318.19        315.09        28.31 o                         
  -3  -3   6        113.69         87.17        12.69 o                         
  -2  -3   6        330.97        299.35        24.17 o                         
  -1  -3   6       1045.49       1555.66       104.51 o                         
   0  -3   6        363.77        435.67        34.42 o                         
   1  -3   6       1374.20       1442.75       103.11 o                         
   2  -3   6        142.35        208.97        32.79 o                         
   3  -3   6        206.01        247.60        33.89 o                         
   4  -3   6        158.66        114.25        25.38 o                         
   5  -3   6        814.44        545.36        59.76 o                         
   6  -3   6        610.57        422.64        74.24 o                         
   7  -3   6        615.70       1078.50       104.25 o                         
   8  -3   6        184.55        306.23        60.05 o                         
   9  -3   6         68.72        149.90        70.26 o                         
  10  -3   6         49.01        -58.77        58.77 o                         
 -10  -2   6         16.84         10.21        36.28 o                         
  -9  -2   6        129.78         98.69        40.88 o                         
  -8  -2   6        357.86        511.73        51.13 o                         
  -7  -2   6        490.05        602.14        53.74 o                         
  -6  -2   6       1339.87       1876.42       131.17 o                         
  -5  -2   6        378.94        354.81        33.55 o                         
  -4  -2   6       1720.99       1351.65        80.52 o                         
  -3  -2   6        265.45        291.83        24.13 o                         
  -2  -2   6       1631.05       1822.81       101.91 o                         
  -1  -2   6       1956.18       2228.79       154.33 o                         
   0  -2   6        978.50       1172.58        79.63 o                         
   1  -2   6       1885.97       2104.75       149.35 o                         
   2  -2   6       1350.33       1651.73       159.42 o                         
   3  -2   6        180.99        173.28        28.07 o                         
   4  -2   6       1815.23       1449.93       118.93 o                         
   5  -2   6        254.00        163.09        30.84 o                         
   6  -2   6        998.01       1089.20        99.89 o                         
   7  -2   6        831.82        794.84       221.32 o                         
   8  -2   6         38.35         44.46        42.46 o                         
   9  -2   6        125.99         81.24        81.09 o                         
  10  -2   6         41.50         -0.38        57.58 o                         
 -10  -1   6         97.19         67.58        35.67 o                         
  -9  -1   6        115.90        129.34        32.88 o                         
  -8  -1   6        643.41        663.88        68.46 o                         
  -7  -1   6        764.48        764.24        68.34 o                         
  -6  -1   6        768.88        995.54        77.61 o                         
  -5  -1   6        657.84        589.40        41.23 o                         
  -4  -1   6        347.60        343.31        27.28 o                         
  -3  -1   6       4539.42       3221.61       233.36 o                         
  -2  -1   6       1288.84       1478.39        94.00 o                         
  -1  -1   6       1472.54       1638.08       103.75 o                         
   0  -1   6       1059.14       1238.52        88.56 o                         
   1  -1   6       1405.69       1664.36       131.87 o                         
   2  -1   6       1580.36       1634.13       132.05 o                         
   3  -1   6       4240.92       3003.63       303.71 o                         
   4  -1   6        371.91        303.12        34.76 o                         
   5  -1   6        356.29        255.88        38.17 o                         
   6  -1   6        483.38        286.39        42.29 o                         
   7  -1   6        673.37        727.69        97.99 o                         
   8  -1   6        266.39        199.93        78.14 o                         
   9  -1   6         34.67        106.04        54.25 o                         
  10  -1   6         52.04         56.26        61.09 o                         
 -10   0   6         87.60         83.94        57.75 o                         
  -9   0   6        446.41        345.59        48.31 o                         
  -8   0   6        582.29        845.17        67.03 o                         
  -7   0   6         47.57         51.05        18.44 o                         
  -6   0   6        872.13        829.81        56.79 o                         
  -4   0   6        940.73        773.31        49.42 o                         
  -3   0   6       2273.25       2092.31       120.18 o                         
  -2   0   6        187.85        181.87        19.62 o                         
  -1   0   6         23.96         21.77         6.80 o                         
   0   0   6          7.61         25.93         7.12 o                         
   1   0   6         22.21         19.37         7.43 o                         
   2   0   6         74.96         99.98        23.18 o                         
   3   0   6       1068.14        633.09       113.76 o                         
   4   0   6        587.98        302.78        36.07 o                         
   5   0   6         95.46         81.92        27.62 o                         
   6   0   6        137.60        176.46        27.99 o                         
   7   0   6        112.10         88.75        22.29 o                         
   8   0   6        355.01        660.39        80.22 o                         
   9   0   6        278.48        274.80       100.26 o                         
  10   0   6          8.64         71.62        59.82 o                         
 -10   1   6         97.28         91.29        36.77 o                         
  -9   1   6        115.92        183.55        32.18 o                         
  -8   1   6        642.65        674.18        60.97 o                         
  -7   1   6        764.48        785.14        68.64 o                         
  -6   1   6        770.32        844.45       107.95 o                         
  -5   1   6        658.00        580.25        40.87 o                         
  -4   1   6        348.44        351.19        27.25 o                         
  -3   1   6       4533.51       3536.81       234.39 o                         
  -2   1   6       1288.13       1463.19        79.41 o                         
  -1   1   6       1472.01       1650.39       115.55 o                         
   0   1   6       1059.19       1234.33        88.56 o                         
   1   1   6       1406.27       1557.42       100.91 o                         
   2   1   6       1580.88       1561.97       112.83 o                         
   3   1   6       4246.75       3108.36       245.47 o                         
   4   1   6        371.32        336.11        33.98 o                         
   5   1   6        356.03        234.54        29.56 o                         
   6   1   6        482.36        284.89        48.94 o                         
   7   1   6        672.92        644.18        68.65 o                         
   8   1   6        267.08        186.88        33.55 o                         
   9   1   6         34.63         62.78        31.44 o                         
  10   1   6         52.07        113.66        51.39 o                         
 -10   2   6         16.79         41.77        49.42 o                         
  -9   2   6        129.82        125.58        28.93 o                         
  -8   2   6        357.96        501.23        58.06 o                         
  -7   2   6        491.36        568.46        61.21 o                         
  -6   2   6       1339.76       1714.13       128.68 o                         
  -5   2   6        378.34        463.19        36.69 o                         
  -4   2   6       1720.40       1311.26        86.71 o                         
  -3   2   6        265.16        269.40        24.05 o                         
  -2   2   6       1631.83       1722.91        93.71 o                         
  -1   2   6       1956.56       2215.76       125.71 o                         
   0   2   6        978.66       1037.38        63.90 o                         
   1   2   6       1886.91       2155.18       133.42 o                         
   2   2   6       1349.76       1550.77       110.83 o                         
   3   2   6        181.16        145.07        16.98 o                         
   4   2   6       1816.29       1293.84       112.56 o                         
   5   2   6        254.15        147.76        22.88 o                         
   6   2   6        997.99       1020.43        81.78 o                         
   7   2   6        831.88        934.86        84.91 o                         
   8   2   6         38.40         55.26        37.85 o                         
   9   2   6        126.04         71.22        46.96 o                         
  10   2   6         41.63        124.40        61.66 o                         
 -10   3   6         96.61          7.44        36.44 o                         
  -9   3   6         47.34         63.08        26.13 o                         
  -8   3   6         54.33        105.05        24.94 o                         
  -7   3   6        285.94        392.74        43.09 o                         
  -6   3   6       1250.27       1259.28        76.83 o                         
  -5   3   6        846.11        698.88        53.11 o                         
  -4   3   6        317.97        317.44        25.86 o                         
  -3   3   6        113.91         90.54        11.40 o                         
  -2   3   6        329.62        334.31        22.83 o                         
  -1   3   6       1045.07       1399.69        84.52 o                         
   0   3   6        363.50        425.15        28.16 o                         
   1   3   6       1374.81       1442.14        83.73 o                         
   2   3   6        142.79        208.04        24.18 o                         
   3   3   6        205.85        194.11        19.75 o                         
   4   3   6        158.66         59.42        15.28 o                         
   5   3   6        814.11        625.21        79.17 o                         
   6   3   6        611.92        578.70        72.97 o                         
   7   3   6        616.46        987.96        95.46 o                         
   8   3   6        184.84        340.93       160.39 o                         
   9   3   6         68.97        180.25        46.20 o                         
  10   3   6         48.88         52.42        35.06 o                         
 -10   4   6         12.87         26.21        34.58 o                         
  -9   4   6         41.24         33.75        25.54 o                         
  -8   4   6        301.02        276.86        36.17 o                         
  -7   4   6        863.40        900.83        75.92 o                         
  -6   4   6        760.21        805.08        70.63 o                         
  -5   4   6        102.68        116.13        36.37 o                         
  -4   4   6        374.44        314.71        29.87 o                         
  -3   4   6       1213.70       1090.34        71.40 o                         
  -2   4   6         62.17         60.02         8.85 o                         
  -1   4   6       1286.49       1706.81        91.41 o                         
   0   4   6         39.39         32.91         8.27 o                         
   1   4   6       1427.21       1646.94       106.30 o                         
   2   4   6         22.95         17.70         8.61 o                         
   3   4   6       1385.58       1341.39        79.77 o                         
   4   4   6        203.77        158.35        17.94 o                         
   5   4   6         53.27         39.42        15.22 o                         
   6   4   6        199.85        256.12        31.49 o                         
   7   4   6        297.27        392.69        42.51 o                         
   8   4   6         56.06         35.94        38.20 o                         
   9   4   6         68.58         59.36        65.31 o                         
  10   4   6         36.20         25.68        36.05 o                         
 -10   5   6        102.15         37.31        97.90 o                         
  -9   5   6         11.96          4.56        22.96 o                         
  -8   5   6        865.81        760.11        63.61 o                         
  -7   5   6        226.27        564.97        82.49 o                         
  -6   5   6        268.47        251.13        41.39 o                         
  -5   5   6        418.68        332.27        35.89 o                         
  -4   5   6        290.56        218.54        24.83 o                         
  -3   5   6       2464.66       2167.63       136.77 o                         
  -2   5   6        544.88        598.95        31.85 o                         
  -1   5   6         32.35         36.16         7.31 o                         
   0   5   6        969.18       1128.77        75.08 o                         
   1   5   6         40.53         26.16         9.70 o                         
   2   5   6        347.64        474.26        35.12 o                         
   3   5   6       1448.12        724.53        76.82 o                         
   4   5   6        503.37        506.22        39.33 o                         
   5   5   6        473.28        411.66        72.02 o                         
   6   5   6        479.56        342.54       144.48 o                         
   7   5   6        807.96        757.06        77.13 o                         
   8   5   6        411.44        524.12        81.80 o                         
   9   5   6         10.36         60.15        32.54 o                         
  10   5   6         17.39          5.63        37.16 o                         
 -10   6   6         61.52          9.40        81.52 o                         
  -9   6   6         87.32        112.94        28.92 o                         
  -8   6   6        163.22        411.52        56.83 o                         
  -7   6   6        754.59       1255.07       131.05 o                         
  -6   6   6        414.93        449.94        63.82 o                         
  -5   6   6        813.37        672.53        67.51 o                         
  -4   6   6        225.34         91.51        39.40 o                         
  -3   6   6       1250.24       1051.78        69.83 o                         
  -2   6   6        147.02        189.89        20.55 o                         
  -1   6   6       1519.57       1610.92       129.23 o                         
   0   6   6        123.07        264.59        27.63 o                         
   1   6   6       1022.54       1455.78        92.76 o                         
   2   6   6         54.03         70.41        13.83 o                         
   3   6   6       1425.63       1602.08       205.14 o                         
   4   6   6        389.10        304.10        33.86 o                         
   5   6   6       1092.34       1059.63       106.49 o                         
   6   6   6       1199.48       1065.93       123.98 o                         
   7   6   6        175.87        185.18        37.81 o                         
   8   6   6        130.93        207.89        37.22 o                         
   9   6   6        295.97        238.44        50.87 o                         
  10   6   6          9.99         43.02        52.73 o                         
 -10   7   6          9.39        -22.55        59.98 o                         
  -9   7   6         48.96         47.47        41.87 o                         
  -8   7   6         64.23        108.79        25.33 o                         
  -7   7   6        349.83        481.50        78.86 o                         
  -6   7   6        516.81        690.24        81.32 o                         
  -5   7   6        593.04        678.89        80.41 o                         
  -4   7   6        948.22        705.67        84.78 o                         
  -3   7   6       1734.58       1621.37       137.29 o                         
  -2   7   6       1012.46       1072.11        96.00 o                         
  -1   7   6         52.90         71.68        16.00 o                         
   0   7   6         16.08          7.50         8.04 o                         
   1   7   6         54.57         64.14        13.28 o                         
   2   7   6        796.08       1085.10        80.09 o                         
   3   7   6       1345.94       1614.93       173.78 o                         
   4   7   6        629.54        377.62        33.13 o                         
   5   7   6        426.10        397.84        50.19 o                         
   6   7   6        805.28        925.81       128.22 o                         
   7   7   6        144.37        199.55        46.77 o                         
   8   7   6         79.06         44.23        27.41 o                         
   9   7   6        142.87        187.95        43.27 o                         
  10   7   6         29.96        244.72       197.57 o                         
  -9   8   6        116.72        196.61        90.24 o                         
  -8   8   6        108.12        117.07        92.56 o                         
  -7   8   6        397.57        535.26       142.93 o                         
  -6   8   6        459.12        572.43        86.30 o                         
  -5   8   6        310.93        277.75        35.21 o                         
  -4   8   6        237.08        289.75        43.42 o                         
  -3   8   6         21.31         23.88        16.59 o                         
  -2   8   6        375.88        459.44        42.38 o                         
  -1   8   6       1225.84       1916.72       139.61 o                         
   0   8   6       2342.66       2938.71       177.89 o                         
   1   8   6       1799.17       2128.34       142.24 o                         
   2   8   6        132.24        159.51        30.82 o                         
   3   8   6         11.03         13.70        12.23 o                         
   4   8   6        232.23        177.40        18.71 o                         
   5   8   6        331.50        281.69        35.10 o                         
   6   8   6        379.38        334.71        59.69 o                         
   7   8   6        456.85        364.63        95.91 o                         
   8   8   6         43.41         29.31        27.36 o                         
   9   8   6         71.25         64.30        45.93 o                         
  -9   9   6        265.54        269.82       111.03 o                         
  -8   9   6        191.56         81.81       128.38 o                         
  -7   9   6        412.26        516.50        85.55 o                         
  -6   9   6        618.60        667.22        97.35 o                         
  -5   9   6        236.98        236.66        48.94 o                         
  -4   9   6        411.20        357.10        95.34 o                         
  -3   9   6         66.21         51.92        18.67 o                         
  -2   9   6        373.57        452.66        57.64 o                         
  -1   9   6       1322.46       1650.92       141.18 o                         
   0   9   6        160.35        211.12        33.64 o                         
   1   9   6       1405.43       1742.95       108.01 o                         
   2   9   6        398.29        465.13        35.34 o                         
   3   9   6         30.51         48.49        16.26 o                         
   4   9   6        182.85        104.83        16.85 o                         
   5   9   6        206.69        114.61        38.10 o                         
   6   9   6        136.77        167.52        32.35 o                         
   7   9   6        162.82        139.45        49.01 o                         
   8   9   6        141.83         68.67        29.25 o                         
   9   9   6         55.30         27.49        32.78 o                         
  -9  10   6         83.66         80.38        58.04 o                         
  -8  10   6        105.05        166.09        50.74 o                         
  -7  10   6        219.08        692.29       104.91 o                         
  -6  10   6         88.23         70.25        41.73 o                         
  -5  10   6        749.42        641.04        89.98 o                         
  -4  10   6        440.99        543.49        96.30 o                         
  -3  10   6        240.67        223.67        35.89 o                         
  -2  10   6        294.44        366.32        56.09 o                         
  -1  10   6       1134.09       1243.86       139.13 o                         
   0  10   6        185.71        343.84        38.50 o                         
   1  10   6       1279.89       1308.90        85.17 o                         
   2  10   6        390.89        473.36        39.40 o                         
   3  10   6        238.06        230.76        33.60 o                         
   4  10   6        330.03        271.77        26.32 o                         
   5  10   6       1007.56        807.93        89.20 o                         
   6  10   6        187.81        153.88        24.69 o                         
   7  10   6         46.19         65.48        22.60 o                         
   8  10   6        117.84        114.38        32.71 o                         
   9  10   6        109.84         47.99        43.47 o                         
  -9  11   6         72.73        108.14        63.45 o                         
  -8  11   6         61.93        155.95        65.87 o                         
  -7  11   6        174.25        129.43        41.86 o                         
  -6  11   6        289.81        390.94        70.04 o                         
  -5  11   6        144.66         68.71        27.35 o                         
  -4  11   6        269.60        158.29        30.33 o                         
  -3  11   6        537.50        660.04        51.71 o                         
  -2  11   6        147.61        155.47        27.77 o                         
  -1  11   6        677.24        735.42        74.95 o                         
   0  11   6        165.37        256.82        33.41 o                         
   1  11   6        517.92        782.08        58.80 o                         
   2  11   6         89.25         80.79        16.15 o                         
   3  11   6        420.45        530.97        60.77 o                         
   4  11   6        390.88        371.12        57.03 o                         
   5  11   6        171.69        165.47        25.74 o                         
   6  11   6        173.54         86.99        21.81 o                         
   7  11   6        382.31        349.87        48.14 o                         
   8  11   6         77.97         76.78        33.52 o                         
   9  11   6         60.84         49.91       140.43 o                         
  -8  12   6          2.94        -28.34        36.86 o                         
  -7  12   6         56.66        -18.96        44.99 o                         
  -6  12   6        400.37        585.50        99.16 o                         
  -5  12   6         94.72         80.36        31.97 o                         
  -4  12   6        230.05        245.75        36.96 o                         
  -3  12   6        325.82        321.53        41.86 o                         
  -2  12   6        522.90        745.89        96.09 o                         
  -1  12   6         18.93         -2.04        14.69 o                         
   0  12   6        128.88        130.83        28.32 o                         
   1  12   6         20.41         14.04        15.00 o                         
   2  12   6        676.17        855.20        69.78 o                         
   3  12   6        381.87        349.05        39.95 o                         
   4  12   6         76.77          8.48        17.36 o                         
   5  12   6         63.23         57.62        44.94 o                         
   6  12   6        195.25        176.51        30.13 o                         
   7  12   6         59.49         58.87        27.43 o                         
   8  12   6          5.73        -25.86        28.78 o                         
  -8  13   6        177.34        182.98        67.75 o                         
  -7  13   6         75.06         88.34        42.41 o                         
  -6  13   6        359.96        413.66        76.07 o                         
  -5  13   6        539.81        409.58       104.17 o                         
  -4  13   6        597.64        589.49        86.47 o                         
  -3  13   6        164.40        113.24        31.70 o                         
  -2  13   6        269.69        274.47        58.20 o                         
  -1  13   6         89.38        151.20        27.16 o                         
   0  13   6         27.63         37.76        21.39 o                         
   1  13   6        115.28        116.58        25.06 o                         
   2  13   6        266.21        353.57        36.44 o                         
   3  13   6        209.97        179.05        28.09 o                         
   4  13   6        395.70        272.31        32.88 o                         
   5  13   6        744.03        627.44        46.40 o                         
   6  13   6        213.50        183.97        47.11 o                         
   7  13   6         74.98         75.17        29.62 o                         
   8  13   6         51.74         21.85        28.58 o                         
  -8  14   6        114.14         50.65        59.33 o                         
  -7  14   6        139.69        226.23        79.08 o                         
  -6  14   6        269.09        252.44        65.91 o                         
  -5  14   6        157.35        102.42        54.59 o                         
  -4  14   6        168.76        117.16        28.45 o                         
  -3  14   6        406.22        376.97        57.33 o                         
  -2  14   6        431.06        566.09        62.16 o                         
  -1  14   6         16.77         23.78        19.83 o                         
   0  14   6         18.45         23.98        17.19 o                         
   1  14   6         48.93         41.49        17.49 o                         
   2  14   6        390.83        422.79        51.24 o                         
   3  14   6        190.17        161.34        24.42 o                         
   4  14   6         89.67         72.08        22.55 o                         
   5  14   6        118.34         62.05        22.98 o                         
   6  14   6        239.66        207.74        32.17 o                         
   7  14   6         84.17         82.50        27.62 o                         
   8  14   6         73.99        157.81        62.47 o                         
  -7  15   6         95.03        149.90        55.61 o                         
  -6  15   6         45.91         59.18        43.77 o                         
  -5  15   6         32.10         13.21        41.11 o                         
  -4  15   6        355.39        287.52        67.29 o                         
  -3  15   6         82.39         66.07        35.29 o                         
  -2  15   6        782.15        794.15        90.85 o                         
  -1  15   6        102.29        175.23        29.56 o                         
   0  15   6        300.16        609.43        59.38 o                         
   1  15   6        181.68        182.89        30.96 o                         
   2  15   6        986.03       1051.20        91.57 o                         
   3  15   6         38.90         29.24        14.91 o                         
   4  15   6        138.96         73.41        64.19 o                         
   5  15   6         28.27         22.91        20.12 o                         
   6  15   6         66.07         60.80        21.93 o                         
   7  15   6         11.45        -30.81        30.81 o                         
  -7  16   6        101.74        167.62        78.13 o                         
  -6  16   6         86.83         81.70        71.36 o                         
  -5  16   6        105.91         55.20        33.46 o                         
  -4  16   6         97.91         24.86        30.26 o                         
  -3  16   6        282.86        181.30        83.98 o                         
  -2  16   6        996.41       1017.18       144.10 o                         
  -1  16   6         70.27         33.78        28.51 o                         
   0  16   6        147.89        106.85        38.77 o                         
   1  16   6         41.35         46.34        21.37 o                         
   2  16   6        993.96       1214.57       103.27 o                         
   3  16   6        196.35        187.19        35.20 o                         
   4  16   6        204.00        167.23        27.92 o                         
   5  16   6        167.42        121.02        24.96 o                         
   6  16   6        105.21        104.81        64.19 o                         
  -6  17   6         31.12        -38.21        38.21 o                         
  -5  17   6         77.90         72.24        37.26 o                         
  -4  17   6         85.82         58.28        34.45 o                         
  -3  17   6         48.25         26.92        29.05 o                         
  -2  17   6        239.02        149.11        76.67 o                         
  -1  17   6        119.02         91.58        36.54 o                         
   0  17   6         65.27         38.74        24.87 o
[truncated: 480,655 more chars]
